# Supplementary material for: Genome-wide association study identified candidate genes for seed size and seed composition improvement in M. truncatula
Source: Sci Rep. 2021 Feb 19;11:4224. doi: 10.1038/s41598-021-83581-7 (PMC7895968; doi:10.1038/s41598-021-83581-7)
Supplement: Supplementary file 8 — Supplementary Table S1. [file 41598_2021_83581_MOESM8_ESM.xlsx]

## Sheet: Sheet1
Supplementary Table S1: Raw phenotypic values, coefficient of variation (CV), and lambda values of all tested HAPMAP accessions. Lambda values were calculated from the Box-Cox test to obtain normal distribution. Shapiro-Wilk p-values were calculated on transformed phenotypic values after Box-Cox transformation.
RAW DATA
	TAXA	WEIGHT (mg)	SEED.AREA	PERIMETER	MAJELLIP	MINELLIP	CH1	CH2	CH3	N %	C %	H %	S %	C/N	C/H	N content (mg/seed)	S content (mg/seed)	Mg ppb	Ca ppb	V ppb	Cr ppb	Mn ppb	Fe ppb	Co ppb	Ni ppb	Cu ppb	Zn ppb	As ppb	Na ppb	P ppb	K ppb	Ti ppb	Mo ppb
	HM001	4.58189	4.95522	10.5087	3.22644	1.98265	215.707	198.319	110.195	7.33	49.9467	7.417	0.467667	6.81453	6.73437	0.335852	0.021428	455.422	642.07	0.321222	9.04762	8.19912	105.351	0.341798	6.94071	9.83501	41.6322	6.21015	1562.48	1133.06	2069.72	7.22875	5.00479
	HM002	4.98922	5.10109	10.6536	3.30187	1.9904	227.509	194.812	122.364	6.89667	49.1533	7.28967	0.429667	7.12867	6.74267	0.34409	0.021437	404.519	648.032	0.257866	9.62159	9.89206	83.7279	0.321159	6.49921	8.95661	53.3727	5.71411	1469.41	843.145	1629.73	6.11546	1.22531
	HM003	4.9527	5.00587	10.4704	3.24365	1.97789	191.673	159.691	111.026	6.71	46.83	6.95167	0.389	6.9846	6.73717	0.332326	0.019266	375.491	759.295	0.373621	12.1491	15.4385	171.863	0.407086	7.34763	13.0832	60.4742	7.21874	1703.46	894.714	1911.58	10.2011	2.86125
	HM004	4.23834	4.82078	10.1764	3.13996	1.95653	190.097	168.834	115.239	7.12	49.03	7.253	0.443	6.8867	6.76	0.30177	0.0187759	443.012	637.06	0.532288	12.7475	9.39625	228.368	0.267519	6.82725	15.0611	45.9247	6.58486	1887.42	1136.55	2024.07	20.9588	3.52741
	HM005	4.15638	5.1293	10.6848	3.28587	2.01454	201.951	193.641	144.319	7.15	50.09	7.469	0.403667	7.01443	6.7061	0.297181	0.0167779	384.383	580.359	0.181258	9.01194	9.48426	73.1051	0.190316	6.54039	7.74774	48.4575	5.60887	1168.77	965.958	1416.94	5.73302	0.95876
	HM006	3.72659	4.47732	9.90701	3.10504	1.84843	211.959	193.211	136.577	6.76667	49.2067	7.31867	0.390333	7.2806	6.724	0.252166	0.0145461	610.135	945.795	0.462485	12.4895	12.5524	374.858	0.289456	6.71687	11.8497	70.9275	8.28615	1983.33	799.165	1981.86	12.4663	1.56029
	HM007	3.38724	4.30977	9.73251	3.05933	1.80815	214.358	196.212	137.283	6.47	49.0433	7.26667	0.392333	7.58	6.74903	0.219155	0.0132893	413.89	757.84	0.198069	4.75199	6.75454	59.2415	0.225639	5.98354	7.90758	46.3105	6.12575	1879.66	961.335	1736.6	5.95276	2.17383
	HM008	3.70129	4.6764	10.1014	3.19714	1.86594	216.882	190.658	139.856	7.23667	49.2067	7.23833	0.371	6.8047	6.7986	0.26785	0.0137318	805.531	1444.78	0.575031	18.9757	24.2492	291.448	0.461831	8.20565	17.5243	124.471	10.3066	4381.7	915.343	2283.68	12.6229	3.75686
	HM009	5.67863	5.63031	11.0751	3.46563	2.08173	193.896	165.938	116.869	7.47	48.81	7.279	0.407333	6.5358	6.70593	0.424194	0.023131	677.326	1187.66	0.626212	16.9461	18.8441	667.189	0.363822	7.70079	15.9807	111.109	11.6414	3970.25	889.527	2228.28	13.8722	1.45253
	HM010	5.316	5.71006	11.3867	3.54195	2.07709	168.162	135.963	94.614	7.07333	49.7467	7.409	0.346	7.03913	6.71407	0.376018	0.0183934	736.799	1141.94	0.926445	14.3914	12.4602	490.702	0.361284	7.26419	17.5576	103.439	10.5655	4118.42	805.053	2031.7	23.6717	1.59339
	HM011	4.99582	5.4277	10.9809	3.4	2.04617	188.138	163.269	114.346	7.86	48.92	7.27833	0.423	6.22523	6.7215	0.392671	0.0211323	834.261	1283.37	1.26281	14.3521	18.8349	710.142	0.438687	9.72783	18.3288	156.116	12.1591	3828.65	1075.6	2558.02	32.2637	1.73345
	HM012	4.28661	4.81656	10.3128	3.2406	1.89942	206.791	187.417	135.437	7.49333	48.8467	7.26567	0.396	6.51993	6.7231	0.32121	0.016975	878.998	1428.36	0.684154	13.6655	13.7006	398.268	0.402231	7.96794	14.1224	95.2466	10.7684	3200.73	1093.68	2453.99	18.1147	2.09428
	HM013	2.57675	4.01141	9.19365	2.87263	1.7772	246.115	234.505	176.924	6.27667	46.65	6.93867	0.404	7.43393	6.72317	0.161734	0.0104101	1104.58	1761.27	0.628697	15.9977	17.1298	428.199	0.487139	8.65363	13.4987	81.5265	12.2832	2733.54	1282.26	3183.5	14.6347	6.44688
	HM014	4.37361	5.03821	10.647	3.28043	1.98501	251.472	244.757	208.185	7.21667	49.24	7.37867	0.399	6.8263	6.6735	0.315629	0.0174507	1000.36	1544.98	0.366143	14.4637	14.1234	413.833	0.3785	8.83499	17.6979	107.072	11.3479	3066.68	1490.7	3165.48	13.0853	3.55204
	HM015	3.41452	4.28673	9.55964	3.02017	1.81044	240.715	225.223	171.498	7.03667	49.2333	7.34167	0.350333	6.99643	6.7064	0.240268	0.0119622	963.496	1297.77	0.427757	12.6956	12.2608	196.024	0.349696	7.31545	12.2932	83.129	9.52303	2985.8	1165.01	2502.99	10.8869	1.81498
	HM016	4.35265	4.90021	10.5094	3.23568	1.95468	247.585	235.053	188.342	6.88333	49.3567	7.34733	0.339667	7.1711	6.7178	0.299607	0.0147845	NA	NA	NA	NA	NA	NA	NA	NA	NA	NA	NA	NA	NA	NA	NA	NA
	HM026	4.05264	4.89328	10.4247	3.29023	1.90036	182.614	155.29	96.4961	NA	NA	NA	NA	NA	NA	NA	NA	NA	NA	NA	NA	NA	NA	NA	NA	NA	NA	NA	NA	NA	NA	NA	NA
	HM027	4.23867	4.86446	10.56	3.26497	1.92463	177.836	166.612	119.044	NA	NA	NA	NA	NA	NA	NA	NA	NA	NA	NA	NA	NA	NA	NA	NA	NA	NA	NA	NA	NA	NA	NA	NA
	HM028	3.62736	4.37085	9.93654	3.08457	1.82787	192.644	183.549	132.46	NA	NA	NA	NA	NA	NA	NA	NA	NA	NA	NA	NA	NA	NA	NA	NA	NA	NA	NA	NA	NA	NA	NA	NA
	HM031	5.47125	5.33616	10.7084	3.32142	2.04515	177.344	156.412	108.931	7.83667	48.6367	7.22167	0.387333	6.20587	6.73453	0.428764	0.021192	375.832	435.171	0.0809614	5.41376	6.99417	43.7307	0.150674	5.64351	6.67388	38.9079	4.84774	533.075	1268.39	1909.93	4.10618	2.62025
	HM033	3.51979	4.46396	10.0097	3.08526	1.86652	227.677	219.87	166.129	7.13	48.9367	7.296	0.368	6.86453	6.7075	0.250961	0.0129528	444.548	571.114	0.223756	15.7515	19.9913	129.38	0.307271	6.61113	8.76329	45.1309	6.58152	796.48	1068.9	1950.86	6.10974	2.2598
	HM034	3.86252	4.55841	10.087	3.15152	1.85901	242.262	231.452	174.883	7.24333	47.92	7.15033	0.351333	6.62063	6.702	0.279775	0.0135703	471.709	560.314	0.200453	12.3734	9.75634	128.07	0.213518	6.19563	10.3756	33.4135	5.88113	895.318	1197.93	2155.84	8.63151	3.10246
	HM036	4.36764	4.8508	10.4356	3.29308	1.89045	197.696	180.233	126.495	6.77667	48.7433	7.27333	0.318	7.19173	6.70113	0.29598	0.0138891	439.954	548.034	0.109239	14.8922	6.90116	119.463	0.197371	7.81822	8.08299	24.3875	6.75964	564.121	1266.37	2980.84	5.6228	2.35348
	HM037	4.59569	4.86728	10.3518	3.27948	1.90326	201.448	192.936	142.693	7.41667	49.1133	7.306	0.392667	6.6223	6.723	0.340847	0.0180457	391.819	603.243	0.2259	9.17759	21.5131	81.0715	0.31708	5.56863	6.70058	50.7182	5.90208	1126.99	698.692	1142.33	4.13967	1.20147
	HM038	4.53148	4.62481	10.0029	3.1303	1.88368	188.191	168.068	113.168	6.76667	49.04	7.34667	0.310667	7.24943	6.67553	0.30663	0.0140778	397.979	593.062	0.117184	10.9815	8.59323	102.343	0.181372	5.77615	7.74154	48.0504	5.7142	1308.54	886.475	1673.69	5.11417	2.20057
	HM039	5.28392	5.31643	10.7722	3.37785	2.01106	213.011	197.523	141.03	7.45	48.8433	7.38733	0.333667	6.55483	6.61147	0.393652	0.0176307	389.22	535.949	0.130383	9.80501	11.5611	70.6252	0.190749	7.63152	8.49246	45.3349	6.16904	1201.35	987.823	1424.14	4.00733	1.24586
	HM040	5.19157	5.42167	11.1782	3.42416	2.05023	232.819	207.935	139.366	7.16	47.97	7.306	0.3	6.7002	6.56597	0.371716	0.0155747	406.132	565.966	0.215782	7.6064	9.64121	101.602	0.208432	5.88879	7.5266	54.7997	5.87507	1148.44	854.957	1506.79	5.31291	1.4601
	HM041	3.58919	4.32056	9.77953	3.06154	1.80955	206.25	187.12	124.188	7.07333	48.3767	7.27567	0.340333	6.84023	6.64997	0.253875	0.0122152	426.15	571.635	0.227345	9.83545	13.9677	53.733	0.269565	5.0794	7.65485	44.8918	5.43252	1050.4	771.919	1076.54	4.49519	0.897863
	HM042	3.9388	4.68727	10.2247	3.20261	1.88119	226.193	208.551	149.422	7.02333	48.9533	7.41833	0.311667	6.96903	6.5992	0.276635	0.0122759	440.332	638.864	0.153272	11.6621	16.1792	92.5983	0.240427	6.88356	7.96165	40.3182	6.63969	1253.91	1042.71	1668.79	5.3063	1.88671
	HM043	4.61834	5.15548	11.1275	3.29196	2.05186	218.109	198.91	140.386	6.97333	51.7133	7.73333	0.333	7.4191	6.68723	0.322053	0.0153791	463.706	688.646	0.35228	19.9313	24.6758	120.917	0.337616	9.18001	9.30565	24.1902	8.20903	1701.62	753.76	1651.28	5.21185	2.44008
	HM044	4.59896	4.72396	10.2574	3.20628	1.89417	234.776	220.609	159.293	6.76	47.4	7.14033	0.284333	7.0113	6.64037	0.310889	0.0130764	439.41	772.006	0.152174	13.0936	8.09724	97.7487	0.227458	8.36941	7.60476	28.7299	7.71305	1387.41	1020.59	1635.86	4.82853	1.00782
	HM045	5.33177	5.76658	11.3259	3.5402	2.08844	216.142	196.073	139.547	6.78667	48.5933	7.34667	0.277	7.1628	6.61597	0.361849	0.014769	401.905	551.254	0.120321	10.2575	7.36603	88.4585	0.224161	12.9623	8.84705	33.2207	10.2057	1437.97	1118.86	1847.28	5.36972	1.4072
	HM046	5.52394	5.32179	10.9632	3.45698	1.97488	190.559	159.782	102.873	7.39	49.1733	7.276	0.482	6.65997	6.758	0.408219	0.0266254	467.557	805.355	0.227184	20.0018	23.3895	163.858	0.35077	6.89544	7.55777	49.4937	7.15577	1483.42	828.927	2143.56	5.2778	3.80584
	HM047	5.03856	5.191	10.885	3.28723	2.03924	217.567	197.515	141.223	7.36	50.3033	7.42533	0.337333	6.8355	6.7745	0.370838	0.0169967	442.795	672.724	0.661038	12.6261	8.84179	74.8115	0.778756	9.25271	10.3783	153.238	3.90743	740.06	1305.87	2672.96	6.77754	13.4007
	HM048	4.26571	4.88584	10.2911	3.23395	1.92279	191.859	162.079	106.359	7.70333	49.5533	7.329	0.429	6.4328	6.76117	0.328602	0.0182999	478.486	933.605	0.187328	18.7932	15.8613	119.641	0.304332	10.5246	10.9763	128.482	4.16502	614.818	1303.19	2572.09	6.13161	4.5042
	HM049	5.43994	5.61571	11.3829	3.46889	2.10196	238.385	221.258	157.988	7.58333	50.53	7.43933	0.349	6.66333	6.7923	0.412529	0.0189854	516.057	1135.27	0.176574	12.6917	12.6142	105.062	0.280296	8.41228	8.65837	189.078	3.70392	1299.39	1211.76	2375.21	5.52634	2.25081
	HM050	3.14009	3.69251	8.96567	2.8299	1.67375	222.218	208.35	144.311	7.37	49.9267	7.361	0.341	6.77893	6.78223	0.231424	0.0107077	552.828	632.037	0.141596	13.175	11.7384	108.494	0.22021	8.18445	8.20793	109.64	3.23254	843.626	1389.76	2508.23	7.33513	3.70536
	HM052	4.13689	4.46853	9.90247	3.11073	1.84089	208.538	204.519	146.862	7.66333	50.0333	7.43833	0.362667	6.52827	6.72817	0.317023	0.0150031	538.496	647.677	0.114671	12.832	11.658	172.667	0.208865	7.61144	8.68611	130.996	3.03704	693.527	1284.6	2387.61	5.9943	4.72424
	HM053	4.46747	5.08812	10.8903	3.33186	1.98278	198.275	184.374	130.333	7.04667	49.6967	7.30867	0.298	7.0528	6.79983	0.314808	0.0133131	563.854	1083.72	0.13634	16.3909	15.053	138.645	0.263779	7.75809	7.96809	136.196	3.60374	1037.08	1311.93	2930.29	6.30867	4.75701
	HM054	4.89426	5.303	10.9083	3.40273	1.99742	166.174	141.897	93.026	8.16333	49.88	7.34167	0.422	6.11217	6.79417	0.399535	0.0206538	590.467	698.812	0.136781	12.0906	8.86747	139.186	0.177374	7.12332	8.79625	97.6804	2.92109	457.822	1539.98	2917.38	6.60082	3.49093
	HM055	6.144	5.83623	11.5417	3.54168	2.12992	196.125	179.361	125.562	7.84667	49.35	7.268	0.338	6.2892	6.79023	0.482099	0.0207667	531.523	865.287	0.105086	14.0749	11.3644	89.3222	0.205964	7.54198	7.5895	86.2866	3.00444	824.7	1424.92	2389.13	5.89705	3.75404
	HM056	3.80356	4.54465	10.017	3.14428	1.85409	186.278	167.682	114.285	7.58667	48.9933	7.44333	0.307333	6.461	6.58227	0.288563	0.0116896	503.641	906.603	0.130975	16.7111	15.3048	201.818	0.20979	8.06974	9.80199	150.993	3.60569	752.92	1232.65	2384.52	6.32158	3.67851
	HM057	5.84584	5.77253	11.2673	3.5208	2.09422	195.665	170.767	116.362	7.75667	48.89	7.14433	0.364333	6.30107	6.84287	0.453442	0.0212983	474.767	739.495	0.110681	12.4895	9.28167	83.2006	0.213021	7.07891	7.43331	156.608	2.74619	1034.6	1392.13	2289.86	5.4645	2.95463
	HM058	4.0462	4.47001	9.95298	3.13241	1.82943	206.859	182.319	122.703	7.44	49.2867	7.354	0.299667	6.63033	6.70413	0.301037	0.0121251	534.415	860.158	0.129931	16.6079	13.4656	120.518	0.242949	8.22552	8.49963	99.9085	3.34609	858	1344.87	2658.33	6.14319	2.95139
	HM059	4.04592	4.5219	10.023	3.19229	1.80994	177.967	145.051	91.2039	7.07333	49.4167	7.15267	0.281333	6.9884	6.9088	0.286181	0.0113825	334.462	436.815	0.162052	14.7238	19.7223	184.606	0.28214	6.55762	7.62774	192.448	2.48936	676.934	948.728	1962.87	3.79927	2.31468
	HM060	3.62604	4.25855	9.60993	3.00288	1.81703	207.38	185.385	122.625	6.85667	49.5867	7.16633	0.297333	7.23263	6.91933	0.248626	0.0107814	443.158	668.485	0.111054	13.9077	11.479	166.755	0.212634	7.79637	7.23429	97.1057	2.72036	844.944	987.266	2178.02	4.69969	3.25225
	HM061	5.22121	5.2518	10.8954	3.38986	1.99509	193.961	182.047	125.663	7.07	50.64	7.33733	0.352667	7.16253	6.9016	0.36914	0.0184135	403.119	521.24	0.0991397	11.3985	11.6274	211.224	0.185282	6.4909	6.75064	181.781	2.81672	763.769	916.784	1743.05	3.74285	2.82761
	HM062	6.03895	5.83597	11.5365	3.5872	2.09656	174.044	153.648	102.825	7.44667	49.9767	7.34733	0.289	6.7133	6.80453	0.449701	0.0174526	496.761	772.754	0.104078	11.4039	8.55682	161.688	0.178548	6.69412	7.04272	103.887	3.13972	1076.07	1143.01	2500.46	4.75594	4.24502
	HM064	4.68218	4.88824	10.5486	3.28553	1.91877	203.63	186.459	125.62	8.04	49.3867	7.18933	0.326667	6.1439	6.86977	0.376447	0.0152951	499.333	662.814	0.0872548	16.5916	11.941	136.102	0.226187	8.80769	7.06704	7.03887	5.25763	299.532	1493.18	2873.88	7.28482	5.85621
	HM065	5.22216	5.16185	10.6913	3.37221	1.95949	197.983	167.162	109.015	7.37667	50.01	7.24933	0.321333	6.78063	6.89883	0.385221	0.0167805	435.411	669.384	0.094602	14.7694	10.0282	158.073	0.213746	8.1554	7.53541	6.72981	5.06835	367.821	1321.35	2972.77	7.17438	4.11779
	HM066	5.57841	5.15863	10.5299	3.28703	1.99595	201.73	180.454	123.434	7.32	51.1067	7.44967	0.336333	6.98427	6.86017	0.408339	0.018762	477.06	620.295	0.112337	14.0748	9.46246	119.933	0.206594	8.13964	7.13441	7.48268	5.03216	517.569	1492.74	2177.79	7.80441	5.00088
	HM067	4.85387	5.17975	10.8861	3.43771	1.94317	204.885	183.647	129.606	7.87667	50.11	7.25367	0.364667	6.36157	6.90857	0.382323	0.0177005	477.721	509.698	0.157161	17.5547	17.7053	96.8344	0.262288	10.0027	8.44605	5.89241	5.55118	557.699	1500.88	2489.7	7.03529	4.3171
	HM069	4.9699	5.57935	11.3704	3.57779	2.01144	242.547	229.803	162.861	7.34333	49.58	7.21767	0.347333	6.75297	6.8692	0.364956	0.0172621	474.576	739.086	0.0977421	10.4982	10.6447	79.4768	0.225291	8.42234	7.42788	11.4365	4.9671	501.012	1524.99	2164.07	6.59053	4.14925
	HM070	5.20059	5.46085	11.1582	3.4012	2.0802	230.664	204.998	136.74	8.31667	49.07	7.12633	0.337	5.90727	6.886	0.432515	0.017526	532.011	859.671	0.0864778	12.376	9.94053	111.745	0.195636	7.6389	6.76632	7.55676	4.67481	571.399	1902.02	3067.84	10.4681	8.26586
	HM072	6.79586	7.27002	13.0195	3.9925	2.36439	236.1	205.662	143.873	7.51333	49.5467	7.178	0.337667	6.60007	6.90217	0.510595	0.0229473	452.065	728.932	0.124239	14.2509	11.731	183.644	0.22962	7.41801	7.33716	18.4709	4.78653	587.643	1592.86	2705.03	8.99389	5.36244
	HM074	NA	NA	NA	NA	NA	NA	NA	NA	NA	NA	NA	NA	NA	NA	NA	NA	NA	NA	NA	NA	NA	NA	NA	NA	NA	NA	NA	NA	NA	NA	NA	NA
	HM075	2.92432	3.95513	9.22139	2.9152	1.73565	252.622	249.384	204.003	7.33	50.0567	7.252	0.326333	6.8287	6.90263	0.214353	0.00954302	502.931	910.358	0.107126	15.7876	11.113	140.074	0.234914	7.90599	8.79366	8.95703	5.32246	599.5	1403.57	2433.14	7.83306	3.10317
	HM076	4.05795	4.80193	10.4163	3.23507	1.91586	245.227	221.027	167.356	7.27667	49.86	7.21433	0.324333	6.85367	6.91133	0.295284	0.0131613	484.66	804.355	0.111597	15.5284	9.40278	145.414	0.226049	8.36703	8.60855	8.86158	5.22755	390.113	1597.81	3029.41	9.364	4.85012
	HM077	4.48853	4.78019	10.1232	3.15521	1.92886	250.19	234.861	171.363	6.75333	49.3133	7.16367	0.292333	7.3096	6.8841	0.303125	0.0131215	458.708	674.954	0.08983	12.0356	9.68682	114.42	0.211187	7.96433	6.77743	12.6941	4.74731	568.59	1395.51	2210.32	6.37695	2.72253
	HM078	5.1052	5.16065	10.595	3.3184	1.98767	245.586	227.589	162.772	7.29667	49.92	7.23633	0.309667	6.84533	6.8982	0.37251	0.0158091	478.34	711.317	0.0994463	14.2922	10.8193	106.629	0.217664	7.87426	6.37801	6.97594	4.47375	458.678	1238.28	2323.45	6.49918	4.25267
	HM079	5.87092	6.17593	11.7814	3.63366	2.18982	248.158	232.103	171.918	7.57	50.5367	7.45467	0.414333	6.67733	6.77927	0.444429	0.0243252	363.555	857.755	0.275705	9.98187	6.54972	175.293	0.416183	6.37328	6.12349	61.7693	3.88399	388.789	1064.98	2270.98	6.54697	10.2008
	HM080	6.37073	6.64249	12.2358	3.82613	2.2338	239.86	213.434	148.82	7.20667	50.1	7.38933	0.409667	6.9579	6.78003	0.459117	0.0260987	487.698	782.753	0.22189	12.8927	8.97406	131.264	0.334162	7.50222	8.24423	41.3952	4.21706	996.1	1261.63	2449.66	7.34125	8.06881
	HM081	4.88271	5.17368	10.7255	3.34284	1.97924	250.356	243.578	186.259	7.48667	49.8233	7.371	0.411	6.65843	6.7598	0.365552	0.0200679	400.486	784.275	0.1157	10.9944	8.71259	112.706	0.210126	6.89246	7.16106	60.8732	3.98815	639.099	1201.71	2047.52	6.45707	3.86893
	HM082	4.83071	5.10581	10.6161	3.30708	1.98309	252.789	246.752	204.163	7.78333	50.6333	7.45633	0.389333	6.50707	6.79077	0.37599	0.0188076	384.195	625.219	0.111401	12.0822	8.10445	90.7531	0.218461	7.13996	7.05734	36.1265	3.53595	586.021	844.783	1545.64	5.04473	2.83764
	HM083	4.14974	4.9517	10.6312	3.27511	1.96108	251.787	243.635	200.144	7.51667	50.82	7.45133	0.377333	6.7694	6.82067	0.311922	0.0156583	428.045	551.156	0.0918026	8.7223	8.14864	73.1093	0.183413	6.88977	6.91649	36.7793	3.55844	730.539	729.391	1386.95	3.38146	2.09199
	HM085	5.41187	5.5815	11.1173	3.46455	2.06091	239.078	211.863	150.302	8.07	49.5867	7.29367	0.379	6.1508	6.7985	0.436738	0.020511	390.346	517.903	0.0686216	5.64448	4.91155	25.4451	0.142814	5.94922	6.18191	19.9035	2.94181	459.329	1139.78	1497.72	3.8992	2.0469
	HM086	4.74807	4.88072	10.3235	3.21561	1.93001	181.386	156.368	117.943	7.36667	49.5167	7.29867	0.396333	6.72377	6.7847	0.349774	0.0188182	409.817	562.929	0.0796936	8.9152	7.50995	39.3756	0.147903	5.72151	5.79528	30.5335	2.8898	449.063	1038.29	1369.56	3.84084	2.64816
	HM087	5.17112	5.52071	11.1722	3.51852	2.01594	223.897	194.686	110.153	7.97	49.7333	7.32633	0.321333	6.2404	6.78797	0.412138	0.0166165	359.003	376.229	0.0813232	8.64175	8.31376	50.2462	0.157625	6.30607	7.26887	29.9415	2.80027	440.582	958.113	1548.8	3.61086	1.77674
	HM088	5.41925	5.66206	11.101	3.42508	2.11632	242.644	210.653	138.348	8.12	52.34	7.70133	0.373333	6.44093	6.79633	0.440043	0.0202319	374.567	383.72	0.0808036	8.98825	8.41469	49.5918	0.166251	6.61405	5.9554	26.4823	3.09294	542.198	905.782	1443.7	3.47298	1.95995
	HM089	6.2606	6.34361	11.7139	3.61407	2.23931	245.939	231.627	154.943	7.68667	49.8367	7.42267	0.348333	6.48413	6.71523	0.481231	0.0218077	380.32	405.019	0.0707287	6.06108	9.30199	35.7543	0.144102	5.98809	6.97785	29.85	2.70964	418.117	995.09	1617.45	3.57973	1.69663
	HM091	4.09082	4.81715	10.308	3.2309	1.91037	252.761	246.803	198.092	7.41	49.9133	7.26067	0.302667	6.7393	6.87467	0.303129	0.0123815	400.148	488.436	0.0703826	7.96773	8.13728	82.6901	0.166825	5.70029	6.44894	80.6475	3.08121	538.073	1008.43	1627.49	3.73295	3.01885
	HM092	4.37946	4.77163	10.2296	3.20411	1.90538	251.087	238.71	178.273	7.53667	50.3333	7.339	0.31	6.68197	6.85857	0.330065	0.0135763	420.697	437.304	0.0803361	8.43759	7.32757	76.1481	0.154386	5.92119	6.38826	68.2229	2.79053	496.865	1141.71	1803.2	4.3956	3.61475
	HM093	5.6735	5.71395	11.1033	3.48389	2.09029	240.595	206.506	142.655	7.15333	49.6567	7.239	0.340667	6.94583	6.8594	0.405844	0.0193277	392.342	552.754	0.0953383	13.0629	9.96199	163.17	0.184203	6.58275	7.85195	102.193	3.62842	546.357	1150.06	2040.63	4.38524	3.87374
	HM095	5.20418	5.44892	11.1424	3.46705	2.02509	231.737	208.579	142.097	7.71333	50.04	7.275	0.367333	6.48707	6.87813	0.401416	0.0191167	425.82	983.032	0.237031	6.28382	10.713	96.7243	0.250836	8.11389	10.6087	53.1112	4.84977	1886.58	925.303	1872.53	9.81599	1.95133
	HM097	4.53243	4.74814	10.2854	3.23398	1.88544	234.91	218.111	157.306	7.17333	49.8433	7.252	0.338	6.9471	6.8734	0.325126	0.0153196	524.236	956.905	0.200912	8.48172	14.2913	86.6677	0.227241	7.59295	10.7884	70.2935	4.51911	1720.31	1446.81	2279.76	10.2502	1.70105
	HM098	4.20947	4.79331	10.2928	3.2134	1.91692	232.33	212.837	125.048	7.13333	49.8567	7.23167	0.347	6.99373	6.89437	0.300275	0.0146068	430.086	628.803	0.157673	6.28422	10.2768	45.0701	0.204741	6.68214	9.74092	46.1445	3.74509	1267.96	1295.65	1932.56	7.19703	1.60691
	HM099	3.64151	3.91447	9.18234	2.87043	1.74737	231.664	213.421	144.841	7.04333	50.3167	7.30867	0.293667	7.15423	6.8848	0.256483	0.0106939	448.977	752.745	0.227722	10.2912	10.7619	90.6013	0.230974	7.50867	10.6817	47.02	4.25296	1364.35	1007.8	1714.22	9.46696	2.78047
	HM105	3.71928	4.32402	9.9381	3.0423	1.84668	228.788	216.265	150.676	7.52333	50.2033	7.28733	0.333	6.6737	6.88883	0.279813	0.0123852	489.519	699.74	0.224368	6.79264	11.434	56.2692	0.224658	7.33955	9.52017	47.0159	3.69871	2095.42	1073.93	1763.01	7.7774	1.12222
	HM106	3.91331	4.55823	10.2654	3.11178	1.90852	222.022	207.512	146.003	6.86	50.8	7.342	0.296	7.4058	6.9187	0.268453	0.0115834	531.228	599.956	0.177396	7.1745	11.8504	75.4334	0.249912	6.94734	8.9783	46.4033	3.84442	1388.27	1029.02	1897.69	7.49845	1.7431
	HM107	3.71639	4.82037	10.5783	3.23091	1.94353	232.255	223.575	161.425	7.05667	50.3367	7.32033	0.296333	7.13357	6.87627	0.262253	0.0110129	523.209	571.662	0.203075	14.1489	12.5086	78.7632	0.24139	7.18106	10.3313	44.5559	3.77637	1606.5	1322.39	2301.07	9.09159	2.82593
	HM108	4.15445	5.05301	10.5207	3.28966	1.9684	252.807	245.276	202.809	7.36	50.06	7.26333	0.286667	6.80613	6.89257	0.305767	0.0119094	540.368	849.394	0.237802	18.5792	18.0008	176.529	0.31189	9.33291	11.6525	44.4713	4.98273	1626.64	1403.21	2811.4	14.7673	2.60704
	HM109	5.37036	5.5733	11.011	3.42378	2.07789	251.552	240.356	188.473	7.57	50.5733	7.37133	0.305667	6.68143	6.86057	0.406536	0.0164154	617.744	858.77	0.239086	14.7981	11.4604	152.833	0.250914	8.56292	13.6487	52.8562	4.83799	1819.83	1492.48	2921.75	16.0823	2.56309
	HM111	4.1262	4.81836	10.2579	3.23156	1.9093	252.958	247.328	203.516	7.16	48.81	7.30433	0.282	6.81777	6.68693	0.295436	0.0116359	528.758	781.672	0.25614	5.54935	11.0305	119.999	0.251572	7.35413	10.7633	78.7854	4.33218	2091.08	1253.63	2146.72	11.1697	1.47112
	HM112	3.18569	4.28584	9.65931	2.97499	1.84531	252.592	252.088	232.768	7.36333	50.17	7.327	0.337333	6.81403	6.8478	0.234573	0.0107464	548.673	856.355	0.172899	5.20333	9.17362	65.2677	0.202144	7.71138	10.0955	63.1299	4.31598	1667.24	1259.72	1862.23	8.62257	1.75087
	HM114	4.37007	4.92752	10.3348	3.22545	1.94631	252.255	241.46	193.158	7.77667	50.4333	7.44267	0.393	6.49097	6.77653	0.339846	0.0171744	NA	NA	NA	NA	NA	NA	NA	NA	NA	NA	NA	NA	NA	NA	NA	NA
	HM115	4.57652	5.38721	10.9658	3.3605	2.06693	254.118	253.587	243.088	6.74	50.6833	7.45	0.308	7.52317	6.8025	0.308457	0.0140957	NA	NA	NA	NA	NA	NA	NA	NA	NA	NA	NA	NA	NA	NA	NA	NA
	HM117	3.4468	4.23436	9.50046	2.98443	1.80769	250.478	227.874	157.507	7.11	49.4633	7.243	0.333667	6.961	6.82947	0.245067	0.0115008	NA	NA	NA	NA	NA	NA	NA	NA	NA	NA	NA	NA	NA	NA	NA	NA
	HM118	4.56158	5.18803	10.731	3.35876	1.97277	250.332	234.671	171.217	7.39	49.53	7.30533	0.326	6.70347	6.7826	0.3371	0.0148707	NA	NA	NA	NA	NA	NA	NA	NA	NA	NA	NA	NA	NA	NA	NA	NA
	HM119	4.66439	5.27656	10.6617	3.32094	2.0258	251.207	229.254	176.245	7.42333	49.2567	7.17967	0.332333	6.63293	6.86117	0.346253	0.0155013	NA	NA	NA	NA	NA	NA	NA	NA	NA	NA	NA	NA	NA	NA	NA	NA
	HM120	4.0781	4.78104	10.1335	3.1597	1.92934	252.038	242.435	183.761	7.26	49.6533	7.23	0.302	6.8403	6.86797	0.29607	0.0123158	NA	NA	NA	NA	NA	NA	NA	NA	NA	NA	NA	NA	NA	NA	NA	NA
	HM121	6.17567	6.14634	11.6505	3.64065	2.15545	245.172	212.054	147.593	7.48667	49.1633	7.26633	0.322333	6.5676	6.76773	0.462352	0.0199062	NA	NA	NA	NA	NA	NA	NA	NA	NA	NA	NA	NA	NA	NA	NA	NA
	HM122	5.39129	5.61934	10.9686	3.40014	2.10648	244.856	217.511	156.001	7.90333	48.9433	7.14567	0.354333	6.1955	6.8498	0.426092	0.0191031	NA	NA	NA	NA	NA	NA	NA	NA	NA	NA	NA	NA	NA	NA	NA	NA
	HM124	4.64363	5.13949	10.6482	3.32295	1.98227	234.375	206.004	147.774	7.72	49.2	7.16267	0.312	6.37923	6.8691	0.358488	0.0144881	NA	NA	NA	NA	NA	NA	NA	NA	NA	NA	NA	NA	NA	NA	NA	NA
	HM125	4.5133	4.83429	10.261	3.21922	1.92012	231.634	188.905	124.921	7.76667	49.5333	7.309	0.337	6.37897	6.77957	0.350533	0.0152098	NA	NA	NA	NA	NA	NA	NA	NA	NA	NA	NA	NA	NA	NA	NA	NA
	HM126	3.91228	4.67827	10.0997	3.14703	1.8996	248.769	227.967	157.987	7.71	49.5	7.15067	0.314	6.4273	6.92243	0.301637	0.0122846	NA	NA	NA	NA	NA	NA	NA	NA	NA	NA	NA	NA	NA	NA	NA	NA
	HM129	4.80307	5.31191	10.9034	3.3815	2.01873	246.434	218.098	150.004	7.02667	50.0267	7.28867	0.280333	7.1218	6.86833	0.337496	0.0134646	NA	NA	NA	NA	NA	NA	NA	NA	NA	NA	NA	NA	NA	NA	NA	NA
	HM130	3.34667	3.91502	9.11163	2.83412	1.76146	221.263	202.221	130.629	8.07	50.7567	7.55333	0.308667	6.28977	6.72463	0.270076	0.0103301	NA	NA	NA	NA	NA	NA	NA	NA	NA	NA	NA	NA	NA	NA	NA	NA
	HM131	3.47525	4.54854	9.96742	3.15974	1.84062	247.505	221.393	153.64	8.39333	50.0733	7.465	0.305	5.96673	6.71257	0.291689	0.0105995	NA	NA	NA	NA	NA	NA	NA	NA	NA	NA	NA	NA	NA	NA	NA	NA
	HM133	4.35295	5.0409	10.4937	3.26376	1.97512	252.722	244.972	206.613	7.46333	50.0433	7.16367	0.298667	6.70447	6.98553	0.324875	0.0130008	NA	NA	NA	NA	NA	NA	NA	NA	NA	NA	NA	NA	NA	NA	NA	NA
	HM134	6.93438	6.69968	12.2822	3.77435	2.28254	252.695	246.364	208.16	7.33667	49.4533	7.12467	0.327	6.74427	6.94157	0.508752	0.0226754	NA	NA	NA	NA	NA	NA	NA	NA	NA	NA	NA	NA	NA	NA	NA	NA
	HM135	5.56025	5.84608	11.3139	3.49641	2.14157	248.594	231.047	171.558	7.23	49.5867	7.10833	0.309	6.8594	6.9757	0.402006	0.0171812	NA	NA	NA	NA	NA	NA	NA	NA	NA	NA	NA	NA	NA	NA	NA	NA
	HM138	4.60336	5.3311	11.0815	3.47892	1.97756	247.331	225.611	163.6	7.68333	49.6767	7.14267	0.292667	6.46807	6.95467	0.353692	0.0134725	NA	NA	NA	NA	NA	NA	NA	NA	NA	NA	NA	NA	NA	NA	NA	NA
	HM139	4.62038	5.26168	10.7921	3.35493	2.02052	246.123	213.25	144.904	7.84333	49.48	7.249	0.428667	6.30727	6.82597	0.362392	0.019806	NA	NA	NA	NA	NA	NA	NA	NA	NA	NA	NA	NA	NA	NA	NA	NA
	HM141	5.41064	5.92502	11.4591	3.58885	2.10631	242.621	225.381	166.092	7.7	49.71	7.39467	0.359333	6.4557	6.72237	0.41662	0.0194422	NA	NA	NA	NA	NA	NA	NA	NA	NA	NA	NA	NA	NA	NA	NA	NA
	HM143	8.54994	7.84406	13.6537	4.14158	2.46721	229.319	200.833	143.115	7.18333	50.3233	7.50033	0.319333	7.00567	6.70943	0.614171	0.0273028	NA	NA	NA	NA	NA	NA	NA	NA	NA	NA	NA	NA	NA	NA	NA	NA
	HM145	3.71379	4.25536	9.58729	2.98402	1.82692	237.837	217.842	153.52	7.22	50.3567	7.501	0.308667	6.97347	6.7132	0.268135	0.0114632	NA	NA	NA	NA	NA	NA	NA	NA	NA	NA	NA	NA	NA	NA	NA	NA
	HM146	5.34539	5.88936	11.6277	3.58525	2.12582	238.767	213.668	147.492	7.13667	49.6867	7.38133	0.283	6.96457	6.73143	0.381483	0.0151275	NA	NA	NA	NA	NA	NA	NA	NA	NA	NA	NA	NA	NA	NA	NA	NA
	HM147	3.65192	4.46023	9.81082	3.07057	1.85082	241.812	229.115	172.507	6.84667	49.6067	7.37133	0.260333	7.2467	6.7299	0.250035	0.00950716	NA	NA	NA	NA	NA	NA	NA	NA	NA	NA	NA	NA	NA	NA	NA	NA
	HM148	3.87164	4.48688	9.88762	3.10336	1.85435	234.149	200.614	135.311	7.09	49.8933	7.40367	0.305667	7.0434	6.739	0.274499	0.0118343	NA	NA	NA	NA	NA	NA	NA	NA	NA	NA	NA	NA	NA	NA	NA	NA
	HM149	3.76454	4.33525	9.79257	3.07022	1.81622	247.692	238.871	177.342	6.64	50.1433	7.441	0.297	7.55063	6.7391	0.249966	0.0111807	NA	NA	NA	NA	NA	NA	NA	NA	NA	NA	NA	NA	NA	NA	NA	NA
	HM150	5.26347	5.44424	11.1186	3.44535	2.04056	241.048	222.32	156.726	7.26	49.7733	7.387	0.327	6.8641	6.7384	0.382128	0.0172115	NA	NA	NA	NA	NA	NA	NA	NA	NA	NA	NA	NA	NA	NA	NA	NA
	HM151	4.67222	5.23576	10.7999	3.3322	2.02078	232.803	214.603	149.482	7.75667	49.23	7.316	0.358	6.34797	6.7293	0.362408	0.0167265	NA	NA	NA	NA	NA	NA	NA	NA	NA	NA	NA	NA	NA	NA	NA	NA
	HM152	4.84727	5.20599	10.7927	3.32275	2.01892	231.421	207.559	142.772	7.75667	49.63	7.36	0.358	6.3984	6.74307	0.375986	0.0173532	NA	NA	NA	NA	NA	NA	NA	NA	NA	NA	NA	NA	NA	NA	NA	NA
	HM153	3.6943	4.5816	10.186	3.16143	1.87762	236.438	220.647	157.987	7.13	49.2567	7.31667	0.263	6.9097	6.7318	0.263404	0.00971602	NA	NA	NA	NA	NA	NA	NA	NA	NA	NA	NA	NA	NA	NA	NA	NA
	HM154	5.55291	5.50644	10.8779	3.37543	2.07311	226.132	194.778	124.822	7.29333	49.18	7.31967	0.335667	6.7427	6.7185	0.404992	0.0186393	NA	NA	NA	NA	NA	NA	NA	NA	NA	NA	NA	NA	NA	NA	NA	NA
	HM155	3.56503	4.37952	9.65357	3.01927	1.84674	243.595	226.967	154.095	7.34667	49.8567	7.335	0.304	6.78627	6.7972	0.261911	0.0108377	NA	NA	NA	NA	NA	NA	NA	NA	NA	NA	NA	NA	NA	NA	NA	NA
	HM156	2.70704	3.69008	8.8178	2.76449	1.70632	248.709	242.072	176.734	6.83333	49.8167	7.366	0.292667	7.28927	6.76307	0.184981	0.00792259	NA	NA	NA	NA	NA	NA	NA	NA	NA	NA	NA	NA	NA	NA	NA	NA
	HM157	4.66753	4.91273	10.6025	3.21901	1.97894	233.876	209.51	144.603	7.44	49.9367	7.397	0.308667	6.714	6.7507	0.347264	0.0144071	NA	NA	NA	NA	NA	NA	NA	NA	NA	NA	NA	NA	NA	NA	NA	NA
	HM159	4.375	5.02035	10.658	3.33058	1.94086	239.512	213.905	148.894	7.25	49.51	7.433	0.449333	6.82927	6.6609	0.317187	0.0196583	NA	NA	NA	NA	NA	NA	NA	NA	NA	NA	NA	NA	NA	NA	NA	NA
	HM160	5.52699	5.24471	10.7254	3.37334	1.98594	228.772	197.941	134.998	7.87667	50.4633	7.53167	0.393333	6.40667	6.70043	0.435342	0.0217395	NA	NA	NA	NA	NA	NA	NA	NA	NA	NA	NA	NA	NA	NA	NA	NA
	HM161	4.81226	5.12839	10.8855	3.3018	2.01754	236.903	211.744	147.525	7.28333	49.8567	7.44533	0.364667	6.8452	6.69587	0.350493	0.0175487	NA	NA	NA	NA	NA	NA	NA	NA	NA	NA	NA	NA	NA	NA	NA	NA
	HM162	4.77573	5.46524	11.0819	3.42771	2.05128	240.208	218.336	156.915	7.25667	49.0633	7.33767	0.334	6.7586	6.68677	0.346559	0.0159509	NA	NA	NA	NA	NA	NA	NA	NA	NA	NA	NA	NA	NA	NA	NA	NA
	HM163	5.73342	5.97094	11.5779	3.58782	2.13448	184.691	143.911	91.6725	7.92667	49.9267	7.44167	0.338333	6.29927	6.70937	0.454469	0.0193981	NA	NA	NA	NA	NA	NA	NA	NA	NA	NA	NA	NA	NA	NA	NA	NA
	HM164	3.34694	3.85286	9.22867	2.89929	1.70073	128.441	117.681	97.6927	7.39333	50.22	7.474	0.306333	6.79423	6.71913	0.247451	0.0102528	NA	NA	NA	NA	NA	NA	NA	NA	NA	NA	NA	NA	NA	NA	NA	NA
	HM165	3.50417	4.3379	9.82746	3.06353	1.82505	230.541	215.036	150.711	7.43	50.1967	7.381	0.316333	6.7588	6.8007	0.26036	0.0110849	NA	NA	NA	NA	NA	NA	NA	NA	NA	NA	NA	NA	NA	NA	NA	NA
	HM166	3.6782	4.25689	9.67846	3.05328	1.78992	238.798	227.466	169.188	7.40667	50.2267	7.39667	0.330667	6.78413	6.7904	0.272432	0.0121626	NA	NA	NA	NA	NA	NA	NA	NA	NA	NA	NA	NA	NA	NA	NA	NA
	HM167	4.045	4.92969	10.438	3.27549	1.93008	239.644	224.914	163.784	7.46333	49.9933	7.38567	0.309667	6.69843	6.769	0.301892	0.012526	NA	NA	NA	NA	NA	NA	NA	NA	NA	NA	NA	NA	NA	NA	NA	NA
	HM168	4.38866	4.746	10.11	3.14018	1.92428	227.262	205.593	140.499	7.82333	49.3567	7.28267	0.345	6.3086	6.77703	0.343339	0.0151409	NA	NA	NA	NA	NA	NA	NA	NA	NA	NA	NA	NA	NA	NA	NA	NA
	HM169	4.51351	5.1231	10.7477	3.35749	1.96335	223.569	202.257	142.348	7.56	49.1033	7.23967	0.342667	6.49517	6.7824	0.341222	0.0154663	NA	NA	NA	NA	NA	NA	NA	NA	NA	NA	NA	NA	NA	NA	NA	NA
	HM170	4.71372	5.16457	10.7404	3.3494	1.98354	231.177	206.058	135.745	8.32333	49.8633	7.31267	0.311667	5.99093	6.8186	0.392338	0.0146911	NA	NA	NA	NA	NA	NA	NA	NA	NA	NA	NA	NA	NA	NA	NA	NA
	HM172	4.55391	5.18243	10.7171	3.34889	1.98811	222.629	194.672	130.514	7.59667	49.1533	7.199	0.318	6.47427	6.82743	0.345945	0.0144814	NA	NA	NA	NA	NA	NA	NA	NA	NA	NA	NA	NA	NA	NA	NA	NA
	HM173	4.80582	5.37307	10.892	3.4067	2.02287	237.682	217.695	148.115	8.08	50.1667	7.41933	0.306333	6.21423	6.76253	0.38831	0.0147218	NA	NA	NA	NA	NA	NA	NA	NA	NA	NA	NA	NA	NA	NA	NA	NA
	HM175	4.68421	5.22001	10.8584	3.36988	1.98866	232.467	198.063	133.96	7.4	48.9067	7.20367	0.310333	6.61383	6.7888	0.346631	0.0145367	NA	NA	NA	NA	NA	NA	NA	NA	NA	NA	NA	NA	NA	NA	NA	NA
	HM176	4.63947	5.16063	10.7032	3.34444	1.97933	226.969	193.875	130.655	7.30667	49.71	7.467	0.339667	6.80487	6.65733	0.33899	0.0157587	NA	NA	NA	NA	NA	NA	NA	NA	NA	NA	NA	NA	NA	NA	NA	NA
	HM177	5.01643	5.56919	11.0774	3.4672	2.05769	226.96	191.188	131.691	7.48667	49.6033	7.499	0.305333	6.6269	6.61483	0.375563	0.0153168	NA	NA	NA	NA	NA	NA	NA	NA	NA	NA	NA	NA	NA	NA	NA	NA
	HM178	5.92875	5.66921	10.9887	3.4328	2.09864	205.008	169.529	115.528	7.46667	49.3133	7.45	0.356333	6.6049	6.61933	0.44268	0.0211261	NA	NA	NA	NA	NA	NA	NA	NA	NA	NA	NA	NA	NA	NA	NA	NA
	HM179	5.71299	5.89063	11.4743	3.55746	2.12304	231.622	197.035	129.499	7.65667	49.5167	7.44	0.308	6.46597	6.65583	0.437425	0.017596	NA	NA	NA	NA	NA	NA	NA	NA	NA	NA	NA	NA	NA	NA	NA	NA
	HM180	4.85434	5.23316	10.6437	3.31678	2.00998	224.547	193.295	131.155	7.44667	49.2	7.40767	0.311	6.6081	6.6416	0.361486	0.015097	NA	NA	NA	NA	NA	NA	NA	NA	NA	NA	NA	NA	NA	NA	NA	NA
	HM181	5.40176	5.53733	11.1691	3.4697	2.05061	226.227	191.96	126.624	7.57667	50.14	7.46733	0.310667	6.62047	6.71443	0.409273	0.0167815	NA	NA	NA	NA	NA	NA	NA	NA	NA	NA	NA	NA	NA	NA	NA	NA
	HM182	4.62939	5.29633	10.8763	3.44146	1.96581	203.627	170.133	113.718	7.40667	50.0767	7.422	0.286	6.76137	6.7473	0.342883	0.01324	NA	NA	NA	NA	NA	NA	NA	NA	NA	NA	NA	NA	NA	NA	NA	NA
	HM183	3.41602	4.25071	9.6378	3.00296	1.81815	221.008	199.952	140.535	7.48333	49.3733	7.28333	0.374667	6.6001	6.7793	0.255632	0.0127987	NA	NA	NA	NA	NA	NA	NA	NA	NA	NA	NA	NA	NA	NA	NA	NA
	HM184	3.49948	4.10125	9.45568	2.96629	1.77528	228.944	210.419	147.346	7.51333	50.07	7.39967	0.281667	6.6629	6.76673	0.262927	0.00985686	NA	NA	NA	NA	NA	NA	NA	NA	NA	NA	NA	NA	NA	NA	NA	NA
	HM185	3.31386	4.08538	9.41997	2.94533	1.77735	221.416	200.083	134.5	7.5	50.2467	7.44967	0.298667	6.69857	6.7449	0.24854	0.00989741	NA	NA	NA	NA	NA	NA	NA	NA	NA	NA	NA	NA	NA	NA	NA	NA
	HM186	5.22785	5.44973	11.0001	3.4437	2.02988	226.417	200.029	137.71	7.74667	49.9467	7.44267	0.307	6.44727	6.7109	0.404984	0.0160495	NA	NA	NA	NA	NA	NA	NA	NA	NA	NA	NA	NA	NA	NA	NA	NA
	HM187	5.18744	5.845	11.4475	3.58942	2.08934	223.297	190.898	130.05	7.50333	49.5233	7.37833	0.273667	6.60237	6.71177	0.389231	0.0141963	NA	NA	NA	NA	NA	NA	NA	NA	NA	NA	NA	NA	NA	NA	NA	NA
	HM188	6.00382	5.8247	11.4509	3.57467	2.09446	209.672	178.865	121.905	7.42667	50.5633	7.51667	0.284333	6.80637	6.7267	0.445883	0.0170709	NA	NA	NA	NA	NA	NA	NA	NA	NA	NA	NA	NA	NA	NA	NA	NA
	HM189	4.25844	4.80188	10.3314	3.18339	1.94612	203.813	173.171	112.055	7.64333	49.17	7.28933	0.290667	6.43337	6.74587	0.325487	0.0123779	NA	NA	NA	NA	NA	NA	NA	NA	NA	NA	NA	NA	NA	NA	NA	NA
	HM190	4.94696	5.29712	10.9564	3.4099	2.00369	204.558	173.994	118.244	7.21333	49.7567	7.385	0.261333	6.8986	6.73797	0.35684	0.012928	NA	NA	NA	NA	NA	NA	NA	NA	NA	NA	NA	NA	NA	NA	NA	NA
	HM191	4.25648	5.01973	10.6562	3.31362	1.95806	206.602	180.699	127.669	6.91667	49.51	7.36733	0.259667	7.1614	6.71987	0.294406	0.0110527	NA	NA	NA	NA	NA	NA	NA	NA	NA	NA	NA	NA	NA	NA	NA	NA
	HM192	4.88901	5.47627	11.2751	3.55009	1.99262	213.363	191.538	136.023	7.43667	50.0567	7.46667	0.321333	6.73123	6.70397	0.36358	0.01571	NA	NA	NA	NA	NA	NA	NA	NA	NA	NA	NA	NA	NA	NA	NA	NA
	HM193	5.1033	5.4425	10.9155	3.40659	2.03891	202.34	173.61	118.643	7.36667	49.6367	7.39033	0.299	6.73947	6.71643	0.375943	0.0152589	NA	NA	NA	NA	NA	NA	NA	NA	NA	NA	NA	NA	NA	NA	NA	NA
	HM194	4.7329	5.57347	11.248	3.53739	2.02594	204.529	180.878	112.658	7.15667	49.92	7.42833	0.27	6.97677	6.7199	0.338718	0.0127788	NA	NA	NA	NA	NA	NA	NA	NA	NA	NA	NA	NA	NA	NA	NA	NA
	HM195	5.27156	5.56507	11.0846	3.48835	2.03819	210.026	188.946	126.336	7.12	49.6	7.377	0.273333	6.96997	6.7234	0.375335	0.0144089	NA	NA	NA	NA	NA	NA	NA	NA	NA	NA	NA	NA	NA	NA	NA	NA
	HM196	5.02928	5.33784	11.0605	3.41042	2.02931	202.672	178.833	117.908	6.94	49.9133	7.41667	0.255333	7.19327	6.7304	0.349032	0.0128414	NA	NA	NA	NA	NA	NA	NA	NA	NA	NA	NA	NA	NA	NA	NA	NA
	HM197	3.60078	4.16823	9.55218	3.01325	1.77865	207.54	193.802	131.857	7.17	49.97	7.43533	0.305667	6.96893	6.72103	0.258176	0.0110064	NA	NA	NA	NA	NA	NA	NA	NA	NA	NA	NA	NA	NA	NA	NA	NA
	HM198	3.874	4.68877	10.3832	3.19271	1.9065	204.291	188.58	128.492	7.22667	50.27	7.47333	0.327667	6.95753	6.72597	0.279961	0.0126938	NA	NA	NA	NA	NA	NA	NA	NA	NA	NA	NA	NA	NA	NA	NA	NA
	HM199	5.32487	5.52366	11.2512	3.51219	2.0193	183.495	155.708	99.8177	7.32	49.7633	7.401	0.290333	6.80493	6.7241	0.38978	0.0154599	NA	NA	NA	NA	NA	NA	NA	NA	NA	NA	NA	NA	NA	NA	NA	NA
	HM200	5.2365	5.58864	11.2431	3.48835	2.06518	187.953	164.914	109.614	6.96333	50.54	7.53767	0.297667	7.26323	6.70487	0.364635	0.0155873	NA	NA	NA	NA	NA	NA	NA	NA	NA	NA	NA	NA	NA	NA	NA	NA
	HM201	5.18673	5.37737	10.8927	3.4266	2.00957	189.526	167.735	111.669	7.33333	49.1533	7.30867	0.256	6.7038	6.72533	0.380361	0.013278	NA	NA	NA	NA	NA	NA	NA	NA	NA	NA	NA	NA	NA	NA	NA	NA
	HM203	3.47899	4.13825	9.50701	2.99165	1.77354	191.146	175.99	116.312	7.59	50.2	7.454	0.327333	6.61707	6.73437	0.264056	0.0113879	NA	NA	NA	NA	NA	NA	NA	NA	NA	NA	NA	NA	NA	NA	NA	NA
	HM205	4.6366	5.26876	10.7065	3.36247	2.00123	187.455	165.508	109.233	7.5	49.8833	7.41133	0.262333	6.65377	6.731	0.347745	0.0121633	NA	NA	NA	NA	NA	NA	NA	NA	NA	NA	NA	NA	NA	NA	NA	NA
	HM206	4.86009	4.98106	10.4938	3.30355	1.9296	172.513	141.683	85.9857	6.2	49.1533	7.312	0.282667	7.93073	6.72243	0.301325	0.0137378	NA	NA	NA	NA	NA	NA	NA	NA	NA	NA	NA	NA	NA	NA	NA	NA
	HM256	2.97824	4.18833	9.55214	3.01065	1.77841	175.104	155.358	98.37	NA	NA	NA	NA	NA	NA	NA	NA	NA	NA	NA	NA	NA	NA	NA	NA	NA	NA	NA	NA	NA	NA	NA	NA
Coefficient of Variation (%)	CV	19.0846	12.5535	6.82422	6.49294	6.2514	10.9471	13.8761	20.2793	5.14973	1.45249	1.60269	13.675	5.00576	1.23694	20.5533	24.4377	29.288	35.6291	90.902	30.7432	35.8469	84.7433	37.7885	16.8414	31.8866	71.5257	46.3254	73.4678	21.2183	23.5741	61.1592	64.5575
BOXCOX TRANSFORMATION	Lambda	0.272727	-0.212121	-0.272727	-0.151515	-0.858586	3.93939	1.86869	-0.252525	1.16162	5.35353	2.32323	-1.31313	-0.50505	-7.9798	0.50505	-0.10101	-2.12121	-0.50505	-0.50505	0.909091	-0.30303	-0.10101	-0.909091	-0.707071	-1.51515	0.30303	-0.30303	-0.30303	0.30303	0.50505	-0.707071	-0.30303
SHAPIRO-WILK	p-value	0.338374	0.0727442	0.0193615	0.0994712	0.115108	4.04992e-05	0.199324	0.877349	0.423199	8.57745e-06	0.00977793	0.327299	0.800466	0.00440672	0.705152	0.632982	0.609747	0.67094	0.11517	0.334978	0.445156	0.134839	0.5359	0.84836	0.331038	0.0693676	0.0411692	0.126212	0.586327	0.516387	0.53592	0.879673
TRANSFORMED DATA	TAXA	WEIGHT	SEED.AREA	PERIMETER	MAJELLIP	MINELLIP	CH1	CH2	CH3	N	C	H	S	CN	CH	N content (mg/seed)	S content (mg/seed)	Mg	Ca	V	Cr	Mn	Fe	Co	Ni	Cu	Zn	As	Na	P	K	Ti	Mo
	HM001	1.51455	0.712135	0.526497	0.837376	0.555634	1.56317e+09	19636	0.305002	10.1139	1.23884e+09	105.134	2.71279	0.379378	2.45674e-07	5.89905	0.925908	2.29583e-06	0.038197	1.77455	7.40588	0.528568	0.624731	2.65367	0.254137	0.0313181	3.09554	0.574998	0.10769	8.42425	47.2828	0.246934	0.613854
	HM002	1.55015	0.707766	0.524534	0.834449	0.553775	1.92818e+09	18992.1	0.29704	9.42273	1.13707e+09	100.988	3.03212	0.370841	2.43271e-07	5.97168	0.925868	2.95209e-06	0.0380191	1.98278	7.83179	0.499342	0.639397	2.80826	0.266226	0.0360876	3.33757	0.589687	0.109713	7.7026	41.9064	0.277932	0.940283
	HM003	1.54704	0.710601	0.527021	0.836701	0.556781	9.8153e+08	13099.1	0.304424	9.12713	8.77425e+08	90.4416	3.45502	0.374685	2.4486e-07	5.86769	0.935908	3.45723e-06	0.0350952	1.64416	9.68164	0.436332	0.594599	2.26376	0.244103	0.0203241	3.46633	0.549364	0.104908	7.84241	45.4222	0.19356	0.727193
	HM004	1.4827	0.716302	0.531131	0.840831	0.561996	9.50124e+08	14535.3	0.301574	9.7781	1.12188e+09	99.8119	2.91285	0.377365	2.38338e-07	5.58871	0.938347	2.4344e-06	0.0383484	1.37502	10.1142	0.507184	0.577769	3.31578	0.257116	0.0164198	3.18897	0.564879	0.101698	8.43209	46.7531	0.116332	0.682503
	HM005	1.47482	0.706939	0.524116	0.835064	0.548074	1.2058e+09	18779.4	0.284916	9.82598	1.25799e+09	106.854	3.29112	0.373879	2.5406e-07	5.54562	0.949072	3.28978e-06	0.040197	2.36918	7.37933	0.505753	0.64822	4.5188	0.265039	0.0449537	3.24127	0.593018	0.117594	8.02662	39.0473	0.290917	1.01284
	HM006	1.43157	0.727621	0.535031	0.842256	0.590101	1.45888e+09	18701.5	0.28891	9.21673	1.14369e+09	101.924	3.43953	0.366912	2.48713e-07	5.10414	0.962855	1.23458e-06	0.0314103	1.47619	9.92795	0.464572	0.549558	3.08653	0.260097	0.0236142	3.63792	0.526879	0.100182	7.57856	46.2581	0.167972	0.873882
	HM007	1.39477	0.733531	0.537631	0.844151	0.601371	1.52503e+09	19248	0.288535	8.74902	1.12352e+09	100.249	3.41652	0.35952	2.41446e-07	4.75496	0.971684	2.81211e-06	0.0351292	2.26539	4.12422	0.560541	0.662135	3.87083	0.282251	0.0435841	3.19706	0.577387	0.101825	8.01496	43.2725	0.283282	0.790334
	HM008	1.42891	0.720938	0.532203	0.838534	0.585344	1.59701e+09	18242.4	0.287185	9.96446	1.14369e+09	99.3437	3.67679	0.379655	2.27751e-07	5.26208	0.968474	6.84831e-07	0.0253594	1.32242	14.5211	0.380535	0.563708	2.01844	0.225765	0.0130526	4.31389	0.493169	0.0787902	7.89677	49.6913	0.166495	0.669593
	HM009	1.60584	0.693101	0.519013	0.828352	0.532851	1.02715e+09	14072.8	0.300506	10.3386	1.0952e+09	100.645	3.25227	0.387465	2.5411e-07	6.63746	0.918783	9.89186e-07	0.0279979	1.26668	13.1019	0.410756	0.518468	2.50722	0.236133	0.0150096	4.16797	0.4753	0.08118	7.82861	49.0788	0.155748	0.893041
	HM010	1.5772	0.691036	0.515099	0.825622	0.533872	5.86162e+08	9698.35	0.316972	9.70369	1.21251e+09	104.871	4.02952	0.373216	2.51664e-07	6.2454	0.9403	8.27456e-07	0.0285585	1.03934	11.2933	0.465611	0.534811	2.52322	0.246082	0.0130151	4.0786	0.489475	0.0802837	7.59544	46.8421	0.106739	0.868341
	HM011	1.5507	0.69851	0.520223	0.830755	0.54079	9.12137e+08	13652.9	0.302167	10.9682	1.10847e+09	100.624	3.09503	0.39711	2.49452e-07	6.38359	0.927208	6.35769e-07	0.0269231	0.88883	11.2653	0.410816	0.515211	2.11502	0.200172	0.0121944	4.62041	0.469075	0.0820783	8.29243	52.6215	0.0857497	0.846453
	HM012	1.48729	0.716435	0.529205	0.836821	0.576474	1.3237e+09	17667.2	0.289523	10.3762	1.09961e+09	100.217	3.37504	0.387941	2.48979e-07	5.76773	0.947953	5.69085e-07	0.0255064	1.21131	10.7742	0.452412	0.546205	2.28859	0.230507	0.0181015	3.97788	0.486661	0.086657	8.33442	51.5297	0.128969	0.799312
	HM013	1.29453	0.74478	0.546048	0.852243	0.610352	2.62805e+09	26858	0.270631	8.44608	8.59521e+08	90.0492	3.28755	0.36307	2.48959e-07	4.07855	0.995949	3.50535e-07	0.0229453	1.26415	12.4337	0.4228	0.542222	1.92288	0.217438	0.0193837	3.79474	0.467634	0.0909009	8.74603	58.7684	0.149965	0.568516
	HM014	1.49546	0.70963	0.524623	0.835274	0.555067	2.86071e+09	29093.6	0.259736	9.93248	1.14785e+09	103.876	3.34176	0.379048	2.64134e-07	5.71689	0.94531	4.32545e-07	0.024515	1.66103	11.3449	0.448263	0.544094	2.41867	0.214272	0.0128591	4.12149	0.478992	0.0877878	9.15447	58.6001	0.162313	0.681065
	HM015	1.39783	0.734366	0.540265	0.8458	0.600716	2.40813e+09	24905.6	0.272768	9.64529	1.14702e+09	102.67	3.9642	0.374364	2.53969e-07	4.98106	0.982065	4.68404e-07	0.0267718	1.53555	10.0768	0.467892	0.586751	2.59912	0.244861	0.0223354	3.81719	0.505128	0.0885016	8.49554	52.0467	0.184857	0.834746
	HM016	1.4935	0.713824	0.526487	0.837013	0.562453	2.69043e+09	26975.4	0.26639	9.40158	1.16248e+09	102.854	4.12847	0.369731	2.5055e-07	5.56844	0.961275	NA	NA	NA	NA	NA	NA	NA	NA	NA	NA	NA	NA	NA	NA	NA	NA
	HM026	1.46469	0.714038	0.52765	0.834896	0.576229	8.11099e+08	12432.6	0.3154	NA	NA	NA	NA	NA	NA	NA	NA	NA	NA	NA	NA	NA	NA	NA	NA	NA	NA	NA	NA	NA	NA	NA	NA
	HM027	1.48273	0.714933	0.525797	0.835872	0.569985	7.30656e+08	14180	0.299111	NA	NA	NA	NA	NA	NA	NA	NA	NA	NA	NA	NA	NA	NA	NA	NA	NA	NA	NA	NA	NA	NA	NA	NA
	HM028	1.42107	0.731345	0.534597	0.843101	0.595796	1.00128e+09	16992	0.291152	NA	NA	NA	NA	NA	NA	NA	NA	NA	NA	NA	NA	NA	NA	NA	NA	NA	NA	NA	NA	NA	NA	NA	NA
	HM031	1.58963	0.701034	0.5238	0.833703	0.541023	7.22728e+08	12601	0.305892	10.9304	1.07453e+09	98.813	3.47455	0.397736	2.45625e-07	6.67348	0.926944	3.45058e-06	0.0464883	3.55938	4.6432	0.55465	0.682754	5.58776	0.294172	0.0563562	3.0327	0.619813	0.149177	8.71726	45.4024	0.368346	0.746843
	HM033	1.40945	0.728082	0.533529	0.843073	0.585188	1.93377e+09	23810.8	0.274968	9.79406	1.1105e+09	101.192	3.7162	0.37798	2.53637e-07	5.09181	0.974204	2.41659e-06	0.0405243	2.13008	12.2595	0.403465	0.611899	2.92341	0.263031	0.0373006	3.17217	0.564966	0.132086	8.27674	45.8913	0.278116	0.781099
	HM034	1.44562	0.724856	0.53241	0.840362	0.587217	2.46966e+09	26208.2	0.271425	9.97513	9.92444e+08	96.5603	3.94939	0.38495	2.55303e-07	5.37912	0.969632	2.13094e-06	0.0409169	2.25175	9.84397	0.501437	0.612529	4.07009	0.275384	0.0288792	2.89597	0.584561	0.127486	8.56757	48.2664	0.217831	0.709575
	HM036	1.4949	0.71536	0.5275	0.834786	0.578822	1.10877e+09	16422.8	0.29456	9.23255	1.08721e+09	100.463	4.50172	0.369195	2.55566e-07	5.53429	0.967361	2.47043e-06	0.0413775	3.05962	11.65	0.556905	0.616848	4.37171	0.23362	0.042159	2.63241	0.560413	0.146639	8.71305	56.8482	0.294938	0.771543
	HM037	1.5158	0.714845	0.528661	0.83531	0.575477	1.194e+09	18651.9	0.285732	10.2529	1.13213e+09	101.515	3.41271	0.384901	2.49008e-07	5.94319	0.942114	3.15875e-06	0.0394195	2.11985	7.50253	0.394594	0.641483	2.84107	0.296964	0.0560163	3.28637	0.583932	0.118898	7.2762	35.0218	0.366237	0.945898
	HM038	1.50999	0.722636	0.533628	0.841223	0.580607	9.13148e+08	14412.4	0.302958	9.21673	1.12311e+09	102.832	4.64177	0.367708	2.63493e-07	5.63398	0.966043	3.05594e-06	0.0397598	2.95303	8.83193	0.521102	0.626561	4.72093	0.28938	0.0450082	3.233	0.589684	0.113637	7.82046	42.4735	0.315388	0.787411
	HM039	1.5746	0.701585	0.522952	0.831578	0.548887	1.48762e+09	19489.1	0.286579	10.3065	1.09921e+09	104.159	4.22623	0.386897	2.8457e-07	6.39164	0.944331	3.20366e-06	0.0418461	2.79807	7.9674	0.476298	0.650484	4.50947	0.237647	0.0391177	3.1765	0.576156	0.116618	8.08125	39.1475	0.374748	0.935556
	HM040	1.56704	0.698674	0.517702	0.829864	0.539871	2.11164e+09	21452.6	0.287439	9.84194	9.98001e+08	101.515	4.85969	0.382634	3.00692e-07	6.20921	0.956233	2.92727e-06	0.0407101	2.16948	6.32516	0.503244	0.627022	4.16028	0.285455	0.0469699	3.36436	0.584744	0.118221	7.73514	40.2788	0.307	0.891635
	HM041	1.41698	0.733143	0.536925	0.844059	0.60097	1.31011e+09	17615	0.295932	9.70369	1.04414e+09	100.538	4.11785	0.378658	2.71686e-07	5.12159	0.979991	2.64326e-06	0.0405057	2.11303	7.98988	0.449772	0.668695	3.2929	0.316914	0.0457828	3.16706	0.598787	0.121461	7.49932	33.9882	0.34551	1.03319
	HM042	1.45336	0.720582	0.530446	0.838317	0.581268	1.88461e+09	21571.6	0.282426	9.62406	1.11252e+09	105.178	4.62222	0.375107	2.88819e-07	5.34855	0.9795	2.46593e-06	0.0382937	2.57859	9.32819	0.430179	0.632926	3.65378	0.255627	0.0431364	3.0656	0.563462	0.115115	8.21475	42.4107	0.307271	0.824998
	HM043	1.51783	0.706175	0.518344	0.83483	0.539504	1.63289e+09	19745.5	0.28691	9.54452	1.49222e+09	115.846	4.23734	0.363437	2.59836e-07	5.77536	0.957454	2.2097e-06	0.0368696	1.69373	15.1843	0.378529	0.616095	2.68353	0.208546	0.0340566	2.62594	0.528374	0.104942	7.44541	42.1854	0.311197	0.763141
	HM044	1.51609	0.719392	0.529983	0.838172	0.577846	2.18241e+09	23960.7	0.277901	9.20618	9.36135e+08	96.2468	5.2143	0.373963	2.74836e-07	5.67337	0.973271	2.47693e-06	0.0348021	2.58797	10.3636	0.530575	0.629475	3.84269	0.222633	0.0462405	2.76643	0.538448	0.111639	8.16156	41.9859	0.328469	0.997643
	HM045	1.57847	0.689593	0.515852	0.825684	0.531381	1.57565e+09	19222.6	0.287345	9.24838	1.06942e+09	102.832	5.39631	0.369947	2.83029e-07	6.12541	0.961377	2.99297e-06	0.0412552	2.9139	8.30097	0.546012	0.635857	3.89404	0.163401	0.0367669	2.8909	0.494641	0.110435	8.39213	44.6441	0.3047	0.901661
	HM046	1.59379	0.701436	0.520451	0.828665	0.557509	9.59261e+08	13113.1	0.310344	10.2101	1.13955e+09	100.549	2.60736	0.3838	2.38901e-07	6.51002	0.905818	2.17127e-06	0.0340667	2.11379	15.2332	0.38472	0.59747	2.59189	0.255316	0.0466768	3.26212	0.550824	0.109398	7.663	48.1274	0.308443	0.666969
	HM047	1.55431	0.705148	0.521469	0.835011	0.542368	1.61696e+09	19487.6	0.28648	10.162	1.28694e+09	105.408	4.16601	0.37879	2.34297e-07	6.20179	0.947831	2.43693e-06	0.0373078	1.23252	10.0266	0.516618	0.646711	1.25524	0.207386	0.0288679	4.59444	0.661666	0.135059	8.79453	53.8027	0.258448	0.455456
	HM048	1.48531	0.714268	0.52951	0.837081	0.570454	9.853e+08	13467.5	0.307743	10.7147	1.1875e+09	102.259	3.03831	0.390586	2.3801e-07	5.83438	0.940784	2.06742e-06	0.0316168	2.33009	14.394	0.432774	0.616756	2.94907	0.189334	0.0265188	4.35556	0.648989	0.142865	8.78905	52.7676	0.277414	0.633773
	HM049	1.58714	0.693482	0.515147	0.828234	0.528445	2.31759e+09	24092.6	0.278478	10.5211	1.31829e+09	105.871	3.9841	0.383702	2.29442e-07	6.54464	0.937296	1.76114e-06	0.0286432	2.40071	10.0739	0.463881	0.624904	3.17809	0.22183	0.0379877	4.89656	0.672478	0.113879	8.59743	50.6874	0.298569	0.782043
	HM050	1.36625	0.757982	0.5498	0.854181	0.642601	1.75748e+09	21532.7	0.28492	10.178	1.23618e+09	103.299	4.10729	0.380383	2.32174e-07	4.8876	0.993117	1.5219e-06	0.038502	2.68388	10.4221	0.474107	0.622879	3.9575	0.226179	0.0411905	4.15119	0.700798	0.129804	8.96202	52.1018	0.244397	0.672399
	HM052	1.47294	0.727924	0.535098	0.842023	0.592177	1.3683e+09	20798.8	0.283662	10.6501	1.25039e+09	105.838	3.78813	0.387691	2.47486e-07	5.72964	0.959851	1.6091e-06	0.0380296	2.98555	10.1751	0.475095	0.594318	4.15244	0.23809	0.037804	4.3812	0.714172	0.137744	8.75085	50.8208	0.281893	0.624679
	HM053	1.50414	0.708148	0.521401	0.833307	0.555603	1.1216e+09	17135	0.292345	9.66121	1.206e+09	101.601	4.90256	0.37285	2.27422e-07	5.70937	0.971509	1.45946e-06	0.0293233	2.73564	12.7111	0.439688	0.607639	3.3585	0.234899	0.0430836	4.43319	0.678089	0.121932	8.80687	56.3592	0.271886	0.623372
	HM054	1.54204	0.701962	0.521166	0.830654	0.552104	5.59338e+08	10504.2	0.31833	11.4615	1.23001e+09	102.67	3.10466	0.400804	2.2894e-07	6.4397	0.929356	1.32344e-06	0.0365978	2.73118	9.63924	0.516164	0.607401	4.81755	0.249513	0.0370891	4.00841	0.722646	0.156217	9.24515	56.2337	0.263321	0.684656
	HM055	1.64071	0.687839	0.513204	0.825632	0.522483	1.07445e+09	16274.7	0.295111	10.9466	1.16164e+09	100.292	4.15522	0.395065	2.3e-07	7.08058	0.928844	1.6542e-06	0.0328538	3.1201	11.0673	0.478782	0.635234	4.20558	0.239638	0.0463814	3.86055	0.716511	0.1307	9.03013	50.8372	0.285172	0.669745
	HM056	1.43957	0.725321	0.533423	0.840655	0.588553	8.77131e+08	14350.5	0.302208	10.5264	1.1174e+09	106.003	4.70799	0.389724	2.94801e-07	5.46381	0.984354	1.8545e-06	0.0320889	2.79167	12.9367	0.437483	0.585027	4.1358	0.228447	0.0314781	4.57394	0.677978	0.134356	8.64207	50.7876	0.271494	0.673882
	HM057	1.6186	0.689443	0.516582	0.826372	0.530121	1.06456e+09	14847.9	0.300836	10.8009	1.10484e+09	96.3721	3.76539	0.394689	2.16256e-07	6.86479	0.926475	2.10193e-06	0.0355666	3.03943	9.92798	0.509073	0.639805	4.07874	0.250619	0.047866	4.62483	0.736294	0.12202	8.96665	49.7592	0.300954	0.720151
	HM058	1.46406	0.727873	0.534356	0.841137	0.595361	1.32542e+09	16779.9	0.296832	10.2904	1.15368e+09	103.071	4.86679	0.384665	2.54655e-07	5.58185	0.980724	1.63527e-06	0.0329526	2.80297	12.8641	0.45479	0.616301	3.61928	0.22538	0.0390677	4.0359	0.693504	0.129141	8.87329	53.6538	0.277045	0.72039
	HM059	1.46403	0.726094	0.533336	0.838727	0.600861	7.32784e+08	10944.7	0.319924	9.70369	1.17007e+09	96.6335	5.28743	0.374582	2.00326e-07	5.44098	0.987005	4.41902e-06	0.0463998	2.50706	11.5302	0.405125	0.590318	3.1592	0.264547	0.0460295	4.92285	0.758532	0.138758	7.98296	46.0338	0.389145	0.77544
	HM060	1.42093	0.735394	0.539492	0.846537	0.598847	1.33862e+09	17311	0.29688	9.35928	1.19178e+09	97.063	4.917	0.368139	1.97905e-07	5.06782	0.992429	2.4327e-06	0.0374271	3.03427	10.9477	0.477328	0.596414	4.08548	0.234083	0.0498753	4.00125	0.738406	0.129743	8.07987	48.5165	0.334811	0.699508
	HM061	1.56948	0.703408	0.521333	0.831131	0.552659	1.02852e+09	16733	0.295051	9.69838	1.33373e+09	102.529	3.9298	0.369954	2.01999e-07	6.18743	0.940196	2.97388e-06	0.0424384	3.21326	9.1363	0.475473	0.582341	4.63027	0.266467	0.0553881	4.83851	0.730658	0.133775	7.90054	43.3536	0.393284	0.729804
	HM062	1.63301	0.687846	0.513267	0.824036	0.529613	6.7118e+08	12188	0.31038	10.3011	1.24283e+09	102.854	5.10401	0.382257	2.26171e-07	6.83612	0.9453	1.90941e-06	0.0347851	3.13533	9.14025	0.521772	0.598275	4.78876	0.260721	0.0519451	4.08394	0.707013	0.120576	8.4466	52.0201	0.332006	0.645258
	HM064	1.52352	0.714194	0.525953	0.835077	0.571479	1.24577e+09	17498.9	0.295077	11.2606	1.16627e+09	97.7883	4.34554	0.399757	2.09591e-07	6.24899	0.957984	1.88861e-06	0.0375885	3.42732	12.8525	0.471654	0.608777	3.86232	0.214741	0.0516745	1.80642	0.604754	0.177649	9.15909	55.8086	0.245589	0.585314
	HM065	1.56956	0.70599	0.524029	0.831789	0.561269	1.11513e+09	14267.5	0.305832	10.1887	1.24727e+09	99.6947	4.4405	0.380335	2.02647e-07	6.32214	0.949057	2.52542e-06	0.0374017	3.2902	11.5626	0.497278	0.599644	4.06614	0.226748	0.0468868	1.78201	0.611511	0.16693	8.82598	56.7704	0.248256	0.651236
	HM066	1.59806	0.706084	0.526207	0.835019	0.552453	1.2006e+09	16460.6	0.296388	10.0979	1.40086e+09	106.213	4.18228	0.374694	2.11943e-07	6.51099	0.938417	2.08055e-06	0.0388684	3.01671	11.0672	0.506106	0.616604	4.19392	0.227059	0.050937	1.8402	0.61284	0.150517	9.15827	48.5139	0.233912	0.613999
	HM067	1.53856	0.705472	0.521455	0.829368	0.565312	1.2763e+09	17008.9	0.292758	10.9953	1.26068e+09	99.8333	3.76087	0.392789	2.0038e-07	6.29807	0.943954	2.07445e-06	0.042921	2.54616	13.529	0.418588	0.630073	3.37585	0.196267	0.0394439	1.71168	0.594879	0.147149	9.17337	51.9069	0.251717	0.641974
	HM069	1.54851	0.694439	0.515302	0.824364	0.548799	2.48114e+09	25860.4	0.276351	10.1353	1.19092e+09	98.6859	4.00922	0.381121	2.09729e-07	6.15192	0.946348	2.10371e-06	0.0355766	3.23638	8.47785	0.488369	0.642771	3.87628	0.221643	0.047919	2.09264	0.615261	0.152007	9.21777	48.3594	0.263612	0.649735
	HM070	1.56779	0.697608	0.517956	0.83071	0.533187	2.03567e+09	20889.9	0.288823	11.7119	1.12679e+09	95.809	4.17142	0.407766	2.0568e-07	6.70291	0.9449	1.65099e-06	0.032962	3.44284	9.84589	0.498603	0.621024	4.40695	0.237484	0.0551938	1.84571	0.626673	0.146071	9.85601	57.6802	0.190056	0.527271
	HM072	1.68646	0.656523	0.496614	0.810779	0.477672	2.23131e+09	21016.4	0.285139	10.4083	1.18664e+09	97.4305	4.16061	0.385555	2.01867e-07	7.28895	0.919523	2.33214e-06	0.035826	2.86712	11.193	0.474198	0.59063	3.80978	0.242463	0.0488195	2.41983	0.622205	0.144835	9.34022	54.1278	0.211588	0.601148
	HM074	NA	NA	NA	NA	NA	NA	NA	NA	NA	NA	NA	NA	NA	NA	NA	NA	NA	NA	NA	NA	NA	NA	NA	NA	NA	NA	NA	NA	NA	NA	NA	NA
	HM075	1.33998	0.747015	0.545599	0.850346	0.622877	2.91261e+09	30129.8	0.261071	10.1139	1.25351e+09	99.78	4.35137	0.378981	2.01758e-07	4.70205	1.00474	1.86006e-06	0.032022	3.08996	12.2851	0.482038	0.60701	3.73166	0.231783	0.0371056	1.94328	0.602512	0.143961	8.98892	51.308	0.233307	0.709525
	HM076	1.46522	0.716898	0.527766	0.837038	0.572225	2.5909e+09	24045.5	0.274457	10.0285	1.22737e+09	98.5801	4.38664	0.378283	1.9974e-07	5.52771	0.972634	2.01195e-06	0.0340881	3.0268	12.1016	0.507077	0.604721	3.86445	0.222678	0.0383213	1.93698	0.605806	0.16398	9.34901	57.3142	0.20564	0.619721
	HM077	1.50607	0.717588	0.531891	0.840214	0.568911	2.80368e+09	26934.2	0.272822	9.19564	1.15703e+09	96.9791	5.02773	0.366176	2.06134e-07	5.60137	0.972932	2.26109e-06	0.0372455	3.37734	9.59938	0.502524	0.619542	4.11092	0.230581	0.0550568	2.15986	0.623758	0.146289	8.97324	48.8786	0.269825	0.738228
	HM078	1.55989	0.706025	0.525324	0.833818	0.554428	2.60587e+09	25396.7	0.276389	10.0605	1.2353e+09	99.2799	4.66146	0.378515	2.02795e-07	6.2159	0.954791	2.06876e-06	0.0362714	3.20825	11.2225	0.485966	0.62397	3.99956	0.232443	0.0603642	1.80151	0.635078	0.156129	8.65402	50.1265	0.266227	0.644906
	HM079	1.62049	0.679634	0.510335	0.822431	0.510188	2.71503e+09	26346	0.272599	10.4996	1.31922e+09	106.378	3.18031	0.383296	2.32986e-07	6.79553	0.914123	3.70244e-06	0.0329992	1.91692	8.09794	0.565796	0.593413	2.21873	0.269935	0.0642062	3.48866	0.662874	0.164149	8.26755	49.5515	0.264851	0.494714
	HM080	1.65701	0.669216	0.505095	0.816024	0.501551	2.37459e+09	22525	0.282715	9.91649	1.25934e+09	104.225	3.22797	0.37541	2.32776e-07	6.90805	0.907647	1.98546e-06	0.03456	2.13911	10.2189	0.514299	0.611007	2.70873	0.240535	0.040916	3.09019	0.646552	0.123431	8.70314	51.4837	0.244253	0.53114
	HM081	1.54105	0.705648	0.523573	0.832892	0.556457	2.81102e+09	28832.4	0.26714	10.3654	1.22255e+09	103.625	3.21423	0.383845	2.38394e-07	6.15699	0.932061	3.0155e-06	0.0345261	2.97211	8.84134	0.518928	0.620487	4.12979	0.255394	0.0506501	3.47324	0.657579	0.141198	8.57576	47.026	0.267453	0.663655
	HM082	1.53656	0.707627	0.525038	0.83425	0.555529	2.92021e+09	29538.3	0.261019	10.8441	1.33279e+09	106.434	3.45113	0.388329	2.29856e-07	6.24516	0.938187	3.29319e-06	0.0387135	3.02949	9.63314	0.530431	0.634215	3.98629	0.249102	0.0517822	2.9653	0.682003	0.144957	7.70713	40.8001	0.318452	0.729021
	HM083	1.47418	0.712242	0.524835	0.835479	0.560877	2.87487e+09	28844.9	0.262333	10.4137	1.3593e+09	106.268	3.59596	0.380654	2.21937e-07	5.68288	0.955716	2.6185e-06	0.0412589	3.34049	7.1634	0.529558	0.648216	4.67313	0.255464	0.0533882	2.98143	0.680694	0.135591	7.37163	38.6277	0.422557	0.799578
	HM085	1.58491	0.694382	0.518474	0.828391	0.53747	2.34427e+09	22216.2	0.282008	11.3094	1.19178e+09	101.117	3.57521	0.39953	2.27778e-07	6.73588	0.930007	3.1841e-06	0.0425762	3.86942	4.82275	0.617362	0.72114	5.86664	0.283401	0.0632892	2.47523	0.7211	0.156061	8.43935	40.1562	0.382066	0.804875
	HM086	1.52934	0.714427	0.529057	0.837803	0.56862	7.89832e+08	12594.3	0.299813	10.1727	1.1828e+09	101.278	3.37131	0.381956	2.31501e-07	6.02131	0.938134	2.87172e-06	0.0408209	3.58787	7.30728	0.542819	0.690027	5.68284	0.291331	0.0697954	2.81794	0.725008	0.157134	8.20419	38.3823	0.386162	0.744449
	HM087	1.56536	0.695997	0.517778	0.826453	0.547747	1.81035e+09	18969.2	0.305031	11.1468	1.21077e+09	102.172	4.4405	0.396623	2.30614e-07	6.54151	0.949999	3.80272e-06	0.0500341	3.55138	7.10323	0.526349	0.673242	5.3633	0.271966	0.0495162	2.80127	0.731956	0.158045	8.00681	40.8422	0.403395	0.840149
	HM088	1.5855	0.692274	0.518682	0.82983	0.525364	2.48506e+09	21979.5	0.287972	11.3908	1.59161e+09	114.736	3.64664	0.390337	2.28358e-07	6.76158	0.931295	3.47534e-06	0.0495384	3.56289	7.36169	0.524427	0.674134	5.10969	0.262949	0.066972	2.69898	0.710236	0.148411	7.87169	39.418	0.414653	0.815532
	HM089	1.64915	0.675783	0.511136	0.823105	0.500492	2.62068e+09	26245.3	0.279851	10.6878	1.2243e+09	105.321	3.99412	0.389022	2.51316e-07	7.07414	0.924266	3.36477e-06	0.0482051	3.81076	5.14528	0.508736	0.696784	5.81895	0.282099	0.0526786	2.79868	0.73929	0.160571	8.09922	41.7467	0.405872	0.851978
	HM091	1.46844	0.716417	0.529273	0.837201	0.573635	2.9189e+09	29549.6	0.263017	10.2422	1.23442e+09	100.057	4.80354	0.381512	2.08402e-07	5.60141	0.978653	3.02091e-06	0.0438547	3.82022	6.59774	0.529782	0.640203	5.09372	0.292097	0.0593612	3.78229	0.711054	0.148755	8.13197	41.8773	0.394021	0.715473
	HM092	1.496	0.717861	0.530377	0.838258	0.574926	2.84351e+09	27764.9	0.270112	10.4459	1.29105e+09	102.583	4.65488	0.383161	2.12337e-07	5.84749	0.969589	2.71647e-06	0.0463736	3.57335	6.95051	0.546879	0.645555	5.46549	0.284349	0.0602176	3.59531	0.732729	0.152391	8.44369	44.1028	0.351027	0.677463
	HM093	1.60545	0.690936	0.518652	0.827692	0.530976	2.40341e+09	21178	0.285751	9.8313	1.20081e+09	99.3649	4.11256	0.375739	2.12132e-07	6.49087	0.935606	3.14982e-06	0.0411987	3.27734	10.3415	0.498277	0.597724	4.65493	0.263832	0.0440528	4.06364	0.676688	0.148068	8.46235	46.946	0.351613	0.663405
	HM095	1.56808	0.697932	0.518156	0.8283	0.545622	2.07324e+09	21577	0.286034	10.7309	1.25128e+09	100.517	3.72506	0.388933	2.07565e-07	6.455	0.936644	2.64761e-06	0.0308036	2.06897	5.31689	0.487423	0.630146	3.51568	0.227568	0.0279233	3.3326	0.619735	0.101712	7.92271	44.9512	0.198899	0.816622
	HM097	1.51008	0.718613	0.52959	0.83708	0.580141	2.18734e+09	23456.2	0.278783	9.86323	1.22518e+09	99.78	4.15522	0.375705	2.08708e-07	5.80313	0.957829	1.70336e-06	0.0312256	2.24914	6.98355	0.446661	0.637172	3.84603	0.238499	0.0272216	3.62803	0.633139	0.104595	9.07194	49.6482	0.192904	0.851307
	HM098	1.47994	0.717171	0.529486	0.83789	0.571954	2.09421e+09	22407.4	0.295417	9.79938	1.22693e+09	99.1312	4.01428	0.374437	2.03697e-07	5.57471	0.96245	2.59221e-06	0.0386019	2.54198	5.3172	0.493601	0.680676	4.22841	0.261051	0.0317776	3.19359	0.670229	0.114727	8.7736	45.6733	0.247704	0.86612
	HM099	1.42258	0.748655	0.546231	0.852343	0.619287	2.07066e+09	22522.4	0.284656	9.6559	1.28877e+09	101.601	4.99778	0.370171	2.05966e-07	5.14809	0.993246	2.3663e-06	0.0352491	2.11127	8.32579	0.486751	0.634322	3.78947	0.240389	0.0276346	3.21183	0.644893	0.112208	8.13043	42.99	0.204056	0.733531
	HM105	1.4308	0.733018	0.534574	0.844865	0.590582	1.97124e+09	23086.6	0.281831	10.4244	1.2733e+09	100.913	4.23734	0.383401	2.05006e-07	5.3795	0.978624	1.96982e-06	0.0365732	2.12715	5.70688	0.477896	0.665587	3.8862	0.244293	0.0329007	3.21174	0.672765	0.0985267	8.28854	43.6036	0.234486	0.965662
	HM106	1.45078	0.724862	0.529871	0.84198	0.574114	1.75137e+09	21371.2	0.284082	9.36457	1.35644e+09	102.68	4.94611	0.363766	1.9805e-07	5.26806	0.985262	1.65615e-06	0.0395284	2.39508	5.9978	0.472745	0.64617	3.52749	0.253966	0.0359556	3.19901	0.664934	0.111618	8.18194	45.2553	0.240621	0.845031
	HM107	1.4305	0.716315	0.52555	0.837201	0.565223	2.09155e+09	24566	0.276969	9.67714	1.29151e+09	101.978	4.9388	0.370712	2.08015e-07	5.20626	0.990302	1.71046e-06	0.0405047	2.23701	11.1202	0.465063	0.643357	3.64053	0.248093	0.029067	3.15986	0.668542	0.106788	8.82808	49.882	0.209978	0.729936
	HM108	1.47464	0.709189	0.526334	0.834918	0.559086	2.92102e+09	29209.1	0.261458	10.162	1.25396e+09	100.143	5.15864	0.379615	2.04122e-07	5.62597	0.982504	1.5973e-06	0.0331629	2.06558	14.2449	0.416494	0.592992	2.88402	0.206124	0.0242222	3.15804	0.614676	0.106385	8.98822	55.1925	0.149012	0.747988
	HM109	1.58158	0.694598	0.519834	0.829878	0.533695	2.86431e+09	28123.7	0.266344	10.4996	1.32435e+09	103.636	4.74173	0.383177	2.11844e-07	6.49646	0.951168	1.20255e-06	0.0329795	2.05997	11.5831	0.477563	0.601689	3.51469	0.219064	0.0190618	3.32775	0.620191	0.102828	9.15778	56.2762	0.14029	0.751852
	HM111	1.4719	0.716379	0.529977	0.837175	0.573912	2.92791e+09	29667.3	0.261228	9.84194	1.0952e+09	101.461	5.27103	0.379288	2.59929e-07	5.52915	0.984813	1.67261e-06	0.0345841	1.98952	4.7488	0.483127	0.61657	3.50633	0.24395	0.0273177	3.75561	0.641296	0.0985888	8.6864	48.1632	0.181535	0.889607
	HM112	1.37163	0.734398	0.538739	0.847734	0.590957	2.91123e+09	30743.1	0.252518	10.1673	1.26878e+09	102.194	4.16601	0.379393	2.15016e-07	4.92107	0.992755	1.54645e-06	0.0330264	2.42635	4.47883	0.510883	0.655688	4.27777	0.235904	0.0301017	3.51177	0.642025	0.105593	8.69915	44.8262	0.217991	0.843892
	HM114	1.49513	0.712982	0.528899	0.837415	0.56453	2.89597e+09	28365.5	0.264697	10.8333	1.30485e+09	105.981	3.40891	0.388815	2.33737e-07	5.93437	0.946836	NA	NA	NA	NA	NA	NA	NA	NA	NA	NA	NA	NA	NA	NA	NA	NA
	HM115	1.51407	0.69962	0.520419	0.832227	0.536125	2.98115e+09	31085.7	0.249767	9.17455	1.33985e+09	106.224	4.69462	0.360889	2.26711e-07	5.65092	0.965919	NA	NA	NA	NA	NA	NA	NA	NA	NA	NA	NA	NA	NA	NA	NA	NA
	HM117	1.40142	0.736283	0.541181	0.847327	0.601503	2.81643e+09	25456.3	0.278693	9.76215	1.176e+09	99.4925	4.22623	0.375326	2.19666e-07	5.03106	0.985975	NA	NA	NA	NA	NA	NA	NA	NA	NA	NA	NA	NA	NA	NA	NA	NA
	HM118	1.51272	0.705233	0.5235	0.832292	0.558023	2.80996e+09	26893.5	0.272881	10.2101	1.18451e+09	101.493	4.35722	0.38254	2.32074e-07	5.91011	0.960711	NA	NA	NA	NA	NA	NA	NA	NA	NA	NA	NA	NA	NA	NA	NA	NA
	HM119	1.52194	0.702707	0.524426	0.833722	0.545458	2.84887e+09	25745	0.270894	10.2636	1.14993e+09	97.4831	4.24851	0.384589	2.11696e-07	5.99062	0.956689	NA	NA	NA	NA	NA	NA	NA	NA	NA	NA	NA	NA	NA	NA	NA	NA
	HM120	1.4672	0.717561	0.531743	0.840032	0.568789	2.88615e+09	28580	0.268052	10.0018	1.20038e+09	99.0781	4.81747	0.378656	2.10029e-07	5.53514	0.979179	NA	NA	NA	NA	NA	NA	NA	NA	NA	NA	NA	NA	NA	NA	NA	NA
	HM121	1.64301	0.680327	0.511893	0.822191	0.517165	2.58859e+09	22253.6	0.283306	10.3654	1.13831e+09	100.239	4.42242	0.386517	2.36173e-07	6.93258	0.932823	NA	NA	NA	NA	NA	NA	NA	NA	NA	NA	NA	NA	NA	NA	NA	NA
	HM122	1.58326	0.693387	0.520383	0.83075	0.527471	2.57548e+09	23335.8	0.27937	11.0385	1.11131e+09	96.4139	3.90554	0.398072	2.14516e-07	6.65244	0.936711	NA	NA	NA	NA	NA	NA	NA	NA	NA	NA	NA	NA	NA	NA	NA	NA
	HM124	1.52009	0.706641	0.524606	0.833645	0.555724	2.16777e+09	21081.8	0.283218	10.7416	1.14287e+09	96.9476	4.61574	0.392239	2.09753e-07	6.09661	0.963244	NA	NA	NA	NA	NA	NA	NA	NA	NA	NA	NA	NA	NA	NA	NA	NA
	HM125	1.50834	0.715877	0.529934	0.83766	0.571133	2.06962e+09	17930.3	0.295493	10.8171	1.18493e+09	101.611	4.17142	0.392248	2.32904e-07	6.0279	0.958525	NA	NA	NA	NA	NA	NA	NA	NA	NA	NA	NA	NA	NA	NA	NA	NA
	HM126	1.45068	0.720876	0.532227	0.840544	0.576427	2.74148e+09	25475.6	0.278479	10.7255	1.18067e+09	96.5707	4.57717	0.390755	1.97199e-07	5.58746	0.979431	NA	NA	NA	NA	NA	NA	NA	NA	NA	NA	NA	NA	NA	NA	NA	NA
	HM129	1.53415	0.701712	0.521229	0.831442	0.547098	2.64148e+09	23453.5	0.282149	9.62937	1.2495e+09	100.956	5.31221	0.371022	2.0994e-07	5.91361	0.970398	NA	NA	NA	NA	NA	NA	NA	NA	NA	NA	NA	NA	NA	NA	NA	NA
	HM130	1.3902	0.748632	0.547384	0.853988	0.61503	1.72791e+09	20364.2	0.292178	11.3094	1.35026e+09	109.678	4.68131	0.395047	2.48526e-07	5.28413	0.996725	NA	NA	NA	NA	NA	NA	NA	NA	NA	NA	NA	NA	NA	NA	NA	NA
	HM131	1.40456	0.725189	0.534145	0.840031	0.592251	2.687e+09	24120	0.280448	11.8374	1.25575e+09	106.721	4.75534	0.405708	2.52113e-07	5.49362	0.994136	NA	NA	NA	NA	NA	NA	NA	NA	NA	NA	NA	NA	NA	NA	NA	NA
	HM133	1.49353	0.70955	0.526701	0.835918	0.557451	2.91716e+09	29141.4	0.260234	10.3279	1.25173e+09	96.9791	4.8882	0.382511	1.83425e-07	5.80087	0.973841	NA	NA	NA	NA	NA	NA	NA	NA	NA	NA	NA	NA	NA	NA	NA	NA
	HM134	1.69577	0.668	0.504574	0.817711	0.492341	2.91592e+09	29451.6	0.259744	10.1246	1.17472e+09	95.7569	4.33973	0.38137	1.92903e-07	7.27565	0.92063	NA	NA	NA	NA	NA	NA	NA	NA	NA	NA	NA	NA	NA	NA	NA	NA
	HM135	1.59664	0.687593	0.516001	0.827243	0.520041	2.7339e+09	26122.5	0.272744	9.9538	1.19178e+09	95.2477	4.67468	0.378123	1.85498e-07	6.45979	0.946798	NA	NA	NA	NA	NA	NA	NA	NA	NA	NA	NA	NA	NA	NA	NA	NA
	HM138	1.51649	0.701175	0.518931	0.827872	0.556861	2.67957e+09	24985.8	0.276035	10.6824	1.20341e+09	96.3199	5.02021	0.389509	1.90023e-07	6.05527	0.970341	NA	NA	NA	NA	NA	NA	NA	NA	NA	NA	NA	NA	NA	NA	NA	NA
	HM139	1.51801	0.703128	0.52269	0.832436	0.546682	2.62841e+09	22488.7	0.284625	10.9412	1.17812e+09	99.6841	3.04141	0.394493	2.20566e-07	6.13005	0.933298	NA	NA	NA	NA	NA	NA	NA	NA	NA	NA	NA	NA	NA	NA	NA	NA
	HM141	1.58481	0.68564	0.51421	0.823979	0.527506	2.48413e+09	24938.1	0.274983	10.7093	1.20774e+09	104.4	3.83434	0.389886	2.49195e-07	6.57734	0.935048	NA	NA	NA	NA	NA	NA	NA	NA	NA	NA	NA	NA	NA	NA	NA	NA
	HM143	1.79544	0.646024	0.490215	0.806288	0.46053	1.9893e+09	20103.7	0.285519	9.87921	1.28968e+09	107.899	4.47705	0.374115	2.53054e-07	8.00159	0.903522	NA	NA	NA	NA	NA	NA	NA	NA	NA	NA	NA	NA	NA	NA	NA	NA
	HM145	1.43023	0.735511	0.53984	0.847345	0.596063	2.29668e+09	23402	0.280503	9.93781	1.29426e+09	107.921	4.68131	0.374987	2.51924e-07	5.26491	0.986301	NA	NA	NA	NA	NA	NA	NA	NA	NA	NA	NA	NA	NA	NA	NA	NA
	HM146	1.57957	0.686518	0.512166	0.824104	0.523347	2.33228e+09	22571.1	0.283355	9.80469	1.2047e+09	103.963	5.24658	0.375229	2.4653e-07	6.29107	0.959051	NA	NA	NA	NA	NA	NA	NA	NA	NA	NA	NA	NA	NA	NA	NA	NA
	HM147	1.42369	0.728212	0.536457	0.843682	0.589447	2.45166e+09	25715.8	0.272364	9.34343	1.19436e+09	103.636	5.85445	0.367778	2.46978e-07	5.0823	1.00512	NA	NA	NA	NA	NA	NA	NA	NA	NA	NA	NA	NA	NA	NA	NA	NA
	HM148	1.44656	0.727292	0.535317	0.842326	0.588485	2.15954e+09	20062.7	0.289591	9.73026	1.23177e+09	104.695	4.74173	0.373102	2.44329e-07	5.32766	0.983132	NA	NA	NA	NA	NA	NA	NA	NA	NA	NA	NA	NA	NA	NA	NA	NA
	HM149	1.43553	0.732615	0.53673	0.843697	0.599075	2.695e+09	27799.8	0.270469	9.01662	1.26518e+09	105.926	4.92425	0.360225	2.443e-07	5.0816	0.98879	NA	NA	NA	NA	NA	NA	NA	NA	NA	NA	NA	NA	NA	NA	NA	NA
	HM150	1.57293	0.698059	0.518458	0.829089	0.542069	2.42129e+09	24309	0.279043	10.0018	1.216e+09	104.149	4.33973	0.377992	2.44503e-07	6.29644	0.946629	NA	NA	NA	NA	NA	NA	NA	NA	NA	NA	NA	NA	NA	NA	NA	NA
	HM151	1.52264	0.703865	0.522586	0.833294	0.546621	2.11107e+09	22756.1	0.282398	10.8009	1.1466e+09	101.838	3.8531	0.393214	2.47154e-07	6.13019	0.949366	NA	NA	NA	NA	NA	NA	NA	NA	NA	NA	NA	NA	NA	NA	NA	NA
	HM152	1.53799	0.704717	0.522682	0.833653	0.547052	2.06213e+09	21380.1	0.285692	10.8009	1.19737e+09	103.266	3.8531	0.391646	2.43156e-07	6.24513	0.945846	NA	NA	NA	NA	NA	NA	NA	NA	NA	NA	NA	NA	NA	NA	NA	NA
	HM153	1.42818	0.724076	0.530995	0.839963	0.582217	2.24393e+09	23968.3	0.278479	9.79406	1.14993e+09	101.859	5.77663	0.37673	2.46422e-07	5.21778	1.00291	NA	NA	NA	NA	NA	NA	NA	NA	NA	NA	NA	NA	NA	NA	NA	NA
	HM154	1.59607	0.696379	0.521563	0.831668	0.534753	1.88259e+09	18986	0.295552	10.0552	1.14038e+09	101.956	4.19319	0.381414	2.50342e-07	6.48398	0.93904	NA	NA	NA	NA	NA	NA	NA	NA	NA	NA	NA	NA	NA	NA	NA	NA
	HM155	1.41437	0.731038	0.538826	0.845839	0.590566	2.52364e+09	25267.2	0.280239	10.1406	1.22693e+09	102.453	4.7759	0.380176	2.28126e-07	5.20282	0.991907	NA	NA	NA	NA	NA	NA	NA	NA	NA	NA	NA	NA	NA	NA	NA	NA
	HM156	1.31206	0.758088	0.552299	0.857213	0.632056	2.73889e+09	28500	0.270704	9.32229	1.22167e+09	103.462	5.02021	0.366692	2.37477e-07	4.36479	1.0238	NA	NA	NA	NA	NA	NA	NA	NA	NA	NA	NA	NA	NA	NA	NA	NA
	HM157	1.52222	0.713437	0.525222	0.837669	0.556528	2.14966e+09	21757.3	0.284774	10.2904	1.23751e+09	104.476	4.68131	0.382237	2.40971e-07	5.99945	0.963789	NA	NA	NA	NA	NA	NA	NA	NA	NA	NA	NA	NA	NA	NA	NA	NA
	HM159	1.49559	0.710165	0.524475	0.833355	0.565891	2.36108e+09	22617.9	0.282679	9.98579	1.18195e+09	105.661	2.85906	0.378965	2.68147e-07	5.73113	0.934004	NA	NA	NA	NA	NA	NA	NA	NA	NA	NA	NA	NA	NA	NA	NA	NA
	HM160	1.59403	0.70361	0.523575	0.831746	0.554845	1.9707e+09	19566.1	0.28976	10.9953	1.30901e+09	108.949	3.40512	0.39139	2.5578e-07	6.725	0.924559	NA	NA	NA	NA	NA	NA	NA	NA	NA	NA	NA	NA	NA	NA	NA	NA
	HM161	1.53495	0.706965	0.521463	0.834452	0.547374	2.26137e+09	22192.9	0.283339	10.0391	1.22693e+09	106.069	3.76087	0.378519	2.57175e-07	6.02755	0.944776	NA	NA	NA	NA	NA	NA	NA	NA	NA	NA	NA	NA	NA	NA	NA	NA
	HM162	1.53177	0.697489	0.518925	0.829734	0.539634	2.38821e+09	23501.3	0.278958	9.99646	1.12597e+09	102.54	4.22069	0.380961	2.59981e-07	5.99329	0.95393	NA	NA	NA	NA	NA	NA	NA	NA	NA	NA	NA	NA	NA	NA	NA	NA
	HM163	1.61005	0.684518	0.512766	0.824014	0.521525	8.48053e+08	10784.5	0.31951	11.0764	1.23618e+09	105.948	4.14985	0.394746	2.53075e-07	6.87264	0.935262	NA	NA	NA	NA	NA	NA	NA	NA	NA	NA	NA	NA	NA	NA	NA	NA
	HM164	1.39023	0.751178	0.545482	0.851052	0.633839	2.02775e+08	7404.6	0.31442	10.2155	1.27557e+09	107.02	4.72818	0.379951	2.50154e-07	5.05571	0.997481	NA	NA	NA	NA	NA	NA	NA	NA	NA	NA	NA	NA	NA	NA	NA	NA
	HM165	1.40774	0.73252	0.536209	0.843976	0.596586	2.0314e+09	22842	0.281814	10.2744	1.2724e+09	103.952	4.53289	0.380955	2.27191e-07	5.18724	0.98965	NA	NA	NA	NA	NA	NA	NA	NA	NA	NA	NA	NA	NA	NA	NA	NA
	HM166	1.42647	0.735455	0.538448	0.844404	0.606624	2.33346e+09	25371	0.273704	10.2369	1.27647e+09	104.465	4.27665	0.380236	2.29955e-07	5.30735	0.980419	NA	NA	NA	NA	NA	NA	NA	NA	NA	NA	NA	NA	NA	NA	NA	NA
	HM167	1.46394	0.712916	0.527467	0.835464	0.568603	2.3662e+09	24841.8	0.275956	10.3279	1.24505e+09	104.105	4.66146	0.382685	2.35821e-07	5.58984	0.977507	NA	NA	NA	NA	NA	NA	NA	NA	NA	NA	NA	NA	NA	NA	NA	NA
	HM168	1.49686	0.718682	0.532079	0.840821	0.570074	1.91994e+09	21003.3	0.286852	10.9088	1.16248e+09	100.763	4.04487	0.394451	2.33599e-07	5.9651	0.958965	NA	NA	NA	NA	NA	NA	NA	NA	NA	NA	NA	NA	NA	NA	NA	NA
	HM169	1.50836	0.70712	0.523278	0.83234	0.56032	1.79993e+09	20371	0.285907	10.4835	1.1309e+09	99.3862	4.08107	0.388688	2.32128e-07	5.94649	0.956908	NA	NA	NA	NA	NA	NA	NA	NA	NA	NA	NA	NA	NA	NA	NA	NA
	HM170	1.52632	0.705912	0.523374	0.832644	0.55542	2.05356e+09	21092.2	0.289357	11.7228	1.22781e+09	101.73	4.62222	0.40488	2.22475e-07	6.38086	0.961891	NA	NA	NA	NA	NA	NA	NA	NA	NA	NA	NA	NA	NA	NA	NA	NA
	HM172	1.51203	0.705395	0.523684	0.832664	0.554325	1.7703e+09	18966.6	0.292242	10.5426	1.13707e+09	98.094	4.50172	0.389321	2.20188e-07	5.98793	0.963289	NA	NA	NA	NA	NA	NA	NA	NA	NA	NA	NA	NA	NA	NA	NA	NA
	HM173	1.53439	0.70001	0.521378	0.830507	0.546135	2.29081e+09	23372.6	0.283054	11.3257	1.26833e+09	105.211	4.72818	0.397465	2.37626e-07	6.34769	0.961688	NA	NA	NA	NA	NA	NA	NA	NA	NA	NA	NA	NA	NA	NA	NA	NA
	HM175	1.5237	0.704315	0.521818	0.831876	0.554191	2.09907e+09	19588.7	0.290326	10.2262	1.10686e+09	98.2418	4.64832	0.38515	2.30388e-07	5.99392	0.962918	NA	NA	NA	NA	NA	NA	NA	NA	NA	NA	NA	NA	NA	NA	NA	NA
	HM176	1.51972	0.706026	0.52387	0.832832	0.556434	1.9102e+09	18821.8	0.292163	10.0765	1.20774e+09	106.788	4.12847	0.379651	2.69296e-07	5.92682	0.955099	NA	NA	NA	NA	NA	NA	NA	NA	NA	NA	NA	NA	NA	NA	NA	NA
	HM177	1.55245	0.694707	0.518983	0.828295	0.538192	1.9099e+09	18337.3	0.291581	10.3654	1.19393e+09	107.854	4.74853	0.384766	2.83416e-07	6.24158	0.957847	NA	NA	NA	NA	NA	NA	NA	NA	NA	NA	NA	NA	NA	NA	NA	NA
	HM178	1.62483	0.692089	0.520123	0.829547	0.529162	1.2793e+09	14647.4	0.301383	10.3333	1.15703e+09	106.224	3.87678	0.385413	2.81882e-07	6.78201	0.927235	NA	NA	NA	NA	NA	NA	NA	NA	NA	NA	NA	NA	NA	NA	NA	NA
	HM179	1.60849	0.686487	0.514024	0.825076	0.523936	2.06917e+09	19399.1	0.292819	10.6393	1.1828e+09	105.893	4.69462	0.389573	2.69781e-07	6.74123	0.944519	NA	NA	NA	NA	NA	NA	NA	NA	NA	NA	NA	NA	NA	NA	NA	NA
	HM180	1.5386	0.703939	0.524667	0.83388	0.549141	1.83115e+09	18716.7	0.291881	10.3011	1.14287e+09	104.827	4.63524	0.385319	2.74429e-07	6.12231	0.959247	NA	NA	NA	NA	NA	NA	NA	NA	NA	NA	NA	NA	NA	NA	NA	NA
	HM181	1.5841	0.695553	0.517818	0.828204	0.539787	1.88571e+09	18475.9	0.294484	10.5103	1.26473e+09	106.799	4.64177	0.384955	2.51555e-07	6.51851	0.949052	NA	NA	NA	NA	NA	NA	NA	NA	NA	NA	NA	NA	NA	NA	NA	NA
	HM182	1.51882	0.702149	0.521583	0.829231	0.559719	1.2457e+09	14745	0.302588	10.2369	1.2562e+09	105.299	5.17443	0.380882	2.41941e-07	5.9611	0.972049	NA	NA	NA	NA	NA	NA	NA	NA	NA	NA	NA	NA	NA	NA	NA	NA
	HM183	1.398	0.735682	0.539067	0.846533	0.59853	1.72006e+09	19939.3	0.286834	10.3601	1.16459e+09	100.784	3.62961	0.385554	2.32977e-07	5.13946	0.975383	NA	NA	NA	NA	NA	NA	NA	NA	NA	NA	NA	NA	NA	NA	NA	NA
	HM184	1.40723	0.741289	0.541879	0.848111	0.610918	1.97653e+09	21934.1	0.283426	10.4083	1.2553e+09	104.564	5.27922	0.383715	2.36452e-07	5.21301	1.00146	NA	NA	NA	NA	NA	NA	NA	NA	NA	NA	NA	NA	NA	NA	NA	NA
	HM185	1.38647	0.741899	0.542438	0.849022	0.610308	1.73262e+09	19963.6	0.290031	10.3869	1.2792e+09	106.213	4.8882	0.382681	2.42629e-07	5.06694	1.00104	NA	NA	NA	NA	NA	NA	NA	NA	NA	NA	NA	NA	NA	NA	NA	NA
	HM186	1.57002	0.69791	0.519975	0.829149	0.544515	1.89196e+09	19953.6	0.288308	10.7848	1.23884e+09	105.981	4.71471	0.390144	2.52613e-07	6.48392	0.953337	NA	NA	NA	NA	NA	NA	NA	NA	NA	NA	NA	NA	NA	NA	NA	NA
	HM187	1.56671	0.68762	0.514352	0.823959	0.531183	1.79132e+09	18285.4	0.292505	10.3922	1.18365e+09	103.865	5.48279	0.385487	2.52353e-07	6.35529	0.965225	NA	NA	NA	NA	NA	NA	NA	NA	NA	NA	NA	NA	NA	NA	NA	NA
	HM188	1.63042	0.688128	0.514311	0.824473	0.530068	1.39785e+09	16190.6	0.297322	10.269	1.32295e+09	108.445	5.2143	0.379608	2.47917e-07	6.80675	0.947414	NA	NA	NA	NA	NA	NA	NA	NA	NA	NA	NA	NA	NA	NA	NA	NA
	HM189	1.48461	0.716899	0.528945	0.839082	0.564577	1.2502e+09	15240.8	0.303715	10.6178	1.13914e+09	100.977	5.06562	0.390569	2.42352e-07	5.80638	0.978683	NA	NA	NA	NA	NA	NA	NA	NA	NA	NA	NA	NA	NA	NA	NA	NA
	HM190	1.54655	0.702127	0.52054	0.830389	0.55062	1.26828e+09	15376.4	0.29962	9.92715	1.21382e+09	104.083	5.82505	0.377036	2.44629e-07	6.08244	0.974393	NA	NA	NA	NA	NA	NA	NA	NA	NA	NA	NA	NA	NA	NA	NA	NA
	HM191	1.48443	0.710184	0.524499	0.834	0.56162	1.31895e+09	16502.2	0.293873	9.45448	1.18195e+09	103.505	5.8742	0.369984	2.49936e-07	5.51941	0.989941	NA	NA	NA	NA	NA	NA	NA	NA	NA	NA	NA	NA	NA	NA	NA	NA
	HM192	1.54159	0.697191	0.516486	0.825335	0.553246	1.49734e+09	18400.1	0.289207	10.2851	1.25351e+09	106.777	4.4405	0.381742	2.54706e-07	6.14019	0.955398	NA	NA	NA	NA	NA	NA	NA	NA	NA	NA	NA	NA	NA	NA	NA	NA
	HM193	1.55973	0.698106	0.521072	0.830511	0.542445	1.21497e+09	15313.1	0.299366	10.1727	1.19823e+09	104.258	4.88104	0.381507	2.50958e-07	6.24477	0.958214	NA	NA	NA	NA	NA	NA	NA	NA	NA	NA	NA	NA	NA	NA	NA	NA
	HM194	1.52801	0.694594	0.516824	0.825784	0.545425	1.26757e+09	16532.8	0.303304	9.83662	1.2353e+09	105.507	5.58077	0.374897	2.49926e-07	5.92442	0.975536	NA	NA	NA	NA	NA	NA	NA	NA	NA	NA	NA	NA	NA	NA	NA	NA
	HM195	1.57359	0.694816	0.518891	0.827532	0.542609	1.40717e+09	17937.5	0.294653	9.7781	1.1935e+09	103.821	5.49157	0.375082	2.4889e-07	6.23966	0.963777	NA	NA	NA	NA	NA	NA	NA	NA	NA	NA	NA	NA	NA	NA	NA	NA
	HM196	1.55353	0.700988	0.519199	0.83037	0.544646	1.22283e+09	16185.3	0.299836	9.49154	1.23442e+09	105.123	6.00545	0.369155	2.46832e-07	6.01485	0.975055	NA	NA	NA	NA	NA	NA	NA	NA	NA	NA	NA	NA	NA	NA	NA	NA
	HM197	1.41822	0.738746	0.54038	0.846095	0.609923	1.34268e+09	18808.6	0.291488	9.85791	1.24194e+09	105.739	4.74173	0.37511	2.4959e-07	5.16522	0.990361	NA	NA	NA	NA	NA	NA	NA	NA	NA	NA	NA	NA	NA	NA	NA	NA
	HM198	1.4468	0.720533	0.528225	0.838711	0.574636	1.26178e+09	17872.6	0.293397	9.94847	1.28238e+09	106.998	4.32814	0.37542	2.48133e-07	5.38093	0.976194	NA	NA	NA	NA	NA	NA	NA	NA	NA	NA	NA	NA	NA	NA	NA	NA
	HM199	1.57792	0.695918	0.516784	0.826679	0.546965	8.26618e+08	12495.2	0.312716	10.0979	1.21469e+09	104.608	5.07326	0.379649	2.48683e-07	6.35981	0.956948	NA	NA	NA	NA	NA	NA	NA	NA	NA	NA	NA	NA	NA	NA	NA	NA
	HM200	1.57073	0.694193	0.516886	0.827532	0.536514	9.08615e+08	13911.1	0.305409	9.52862	1.31969e+09	109.15	4.90977	0.367355	2.54433e-07	6.14918	0.956155	NA	NA	NA	NA	NA	NA	NA	NA	NA	NA	NA	NA	NA	NA	NA	NA
	HM201	1.56665	0.699891	0.521368	0.829774	0.549238	9.38925e+08	14359.1	0.30398	10.1192	1.13707e+09	101.601	5.98492	0.382531	2.4832e-07	6.28172	0.971767	NA	NA	NA	NA	NA	NA	NA	NA	NA	NA	NA	NA	NA	NA	NA	NA
	HM203	1.40498	0.739878	0.541079	0.847018	0.611434	9.70954e+08	15707.7	0.300869	10.5318	1.27285e+09	106.356	4.33393	0.385055	2.45674e-07	5.2243	0.986958	NA	NA	NA	NA	NA	NA	NA	NA	NA	NA	NA	NA	NA	NA	NA	NA
	HM205	1.51947	0.702927	0.523826	0.832153	0.551201	8.99158e+08	14004.8	0.305678	10.3869	1.23045e+09	104.947	5.79591	0.383981	2.46656e-07	6.00364	0.980412	NA	NA	NA	NA	NA	NA	NA	NA	NA	NA	NA	NA	NA	NA	NA	NA
	HM206	1.5391	0.71135	0.526701	0.834385	0.568725	6.48227e+08	10474.6	0.32472	8.32636	1.13707e+09	101.708	5.25471	0.3514	2.49176e-07	5.58454	0.968431	NA	NA	NA	NA	NA	NA	NA	NA	NA	NA	NA	NA	NA	NA	NA	NA
	HM256	1.34667	0.737992	0.540381	0.846205	0.609996	6.87434e+08	12442.7	0.313871	NA	NA	NA	NA	NA	NA	NA	NA	NA	NA	NA	NA	NA	NA	NA	NA	NA	NA	NA	NA	NA	NA	NA	NA
