# Supplementary material for: Genome-wide association study identified candidate genes for seed size and seed composition improvement in M. truncatula
Source: Sci Rep. 2021 Feb 19;11:4224. doi: 10.1038/s41598-021-83581-7 (PMC7895968; doi:10.1038/s41598-021-83581-7)
Supplement: Supplementary file 9 — Supplementary Table S2. [file 41598_2021_83581_MOESM9_ESM.gwas]

CHR	POS	SNP	P
MtrunA17Chr1	17792	MAJELLIP	0.00052023
MtrunA17Chr1	22445	AREA	0.007380309
MtrunA17Chr1	23642	MAJELLIP	0.004160037
MtrunA17Chr1	51010	MAJELLIP	0.000783013
MtrunA17Chr1	52750	WEIGHT	0.00490862
MtrunA17Chr1	60332	WEIGHT	0.001446762
MtrunA17Chr1	61767	MAJELLIP	0.007906323
MtrunA17Chr1	66250	AREA	0.00253305
MtrunA17Chr1	66789	WEIGHT	0.006349285
MtrunA17Chr1	67366	WEIGHT	0.006349285
MtrunA17Chr1	67366	WEIGHT	0.006349285
MtrunA17Chr1	78014	AREA	0.000857688
MtrunA17Chr1	114055	WEIGHT	0.001855734
MtrunA17Chr1	114084	AREA	0.006009007
MtrunA17Chr1	114193	WEIGHT	0.00428014
MtrunA17Chr1	126150	WEIGHT	0.00852427
MtrunA17Chr1	131419	AREA	0.009127485
MtrunA17Chr1	131839	AREA	0.000181917
MtrunA17Chr1	147750	AREA	0.009700076
MtrunA17Chr1	188563	MAJELLIP	0.007113337
MtrunA17Chr1	191754	MAJELLIP	0.006395544
MtrunA17Chr1	204932	MAJELLIP	0.008843206
MtrunA17Chr1	206796	AREA	0.007742587
MtrunA17Chr1	207556	MAJELLIP	0.009600377
MtrunA17Chr1	232886	WEIGHT	0.008485263
MtrunA17Chr1	236220	AREA	0.005869481
MtrunA17Chr1	251924	AREA	0.009700076
MtrunA17Chr1	265012	AREA	0.00477989
MtrunA17Chr1	274596	MINELLIP	0.007868526
MtrunA17Chr1	283510	MAJELLIP	0.001754604
MtrunA17Chr1	284132	AREA	0.001609095
MtrunA17Chr1	284641	AREA	0.003923156
MtrunA17Chr1	288339	AREA	0.005661159
MtrunA17Chr1	296535	AREA	0.005416752
MtrunA17Chr1	301398	AREA	0.004887723
MtrunA17Chr1	303215	AREA	0.000382809
MtrunA17Chr1	303954	AREA	0.003923156
MtrunA17Chr1	304501	AREA	0.001622187
MtrunA17Chr1	308267	AREA	0.00857932
MtrunA17Chr1	309799	AREA	0.007170184
MtrunA17Chr1	311215	AREA	0.005869481
MtrunA17Chr1	312156	AREA	0.004564719
MtrunA17Chr1	323714	AREA	0.005869481
MtrunA17Chr1	330954	MAJELLIP	0.00320528
MtrunA17Chr1	334295	AREA	0.003923156
MtrunA17Chr1	334475	AREA	0.000857204
MtrunA17Chr1	354896	AREA	0.002360197
MtrunA17Chr1	364397	AREA	0.000857688
MtrunA17Chr1	367601	AREA	0.005869481
MtrunA17Chr1	371892	AREA	0.003923156
MtrunA17Chr1	375313	AREA	0.000983535
MtrunA17Chr1	375335	AREA	0.009642749
MtrunA17Chr1	375377	AREA	0.009642749
MtrunA17Chr1	376414	AREA	0.008279468
MtrunA17Chr1	377416	AREA	0.000857688
MtrunA17Chr1	377515	AREA	0.003923156
MtrunA17Chr1	380629	AREA	0.000246769
MtrunA17Chr1	397407	AREA	0.000857688
MtrunA17Chr1	404320	AREA	0.005869481
MtrunA17Chr1	405590	AREA	0.000831315
MtrunA17Chr1	405736	AREA	0.001928561
MtrunA17Chr1	405739	AREA	0.001928561
MtrunA17Chr1	405765	AREA	0.009382932
MtrunA17Chr1	406314	AREA	0.000857688
MtrunA17Chr1	406761	AREA	9.56E-05
MtrunA17Chr1	408221	AREA	0.004174332
MtrunA17Chr1	420060	AREA	0.005869481
MtrunA17Chr1	424588	AREA	0.00124332
MtrunA17Chr1	429081	AREA	0.003270311
MtrunA17Chr1	431861	AREA	0.000878415
MtrunA17Chr1	431861	AREA	0.000878415
MtrunA17Chr1	437954	AREA	0.000768757
MtrunA17Chr1	439902	AREA	0.00124332
MtrunA17Chr1	468366	MINELLIP	0.001097344
MtrunA17Chr1	468373	MINELLIP	0.005619963
MtrunA17Chr1	468375	MINELLIP	0.00212396
MtrunA17Chr1	468379	MINELLIP	0.004515468
MtrunA17Chr1	469001	AREA	0.003089731
MtrunA17Chr1	479896	AREA	0.001166111
MtrunA17Chr1	479901	AREA	0.001166111
MtrunA17Chr1	483239	AREA	0.000246769
MtrunA17Chr1	483932	AREA	0.000188859
MtrunA17Chr1	486033	AREA	0.000246769
MtrunA17Chr1	486587	AREA	0.000593644
MtrunA17Chr1	487220	AREA	0.000593644
MtrunA17Chr1	488565	AREA	0.001424451
MtrunA17Chr1	488565	AREA	0.001424451
MtrunA17Chr1	488932	AREA	0.001369363
MtrunA17Chr1	488932	AREA	0.001369363
MtrunA17Chr1	489476	AREA	0.0017266
MtrunA17Chr1	489476	AREA	0.0017266
MtrunA17Chr1	495446	AREA	0.001928561
MtrunA17Chr1	495631	AREA	0.001469571
MtrunA17Chr1	502603	AREA	0.006690044
MtrunA17Chr1	505421	AREA	0.005869481
MtrunA17Chr1	506131	AREA	0.003557
MtrunA17Chr1	506242	AREA	0.004047872
MtrunA17Chr1	507156	AREA	0.00835808
MtrunA17Chr1	507838	AREA	0.002215621
MtrunA17Chr1	509902	AREA	0.005757562
MtrunA17Chr1	514866	AREA	0.004887723
MtrunA17Chr1	515483	AREA	0.00052629
MtrunA17Chr1	519813	AREA	0.009700076
MtrunA17Chr1	520098	AREA	0.00172267
MtrunA17Chr1	522026	AREA	0.000246769
MtrunA17Chr1	524302	AREA	0.005869481
MtrunA17Chr1	525177	AREA	0.00124332
MtrunA17Chr1	525772	AREA	0.001677789
MtrunA17Chr1	526093	AREA	0.006075626
MtrunA17Chr1	527709	AREA	0.007644199
MtrunA17Chr1	528037	AREA	0.003308611
MtrunA17Chr1	529174	AREA	0.00124332
MtrunA17Chr1	529706	AREA	0.000660444
MtrunA17Chr1	530147	AREA	0.003923156
MtrunA17Chr1	531614	AREA	0.006075626
MtrunA17Chr1	531930	AREA	0.000857688
MtrunA17Chr1	533549	AREA	0.004887723
MtrunA17Chr1	536273	AREA	0.00047442
MtrunA17Chr1	536273	AREA	0.00047442
MtrunA17Chr1	536321	AREA	0.004343798
MtrunA17Chr1	536321	AREA	0.004343798
MtrunA17Chr1	538237	WEIGHT	0.007365386
MtrunA17Chr1	538569	AREA	0.006948533
MtrunA17Chr1	541807	AREA	0.009642749
MtrunA17Chr1	541849	AREA	0.009642749
MtrunA17Chr1	542469	AREA	0.004343798
MtrunA17Chr1	542815	AREA	0.009642749
MtrunA17Chr1	542900	AREA	0.001457864
MtrunA17Chr1	545642	AREA	0.004343798
MtrunA17Chr1	547524	AREA	0.004887723
MtrunA17Chr1	552036	AREA	0.009642749
MtrunA17Chr1	555155	AREA	0.005869481
MtrunA17Chr1	567724	AREA	0.004343798
MtrunA17Chr1	570051	AREA	0.009530899
MtrunA17Chr1	570122	AREA	0.007599865
MtrunA17Chr1	570479	AREA	0.006602541
MtrunA17Chr1	571522	AREA	0.004887723
MtrunA17Chr1	576936	AREA	0.001658112
MtrunA17Chr1	577030	AREA	0.009452601
MtrunA17Chr1	579705	MAJELLIP	0.005569665
MtrunA17Chr1	579705	WEIGHT	0.006125368
MtrunA17Chr1	580608	MAJELLIP	0.002130115
MtrunA17Chr1	580610	MAJELLIP	0.002130115
MtrunA17Chr1	582481	MAJELLIP	0.001309396
MtrunA17Chr1	584207	WEIGHT	0.008990726
MtrunA17Chr1	584233	AREA	0.002228038
MtrunA17Chr1	585864	WEIGHT	0.001385679
MtrunA17Chr1	588391	MAJELLIP	0.002804207
MtrunA17Chr1	591720	AREA	0.004230949
MtrunA17Chr1	593696	AREA	0.008719956
MtrunA17Chr1	595513	AREA	0.005869481
MtrunA17Chr1	603005	AREA	0.005869481
MtrunA17Chr1	604608	MAJELLIP	0.002442257
MtrunA17Chr1	606280	AREA	0.009272149
MtrunA17Chr1	606326	AREA	0.006632641
MtrunA17Chr1	606587	AREA	0.007517509
MtrunA17Chr1	625864	AREA	0.004887723
MtrunA17Chr1	625864	AREA	0.004887723
MtrunA17Chr1	632095	MAJELLIP	0.006177617
MtrunA17Chr1	632295	MAJELLIP	0.002685099
MtrunA17Chr1	635090	AREA	0.009293918
MtrunA17Chr1	635680	AREA	0.003072938
MtrunA17Chr1	636417	AREA	0.006974464
MtrunA17Chr1	638176	MAJELLIP	0.005460689
MtrunA17Chr1	638176	MAJELLIP	0.005460689
MtrunA17Chr1	638210	MAJELLIP	0.005097156
MtrunA17Chr1	638210	MAJELLIP	0.005097156
MtrunA17Chr1	640712	MAJELLIP	0.008466478
MtrunA17Chr1	642485	AREA	0.005709478
MtrunA17Chr1	642485	AREA	0.005709478
MtrunA17Chr1	644283	AREA	0.005843709
MtrunA17Chr1	644283	AREA	0.005843709
MtrunA17Chr1	645385	WEIGHT	0.008010813
MtrunA17Chr1	651101	AREA	0.006786763
MtrunA17Chr1	651971	AREA	0.004584168
MtrunA17Chr1	656199	AREA	0.003923156
MtrunA17Chr1	657634	AREA	0.00720518
MtrunA17Chr1	660609	AREA	0.002921852
MtrunA17Chr1	673241	WEIGHT	0.002985935
MtrunA17Chr1	678979	WEIGHT	0.002985935
MtrunA17Chr1	692301	AREA	0.004530904
MtrunA17Chr1	700363	AREA	0.000511568
MtrunA17Chr1	705542	AREA	0.006360313
MtrunA17Chr1	706753	WEIGHT	0.003677294
MtrunA17Chr1	706961	WEIGHT	0.00303311
MtrunA17Chr1	707028	WEIGHT	0.003221009
MtrunA17Chr1	707096	WEIGHT	0.00374638
MtrunA17Chr1	707103	WEIGHT	0.00374638
MtrunA17Chr1	707109	WEIGHT	0.005654982
MtrunA17Chr1	707140	WEIGHT	0.005654982
MtrunA17Chr1	707651	WEIGHT	0.007673193
MtrunA17Chr1	707657	WEIGHT	0.007673193
MtrunA17Chr1	707730	WEIGHT	0.003222254
MtrunA17Chr1	707752	WEIGHT	0.003221009
MtrunA17Chr1	708381	WEIGHT	0.008192882
MtrunA17Chr1	708533	WEIGHT	0.004898443
MtrunA17Chr1	709844	WEIGHT	0.004898443
MtrunA17Chr1	709846	WEIGHT	0.004975136
MtrunA17Chr1	709867	WEIGHT	0.004898443
MtrunA17Chr1	709877	WEIGHT	0.002785317
MtrunA17Chr1	709963	WEIGHT	0.00681032
MtrunA17Chr1	709993	WEIGHT	0.00681032
MtrunA17Chr1	710002	WEIGHT	0.00681032
MtrunA17Chr1	710059	WEIGHT	0.004898443
MtrunA17Chr1	712698	AREA	0.00290029
MtrunA17Chr1	713593	AREA	0.009700076
MtrunA17Chr1	714629	AREA	0.003764558
MtrunA17Chr1	714694	AREA	0.009700076
MtrunA17Chr1	714859	WEIGHT	0.005800039
MtrunA17Chr1	720792	AREA	0.001856261
MtrunA17Chr1	723398	AREA	0.004564719
MtrunA17Chr1	726846	AREA	0.003357984
MtrunA17Chr1	730373	WEIGHT	0.005869582
MtrunA17Chr1	731468	AREA	0.003300371
MtrunA17Chr1	735567	WEIGHT	0.007571937
MtrunA17Chr1	735738	MAJELLIP	0.003863638
MtrunA17Chr1	739036	WEIGHT	0.005245276
MtrunA17Chr1	740483	AREA	0.005841408
MtrunA17Chr1	742579	AREA	0.004687396
MtrunA17Chr1	755328	AREA	0.006325893
MtrunA17Chr1	755386	WEIGHT	0.007623887
MtrunA17Chr1	758603	WEIGHT	0.002781514
MtrunA17Chr1	763340	WEIGHT	0.009333328
MtrunA17Chr1	764865	AREA	0.00892729
MtrunA17Chr1	765358	WEIGHT	9.08E-05
MtrunA17Chr1	765569	WEIGHT	0.000109596
MtrunA17Chr1	774129	WEIGHT	0.000109596
MtrunA17Chr1	774385	WEIGHT	0.007619644
MtrunA17Chr1	775053	WEIGHT	0.000380647
MtrunA17Chr1	775078	AREA	0.004287373
MtrunA17Chr1	775342	WEIGHT	0.000159657
MtrunA17Chr1	776303	WEIGHT	9.08E-05
MtrunA17Chr1	777094	WEIGHT	0.002165639
MtrunA17Chr1	777383	AREA	0.005841408
MtrunA17Chr1	778484	WEIGHT	0.000109596
MtrunA17Chr1	778614	WEIGHT	0.007430838
MtrunA17Chr1	779349	AREA	0.007146007
MtrunA17Chr1	782942	AREA	0.005841408
MtrunA17Chr1	783068	WEIGHT	0.008205222
MtrunA17Chr1	783162	WEIGHT	0.001575885
MtrunA17Chr1	784586	WEIGHT	0.008498323
MtrunA17Chr1	787168	AREA	0.005841408
MtrunA17Chr1	795344	WEIGHT	0.00622449
MtrunA17Chr1	796243	MAJELLIP	0.004303567
MtrunA17Chr1	797183	AREA	0.007775139
MtrunA17Chr1	804073	AREA	0.005091077
MtrunA17Chr1	804861	AREA	0.007926043
MtrunA17Chr1	804861	AREA	0.007926043
MtrunA17Chr1	804867	AREA	0.003120437
MtrunA17Chr1	804867	AREA	0.003120437
MtrunA17Chr1	805056	AREA	0.004108654
MtrunA17Chr1	805056	AREA	0.004108654
MtrunA17Chr1	807619	AREA	0.001314416
MtrunA17Chr1	807920	WEIGHT	0.004092437
MtrunA17Chr1	812237	WEIGHT	0.001479078
MtrunA17Chr1	812726	MAJELLIP	0.006894073
MtrunA17Chr1	812728	MAJELLIP	0.005305747
MtrunA17Chr1	813659	AREA	0.005841408
MtrunA17Chr1	814228	WEIGHT	0.005775156
MtrunA17Chr1	823295	AREA	0.004480884
MtrunA17Chr1	828340	AREA	0.008746154
MtrunA17Chr1	831179	AREA	0.002567434
MtrunA17Chr1	834490	AREA	0.005841408
MtrunA17Chr1	836837	AREA	0.007701131
MtrunA17Chr1	843459	AREA	0.009869756
MtrunA17Chr1	844384	MAJELLIP	0.006212379
MtrunA17Chr1	844399	MAJELLIP	0.003840467
MtrunA17Chr1	844406	MAJELLIP	0.002528748
MtrunA17Chr1	844408	MAJELLIP	0.002528748
MtrunA17Chr1	844466	MAJELLIP	0.003715793
MtrunA17Chr1	844487	AREA	0.008076541
MtrunA17Chr1	845977	MAJELLIP	0.008038636
MtrunA17Chr1	846460	MAJELLIP	0.007883511
MtrunA17Chr1	846487	WEIGHT	0.0069704
MtrunA17Chr1	846604	MAJELLIP	0.009397201
MtrunA17Chr1	846623	MAJELLIP	0.007883511
MtrunA17Chr1	846768	MAJELLIP	0.007883511
MtrunA17Chr1	846801	AREA	0.005917168
MtrunA17Chr1	847808	MAJELLIP	0.007952363
MtrunA17Chr1	850016	MAJELLIP	0.003883923
MtrunA17Chr1	852713	WEIGHT	0.006766865
MtrunA17Chr1	862990	WEIGHT	0.004847262
MtrunA17Chr1	870470	AREA	0.000357827
MtrunA17Chr1	880319	MAJELLIP	0.009631081
MtrunA17Chr1	882070	WEIGHT	0.00239113
MtrunA17Chr1	895109	AREA	0.005841408
MtrunA17Chr1	895419	WEIGHT	0.007387103
MtrunA17Chr1	896162	AREA	0.004443243
MtrunA17Chr1	896168	AREA	0.004443243
MtrunA17Chr1	896169	AREA	0.009797267
MtrunA17Chr1	896363	AREA	0.000704079
MtrunA17Chr1	896366	AREA	0.000448394
MtrunA17Chr1	896367	AREA	0.002960148
MtrunA17Chr1	899145	AREA	0.006546376
MtrunA17Chr1	899148	AREA	0.006546376
MtrunA17Chr1	899149	AREA	0.006546376
MtrunA17Chr1	899151	AREA	0.00892729
MtrunA17Chr1	899161	AREA	0.006546376
MtrunA17Chr1	900166	AREA	0.005453754
MtrunA17Chr1	900799	AREA	0.009370648
MtrunA17Chr1	901713	AREA	0.007483198
MtrunA17Chr1	901713	AREA	0.007483198
MtrunA17Chr1	911809	MAJELLIP	0.001773203
MtrunA17Chr1	911813	MAJELLIP	0.001773203
MtrunA17Chr1	919453	AREA	0.008512806
MtrunA17Chr1	919598	AREA	0.008512806
MtrunA17Chr1	920181	AREA	0.007059881
MtrunA17Chr1	921748	WEIGHT	0.008165712
MtrunA17Chr1	925859	MAJELLIP	0.009620525
MtrunA17Chr1	926476	AREA	0.008512806
MtrunA17Chr1	928484	AREA	0.008512806
MtrunA17Chr1	928663	MAJELLIP	0.009620525
MtrunA17Chr1	930326	AREA	0.008512806
MtrunA17Chr1	934112	AREA	0.008512806
MtrunA17Chr1	936109	AREA	0.004717105
MtrunA17Chr1	938046	AREA	0.006360313
MtrunA17Chr1	939180	MINELLIP	0.007471541
MtrunA17Chr1	939936	MINELLIP	0.006898182
MtrunA17Chr1	940563	AREA	0.005752548
MtrunA17Chr1	941722	MAJELLIP	0.002525877
MtrunA17Chr1	941938	AREA	0.006475366
MtrunA17Chr1	942274	AREA	0.001724557
MtrunA17Chr1	942365	AREA	0.007820927
MtrunA17Chr1	942465	AREA	0.005137506
MtrunA17Chr1	943749	AREA	0.003182518
MtrunA17Chr1	944221	AREA	0.00348657
MtrunA17Chr1	946946	AREA	0.009692476
MtrunA17Chr1	947011	MINELLIP	0.006727226
MtrunA17Chr1	948422	AREA	0.006360313
MtrunA17Chr1	948929	MAJELLIP	0.009620525
MtrunA17Chr1	949008	MAJELLIP	0.009620525
MtrunA17Chr1	951307	AREA	0.004717105
MtrunA17Chr1	952548	AREA	0.004717105
MtrunA17Chr1	953451	AREA	0.007475455
MtrunA17Chr1	953688	MAJELLIP	0.009620525
MtrunA17Chr1	954235	MAJELLIP	0.004581065
MtrunA17Chr1	954601	WEIGHT	0.008165712
MtrunA17Chr1	954932	WEIGHT	0.008165712
MtrunA17Chr1	955139	MAJELLIP	0.002050906
MtrunA17Chr1	961626	MAJELLIP	0.002050906
MtrunA17Chr1	964209	AREA	0.004717105
MtrunA17Chr1	964238	MAJELLIP	0.009620525
MtrunA17Chr1	965599	AREA	0.001441141
MtrunA17Chr1	965913	AREA	0.004717105
MtrunA17Chr1	966146	AREA	0.001804234
MtrunA17Chr1	966283	AREA	0.00123684
MtrunA17Chr1	966461	AREA	0.009704101
MtrunA17Chr1	968083	AREA	0.008980473
MtrunA17Chr1	968775	AREA	0.004717105
MtrunA17Chr1	969901	AREA	0.002833845
MtrunA17Chr1	969990	MAJELLIP	0.009620525
MtrunA17Chr1	972514	AREA	0.008455161
MtrunA17Chr1	973192	MAJELLIP	0.006567921
MtrunA17Chr1	973665	AREA	0.001501378
MtrunA17Chr1	979106	WEIGHT	0.008165712
MtrunA17Chr1	983262	AREA	0.009029636
MtrunA17Chr1	983504	AREA	0.005673328
MtrunA17Chr1	986934	MINELLIP	0.003168449
MtrunA17Chr1	987350	MAJELLIP	0.009620525
MtrunA17Chr1	990351	MAJELLIP	0.009620525
MtrunA17Chr1	990637	MAJELLIP	0.001614333
MtrunA17Chr1	992733	WEIGHT	0.008165712
MtrunA17Chr1	997286	MAJELLIP	0.001441993
MtrunA17Chr1	997487	MAJELLIP	0.002893223
MtrunA17Chr1	997907	AREA	0.005080174
MtrunA17Chr1	997956	AREA	0.001142592
MtrunA17Chr1	1000666	AREA	0.009101907
MtrunA17Chr1	1001156	MINELLIP	0.003270308
MtrunA17Chr1	1003397	MINELLIP	0.003072026
MtrunA17Chr1	1003464	MINELLIP	0.009589545
MtrunA17Chr1	1003471	MINELLIP	0.006215985
MtrunA17Chr1	1003559	MINELLIP	0.007987093
MtrunA17Chr1	1003566	MINELLIP	0.00455826
MtrunA17Chr1	1003569	MINELLIP	0.003138792
MtrunA17Chr1	1003588	MINELLIP	0.007987093
MtrunA17Chr1	1003849	MINELLIP	0.00467115
MtrunA17Chr1	1003945	MINELLIP	0.007987093
MtrunA17Chr1	1003965	MINELLIP	0.00654161
MtrunA17Chr1	1004026	MINELLIP	0.006331995
MtrunA17Chr1	1004644	MAJELLIP	0.002490404
MtrunA17Chr1	1008336	MAJELLIP	0.009620525
MtrunA17Chr1	1008355	MINELLIP	0.003783288
MtrunA17Chr1	1008384	MINELLIP	0.002831174
MtrunA17Chr1	1008758	MINELLIP	0.006349301
MtrunA17Chr1	1009216	MINELLIP	0.002369761
MtrunA17Chr1	1009216	MINELLIP	0.002369761
MtrunA17Chr1	1009545	MINELLIP	0.00363674
MtrunA17Chr1	1009545	MINELLIP	0.00363674
MtrunA17Chr1	1009582	MINELLIP	0.005646493
MtrunA17Chr1	1009582	MINELLIP	0.005646493
MtrunA17Chr1	1009614	MINELLIP	0.0041429
MtrunA17Chr1	1009614	MINELLIP	0.0041429
MtrunA17Chr1	1009725	MINELLIP	0.003840984
MtrunA17Chr1	1009725	MINELLIP	0.003840984
MtrunA17Chr1	1009823	MINELLIP	0.0051365
MtrunA17Chr1	1009823	MINELLIP	0.0051365
MtrunA17Chr1	1010038	MINELLIP	0.003783288
MtrunA17Chr1	1010038	MINELLIP	0.003783288
MtrunA17Chr1	1010471	MINELLIP	0.003840984
MtrunA17Chr1	1010471	MINELLIP	0.003840984
MtrunA17Chr1	1012542	MINELLIP	0.004572584
MtrunA17Chr1	1012542	MINELLIP	0.004572584
MtrunA17Chr1	1013062	MINELLIP	0.009526733
MtrunA17Chr1	1016127	MINELLIP	0.006443009
MtrunA17Chr1	1016279	MINELLIP	0.001958433
MtrunA17Chr1	1017495	MINELLIP	0.003987621
MtrunA17Chr1	1018109	MINELLIP	0.008979379
MtrunA17Chr1	1018333	MINELLIP	0.005273079
MtrunA17Chr1	1018365	MINELLIP	0.005206712
MtrunA17Chr1	1018737	MINELLIP	0.004328703
MtrunA17Chr1	1019309	MINELLIP	0.004766332
MtrunA17Chr1	1020508	MINELLIP	0.006670472
MtrunA17Chr1	1020867	MINELLIP	0.002090324
MtrunA17Chr1	1021826	MINELLIP	0.004608204
MtrunA17Chr1	1022327	MINELLIP	0.002424705
MtrunA17Chr1	1022513	MINELLIP	0.006174858
MtrunA17Chr1	1023253	MINELLIP	0.004766332
MtrunA17Chr1	1023721	MINELLIP	0.004078542
MtrunA17Chr1	1024200	MINELLIP	0.004267178
MtrunA17Chr1	1025855	MINELLIP	0.002210767
MtrunA17Chr1	1025924	MINELLIP	0.003657868
MtrunA17Chr1	1025996	MINELLIP	0.004821636
MtrunA17Chr1	1028462	MINELLIP	0.009659568
MtrunA17Chr1	1028620	MINELLIP	0.00525909
MtrunA17Chr1	1028624	MINELLIP	0.00317845
MtrunA17Chr1	1028636	MINELLIP	0.00525909
MtrunA17Chr1	1028659	MINELLIP	0.005144191
MtrunA17Chr1	1028763	MINELLIP	0.004909293
MtrunA17Chr1	1028839	MINELLIP	0.004909293
MtrunA17Chr1	1028980	MINELLIP	0.007464907
MtrunA17Chr1	1029024	MINELLIP	0.004895071
MtrunA17Chr1	1029041	MINELLIP	0.003640174
MtrunA17Chr1	1029156	MINELLIP	0.0053258
MtrunA17Chr1	1029235	MINELLIP	0.004909293
MtrunA17Chr1	1029393	MINELLIP	0.003202334
MtrunA17Chr1	1029431	MINELLIP	0.002404453
MtrunA17Chr1	1029450	MINELLIP	0.002414242
MtrunA17Chr1	1029451	MINELLIP	0.002953897
MtrunA17Chr1	1029453	MINELLIP	0.002222629
MtrunA17Chr1	1029480	MINELLIP	0.001233652
MtrunA17Chr1	1029933	MINELLIP	0.005749751
MtrunA17Chr1	1033222	MAJELLIP	0.009620525
MtrunA17Chr1	1033222	MAJELLIP	0.009620525
MtrunA17Chr1	1038389	WEIGHT	0.002813249
MtrunA17Chr1	1038995	WEIGHT	0.002381826
MtrunA17Chr1	1040202	WEIGHT	0.002855877
MtrunA17Chr1	1040810	WEIGHT	0.004491417
MtrunA17Chr1	1041021	MINELLIP	0.003027683
MtrunA17Chr1	1041104	MINELLIP	0.003027683
MtrunA17Chr1	1042744	WEIGHT	0.009096473
MtrunA17Chr1	1048960	WEIGHT	0.004002135
MtrunA17Chr1	1052788	AREA	0.007701131
MtrunA17Chr1	1053220	WEIGHT	0.001635433
MtrunA17Chr1	1054404	WEIGHT	0.005699339
MtrunA17Chr1	1054407	WEIGHT	0.005699339
MtrunA17Chr1	1057999	WEIGHT	0.003299948
MtrunA17Chr1	1057999	WEIGHT	0.003299948
MtrunA17Chr1	1060687	WEIGHT	0.001964919
MtrunA17Chr1	1061191	AREA	0.002809305
MtrunA17Chr1	1061243	AREA	0.0026061
MtrunA17Chr1	1070993	MINELLIP	0.003469874
MtrunA17Chr1	1077416	AREA	0.007701131
MtrunA17Chr1	1079092	AREA	0.005225342
MtrunA17Chr1	1098599	WEIGHT	0.003959327
MtrunA17Chr1	1110691	AREA	0.008644965
MtrunA17Chr1	1116828	AREA	0.008644965
MtrunA17Chr1	1133532	AREA	0.007042982
MtrunA17Chr1	1145821	MINELLIP	0.008564852
MtrunA17Chr1	1147240	WEIGHT	0.008238949
MtrunA17Chr1	1148648	AREA	4.70E-05
MtrunA17Chr1	1148821	AREA	0.003029468
MtrunA17Chr1	1149286	AREA	0.002833856
MtrunA17Chr1	1149681	AREA	0.003029468
MtrunA17Chr1	1151720	AREA	0.005843218
MtrunA17Chr1	1157133	WEIGHT	0.005617322
MtrunA17Chr1	1160295	AREA	0.00522032
MtrunA17Chr1	1160295	AREA	0.00522032
MtrunA17Chr1	1162705	WEIGHT	0.007378595
MtrunA17Chr1	1165410	AREA	0.000991031
MtrunA17Chr1	1168558	AREA	0.007084653
MtrunA17Chr1	1174738	WEIGHT	0.008508718
MtrunA17Chr1	1174739	WEIGHT	0.008508718
MtrunA17Chr1	1177135	WEIGHT	0.005750917
MtrunA17Chr1	1177513	WEIGHT	0.001310688
MtrunA17Chr1	1180348	AREA	0.004172789
MtrunA17Chr1	1180348	AREA	0.004172789
MtrunA17Chr1	1188695	AREA	0.00322251
MtrunA17Chr1	1188858	AREA	0.007701131
MtrunA17Chr1	1198155	WEIGHT	0.00870716
MtrunA17Chr1	1198506	WEIGHT	0.007884626
MtrunA17Chr1	1201281	WEIGHT	0.007076692
MtrunA17Chr1	1202445	MINELLIP	0.008908921
MtrunA17Chr1	1203735	AREA	0.009528018
MtrunA17Chr1	1205582	MAJELLIP	0.006421438
MtrunA17Chr1	1205582	WEIGHT	2.51E-05
MtrunA17Chr1	1210009	AREA	0.009266136
MtrunA17Chr1	1213162	AREA	0.003336399
MtrunA17Chr1	1213304	WEIGHT	0.00570852
MtrunA17Chr1	1221818	WEIGHT	0.005006104
MtrunA17Chr1	1221918	WEIGHT	0.005355127
MtrunA17Chr1	1222262	WEIGHT	0.002424317
MtrunA17Chr1	1224734	AREA	0.009664032
MtrunA17Chr1	1225460	WEIGHT	0.006194434
MtrunA17Chr1	1229024	WEIGHT	0.006221814
MtrunA17Chr1	1230342	WEIGHT	0.003037704
MtrunA17Chr1	1270854	WEIGHT	0.008806705
MtrunA17Chr1	1271777	AREA	0.002740721
MtrunA17Chr1	1272189	AREA	0.005683924
MtrunA17Chr1	1272408	AREA	0.007601609
MtrunA17Chr1	1272494	AREA	0.005683924
MtrunA17Chr1	1272495	AREA	0.008542205
MtrunA17Chr1	1272511	AREA	0.005683924
MtrunA17Chr1	1272645	WEIGHT	0.008858361
MtrunA17Chr1	1272645	AREA	0.005159862
MtrunA17Chr1	1274212	AREA	0.008245799
MtrunA17Chr1	1274216	AREA	0.008245799
MtrunA17Chr1	1275729	AREA	0.007433296
MtrunA17Chr1	1279595	AREA	0.00657498
MtrunA17Chr1	1279853	AREA	0.004784453
MtrunA17Chr1	1280145	MINELLIP	0.002453169
MtrunA17Chr1	1280157	AREA	0.006047605
MtrunA17Chr1	1280212	AREA	0.006470612
MtrunA17Chr1	1280266	AREA	0.002030932
MtrunA17Chr1	1280643	AREA	0.002740721
MtrunA17Chr1	1280665	AREA	0.002740721
MtrunA17Chr1	1280838	AREA	0.006470612
MtrunA17Chr1	1281053	AREA	0.008245799
MtrunA17Chr1	1281222	AREA	0.008245799
MtrunA17Chr1	1281554	WEIGHT	0.000905222
MtrunA17Chr1	1281692	AREA	0.008245799
MtrunA17Chr1	1282132	WEIGHT	0.000486193
MtrunA17Chr1	1282523	AREA	0.008527264
MtrunA17Chr1	1282538	AREA	0.007844242
MtrunA17Chr1	1282565	WEIGHT	0.001899983
MtrunA17Chr1	1283919	MAJELLIP	0.000530201
MtrunA17Chr1	1283919	MAJELLIP	0.000530201
MtrunA17Chr1	1283972	MAJELLIP	0.003807552
MtrunA17Chr1	1283972	MAJELLIP	0.003807552
MtrunA17Chr1	1288625	MAJELLIP	0.006928504
MtrunA17Chr1	1289022	MAJELLIP	0.001762457
MtrunA17Chr1	1290253	WEIGHT	0.003723814
MtrunA17Chr1	1290445	AREA	0.007065863
MtrunA17Chr1	1292661	MAJELLIP	0.006859778
MtrunA17Chr1	1293019	MAJELLIP	0.001160695
MtrunA17Chr1	1293317	MAJELLIP	0.005421029
MtrunA17Chr1	1301266	WEIGHT	0.006800793
MtrunA17Chr1	1301266	WEIGHT	0.006800793
MtrunA17Chr1	1301362	MAJELLIP	0.005620046
MtrunA17Chr1	1301362	MAJELLIP	0.005620046
MtrunA17Chr1	1301572	MINELLIP	0.007534811
MtrunA17Chr1	1301572	MINELLIP	0.007534811
MtrunA17Chr1	1302070	WEIGHT	0.00229933
MtrunA17Chr1	1340795	WEIGHT	0.009248796
MtrunA17Chr1	1354465	AREA	0.003739441
MtrunA17Chr1	1354579	AREA	0.003739441
MtrunA17Chr1	1354687	AREA	0.000586342
MtrunA17Chr1	1359403	MAJELLIP	0.004281619
MtrunA17Chr1	1370003	MAJELLIP	0.00851536
MtrunA17Chr1	1379271	WEIGHT	0.006440563
MtrunA17Chr1	1379575	AREA	0.004784453
MtrunA17Chr1	1380293	AREA	0.002740721
MtrunA17Chr1	1381767	AREA	0.000547858
MtrunA17Chr1	1391301	AREA	0.002917457
MtrunA17Chr1	1396952	MAJELLIP	0.008680359
MtrunA17Chr1	1399340	MAJELLIP	0.007947242
MtrunA17Chr1	1415396	MAJELLIP	0.006166651
MtrunA17Chr1	1415568	MAJELLIP	0.00621965
MtrunA17Chr1	1447281	WEIGHT	0.005984966
MtrunA17Chr1	1450331	MAJELLIP	0.009394814
MtrunA17Chr1	1451553	WEIGHT	0.005984966
MtrunA17Chr1	1451849	AREA	0.007724201
MtrunA17Chr1	1453916	AREA	0.009288594
MtrunA17Chr1	1453916	AREA	0.009288594
MtrunA17Chr1	1455173	AREA	0.001349444
MtrunA17Chr1	1477353	AREA	0.008767908
MtrunA17Chr1	1478722	AREA	0.007871022
MtrunA17Chr1	1478741	AREA	0.009664032
MtrunA17Chr1	1478839	AREA	0.008151606
MtrunA17Chr1	1490174	AREA	0.005550824
MtrunA17Chr1	1497981	WEIGHT	0.006564197
MtrunA17Chr1	1500432	WEIGHT	0.004092251
MtrunA17Chr1	1503593	WEIGHT	0.00977604
MtrunA17Chr1	1507982	WEIGHT	0.004391825
MtrunA17Chr1	1509665	MINELLIP	0.004298635
MtrunA17Chr1	1516776	AREA	0.009766046
MtrunA17Chr1	1532118	WEIGHT	0.008494433
MtrunA17Chr1	1551330	MAJELLIP	0.009626891
MtrunA17Chr1	1560076	AREA	0.003945315
MtrunA17Chr1	1563758	MINELLIP	0.000777639
MtrunA17Chr1	1593240	MAJELLIP	0.009359219
MtrunA17Chr1	1593517	WEIGHT	0.00506154
MtrunA17Chr1	1606435	MAJELLIP	0.003765926
MtrunA17Chr1	1621354	WEIGHT	0.006055095
MtrunA17Chr1	1622018	WEIGHT	0.006845438
MtrunA17Chr1	1671561	AREA	0.004279224
MtrunA17Chr1	1704637	MINELLIP	0.005291476
MtrunA17Chr1	1704845	AREA	0.000434838
MtrunA17Chr1	1719463	AREA	0.00613545
MtrunA17Chr1	1719526	WEIGHT	0.005822035
MtrunA17Chr1	1719591	MAJELLIP	0.006342684
MtrunA17Chr1	1720221	MINELLIP	0.005889912
MtrunA17Chr1	1722539	MAJELLIP	0.008384545
MtrunA17Chr1	1722556	MINELLIP	0.006145505
MtrunA17Chr1	1735515	MAJELLIP	0.006640235
MtrunA17Chr1	1735516	MAJELLIP	0.005856034
MtrunA17Chr1	1735903	MAJELLIP	0.004112679
MtrunA17Chr1	1756140	MINELLIP	0.004934774
MtrunA17Chr1	1757173	MINELLIP	0.004934774
MtrunA17Chr1	1758262	MINELLIP	0.006209581
MtrunA17Chr1	1791376	AREA	0.008448981
MtrunA17Chr1	1791527	AREA	0.009274507
MtrunA17Chr1	1802695	WEIGHT	0.009932458
MtrunA17Chr1	1804237	MAJELLIP	0.009717315
MtrunA17Chr1	1804539	WEIGHT	0.009932458
MtrunA17Chr1	1805700	MAJELLIP	0.004913997
MtrunA17Chr1	1805767	MAJELLIP	0.008236679
MtrunA17Chr1	1806328	MAJELLIP	0.00763322
MtrunA17Chr1	1807839	MAJELLIP	0.006999551
MtrunA17Chr1	1814513	AREA	0.00547882
MtrunA17Chr1	1820664	AREA	0.00735201
MtrunA17Chr1	1820664	AREA	0.00735201
MtrunA17Chr1	1830411	WEIGHT	0.006937878
MtrunA17Chr1	1831685	MINELLIP	0.007448897
MtrunA17Chr1	1836400	MAJELLIP	0.001594937
MtrunA17Chr1	1836529	MAJELLIP	0.001594937
MtrunA17Chr1	1837279	WEIGHT	0.006937878
MtrunA17Chr1	1843919	MINELLIP	0.009326064
MtrunA17Chr1	1864007	MAJELLIP	0.005817547
MtrunA17Chr1	1864074	MAJELLIP	0.002630761
MtrunA17Chr1	1864300	MAJELLIP	0.007856064
MtrunA17Chr1	1864300	MAJELLIP	0.007856064
MtrunA17Chr1	1864311	MAJELLIP	0.007856064
MtrunA17Chr1	1864311	MAJELLIP	0.007856064
MtrunA17Chr1	1864434	MAJELLIP	0.006691479
MtrunA17Chr1	1864434	MAJELLIP	0.006691479
MtrunA17Chr1	1864501	MAJELLIP	0.004305459
MtrunA17Chr1	1864501	MAJELLIP	0.004305459
MtrunA17Chr1	1864502	MAJELLIP	0.004305459
MtrunA17Chr1	1864502	MAJELLIP	0.004305459
MtrunA17Chr1	1864689	MAJELLIP	0.002949103
MtrunA17Chr1	1864689	MAJELLIP	0.002949103
MtrunA17Chr1	1864796	AREA	0.008931707
MtrunA17Chr1	1864796	AREA	0.008931707
MtrunA17Chr1	1904247	AREA	0.005195985
MtrunA17Chr1	1904253	AREA	0.005195985
MtrunA17Chr1	1904255	AREA	0.005195985
MtrunA17Chr1	1910276	AREA	0.004500061
MtrunA17Chr1	1917929	MINELLIP	0.004789261
MtrunA17Chr1	1924792	MAJELLIP	0.004731355
MtrunA17Chr1	1925242	MAJELLIP	0.003811681
MtrunA17Chr1	1927656	MAJELLIP	0.007426359
MtrunA17Chr1	1931362	MAJELLIP	0.007868881
MtrunA17Chr1	1940406	MINELLIP	0.008425928
MtrunA17Chr1	1940406	AREA	0.003416267
MtrunA17Chr1	1945278	MINELLIP	0.000846988
MtrunA17Chr1	1948200	MAJELLIP	0.005157347
MtrunA17Chr1	1949691	MINELLIP	0.002760036
MtrunA17Chr1	1964687	AREA	0.007139174
MtrunA17Chr1	1970493	MINELLIP	0.008425928
MtrunA17Chr1	1970493	AREA	0.003416267
MtrunA17Chr1	1977082	MINELLIP	0.007664613
MtrunA17Chr1	1977201	MINELLIP	0.009217867
MtrunA17Chr1	1977936	MINELLIP	0.008425928
MtrunA17Chr1	1977936	AREA	0.003416267
MtrunA17Chr1	1980232	AREA	0.00266694
MtrunA17Chr1	1981014	MINELLIP	0.008425928
MtrunA17Chr1	1981014	AREA	0.003416267
MtrunA17Chr1	1995566	WEIGHT	0.002435698
MtrunA17Chr1	1998046	AREA	0.002339951
MtrunA17Chr1	1999247	AREA	0.002339951
MtrunA17Chr1	1999397	MINELLIP	0.006887621
MtrunA17Chr1	1999595	WEIGHT	0.005476336
MtrunA17Chr1	1999965	AREA	0.001725862
MtrunA17Chr1	2000066	AREA	0.002592391
MtrunA17Chr1	2001888	AREA	0.002339951
MtrunA17Chr1	2002640	AREA	0.000879195
MtrunA17Chr1	2008594	AREA	0.002328914
MtrunA17Chr1	2009275	MAJELLIP	0.006994354
MtrunA17Chr1	2009515	MINELLIP	0.009329541
MtrunA17Chr1	2009743	AREA	0.005993871
MtrunA17Chr1	2013590	WEIGHT	0.007294077
MtrunA17Chr1	2014989	AREA	0.002778736
MtrunA17Chr1	2017074	MAJELLIP	0.007733636
MtrunA17Chr1	2017501	AREA	0.002778736
MtrunA17Chr1	2017824	AREA	0.006354164
MtrunA17Chr1	2018268	WEIGHT	0.008504644
MtrunA17Chr1	2018590	AREA	0.005841944
MtrunA17Chr1	2021285	AREA	0.002778736
MtrunA17Chr1	2021339	AREA	0.002339951
MtrunA17Chr1	2022115	AREA	0.002339951
MtrunA17Chr1	2022683	AREA	0.002778736
MtrunA17Chr1	2022793	AREA	0.002778736
MtrunA17Chr1	2024644	AREA	0.002210989
MtrunA17Chr1	2031406	MINELLIP	0.008318497
MtrunA17Chr1	2032701	AREA	0.002778736
MtrunA17Chr1	2033570	AREA	0.002778736
MtrunA17Chr1	2034024	AREA	0.002778736
MtrunA17Chr1	2037007	AREA	0.002240177
MtrunA17Chr1	2037321	AREA	0.002199042
MtrunA17Chr1	2038293	WEIGHT	0.007294077
MtrunA17Chr1	2038385	AREA	0.002778736
MtrunA17Chr1	2039660	AREA	0.002778736
MtrunA17Chr1	2040434	WEIGHT	0.007294077
MtrunA17Chr1	2043464	WEIGHT	0.002435698
MtrunA17Chr1	2043478	AREA	0.002371699
MtrunA17Chr1	2045125	AREA	0.003877715
MtrunA17Chr1	2045166	AREA	0.002844627
MtrunA17Chr1	2045192	AREA	0.004286999
MtrunA17Chr1	2045341	AREA	0.006888482
MtrunA17Chr1	2045349	AREA	0.002480601
MtrunA17Chr1	2045577	AREA	0.005004473
MtrunA17Chr1	2045760	AREA	0.002575509
MtrunA17Chr1	2045845	AREA	0.009102371
MtrunA17Chr1	2045852	MINELLIP	0.007674268
MtrunA17Chr1	2046780	WEIGHT	0.009007814
MtrunA17Chr1	2046782	WEIGHT	0.007294077
MtrunA17Chr1	2047251	AREA	0.002371699
MtrunA17Chr1	2047860	AREA	0.002339951
MtrunA17Chr1	2047957	AREA	0.002339951
MtrunA17Chr1	2049443	WEIGHT	0.007294077
MtrunA17Chr1	2049673	AREA	0.002459926
MtrunA17Chr1	2049770	WEIGHT	0.007294077
MtrunA17Chr1	2049772	WEIGHT	0.007294077
MtrunA17Chr1	2050099	WEIGHT	0.004884197
MtrunA17Chr1	2050508	WEIGHT	0.007294077
MtrunA17Chr1	2052676	AREA	0.002459926
MtrunA17Chr1	2055164	AREA	0.002459926
MtrunA17Chr1	2056617	AREA	0.002371699
MtrunA17Chr1	2057504	AREA	0.002371699
MtrunA17Chr1	2061118	AREA	0.009758257
MtrunA17Chr1	2062000	AREA	0.002371699
MtrunA17Chr1	2062334	AREA	0.007741133
MtrunA17Chr1	2062343	AREA	0.001081955
MtrunA17Chr1	2062468	AREA	0.002371699
MtrunA17Chr1	2062744	AREA	0.006300927
MtrunA17Chr1	2062771	AREA	0.001081955
MtrunA17Chr1	2063125	AREA	0.007741133
MtrunA17Chr1	2063491	AREA	0.002371699
MtrunA17Chr1	2063584	AREA	0.002371699
MtrunA17Chr1	2063669	AREA	0.008742923
MtrunA17Chr1	2063731	AREA	0.002599185
MtrunA17Chr1	2063860	AREA	0.007232716
MtrunA17Chr1	2066570	MINELLIP	0.005276385
MtrunA17Chr1	2066907	AREA	0.004006839
MtrunA17Chr1	2074567	AREA	0.000762129
MtrunA17Chr1	2074567	AREA	0.000762129
MtrunA17Chr1	2075012	AREA	0.007741133
MtrunA17Chr1	2075012	AREA	0.007741133
MtrunA17Chr1	2075289	AREA	0.002339951
MtrunA17Chr1	2075289	AREA	0.002339951
MtrunA17Chr1	2076958	AREA	0.002339951
MtrunA17Chr1	2078473	AREA	0.002339951
MtrunA17Chr1	2078474	AREA	0.002339951
MtrunA17Chr1	2078974	AREA	0.002339951
MtrunA17Chr1	2086117	AREA	0.002599185
MtrunA17Chr1	2096764	AREA	0.008629528
MtrunA17Chr1	2097610	AREA	0.002339951
MtrunA17Chr1	2103162	WEIGHT	0.003511106
MtrunA17Chr1	2105438	AREA	0.006080542
MtrunA17Chr1	2106799	WEIGHT	0.006594798
MtrunA17Chr1	2107262	AREA	0.002139135
MtrunA17Chr1	2107263	MAJELLIP	0.007549047
MtrunA17Chr1	2108090	AREA	0.002139135
MtrunA17Chr1	2108090	AREA	0.002139135
MtrunA17Chr1	2108421	AREA	0.005559832
MtrunA17Chr1	2108421	AREA	0.005559832
MtrunA17Chr1	2108444	MAJELLIP	0.003503261
MtrunA17Chr1	2108444	MAJELLIP	0.003503261
MtrunA17Chr1	2111306	AREA	0.00729283
MtrunA17Chr1	2111306	AREA	0.00729283
MtrunA17Chr1	2116730	AREA	0.003681284
MtrunA17Chr1	2116856	AREA	0.003681284
MtrunA17Chr1	2117356	AREA	0.003681284
MtrunA17Chr1	2118036	WEIGHT	0.008844891
MtrunA17Chr1	2118038	WEIGHT	0.004922824
MtrunA17Chr1	2118833	AREA	0.002031765
MtrunA17Chr1	2118880	AREA	0.003681284
MtrunA17Chr1	2120270	AREA	0.009845088
MtrunA17Chr1	2120848	AREA	0.003681284
MtrunA17Chr1	2121263	MAJELLIP	0.007760729
MtrunA17Chr1	2121454	AREA	0.007147803
MtrunA17Chr1	2123296	WEIGHT	0.009597818
MtrunA17Chr1	2123298	WEIGHT	0.009597818
MtrunA17Chr1	2127968	AREA	0.003681284
MtrunA17Chr1	2131246	AREA	0.003681284
MtrunA17Chr1	2132752	AREA	0.00399356
MtrunA17Chr1	2132874	AREA	0.005581017
MtrunA17Chr1	2135737	AREA	0.003681284
MtrunA17Chr1	2136528	AREA	0.005581017
MtrunA17Chr1	2137179	AREA	0.003681284
MtrunA17Chr1	2140942	AREA	0.003681284
MtrunA17Chr1	2152141	AREA	0.003681284
MtrunA17Chr1	2156015	AREA	0.004169599
MtrunA17Chr1	2156496	AREA	0.004169599
MtrunA17Chr1	2157447	AREA	0.003057897
MtrunA17Chr1	2159107	MAJELLIP	0.009513881
MtrunA17Chr1	2160028	AREA	0.00102334
MtrunA17Chr1	2164697	MINELLIP	0.009243516
MtrunA17Chr1	2170085	AREA	0.003681284
MtrunA17Chr1	2173234	AREA	0.003681284
MtrunA17Chr1	2182929	AREA	0.003681284
MtrunA17Chr1	2183178	AREA	0.004798764
MtrunA17Chr1	2184231	AREA	0.004798764
MtrunA17Chr1	2187916	AREA	0.002013329
MtrunA17Chr1	2187916	AREA	0.002013329
MtrunA17Chr1	2188566	AREA	0.003681284
MtrunA17Chr1	2188566	AREA	0.003681284
MtrunA17Chr1	2196092	AREA	0.001125943
MtrunA17Chr1	2197265	MAJELLIP	0.0046049
MtrunA17Chr1	2198918	AREA	0.004556848
MtrunA17Chr1	2198918	AREA	0.004556848
MtrunA17Chr1	2199163	AREA	0.006163536
MtrunA17Chr1	2199163	AREA	0.006163536
MtrunA17Chr1	2199163	AREA	0.006163536
MtrunA17Chr1	2199526	AREA	0.001125943
MtrunA17Chr1	2199526	AREA	0.001125943
MtrunA17Chr1	2199526	AREA	0.001125943
MtrunA17Chr1	2204262	AREA	0.005808655
MtrunA17Chr1	2208483	MAJELLIP	0.002311738
MtrunA17Chr1	2212259	AREA	0.002494702
MtrunA17Chr1	2214321	AREA	0.001259524
MtrunA17Chr1	2217425	AREA	0.002339951
MtrunA17Chr1	2217467	AREA	0.002339951
MtrunA17Chr1	2218425	MINELLIP	0.003908363
MtrunA17Chr1	2225308	MINELLIP	0.008085247
MtrunA17Chr1	2225476	MINELLIP	0.004146902
MtrunA17Chr1	2225476	MINELLIP	0.004146902
MtrunA17Chr1	2226306	AREA	0.003681284
MtrunA17Chr1	2226988	AREA	0.003681284
MtrunA17Chr1	2226988	AREA	0.003681284
MtrunA17Chr1	2227875	MINELLIP	0.005888783
MtrunA17Chr1	2227875	MINELLIP	0.005888783
MtrunA17Chr1	2227875	MINELLIP	0.005888783
MtrunA17Chr1	2228222	AREA	0.003681284
MtrunA17Chr1	2228222	AREA	0.003681284
MtrunA17Chr1	2228222	AREA	0.003681284
MtrunA17Chr1	2228734	AREA	0.003681284
MtrunA17Chr1	2228734	AREA	0.003681284
MtrunA17Chr1	2228915	AREA	0.003409365
MtrunA17Chr1	2228915	AREA	0.003409365
MtrunA17Chr1	2230636	MINELLIP	0.005888783
MtrunA17Chr1	2230793	MINELLIP	0.005888783
MtrunA17Chr1	2230979	MINELLIP	0.005888783
MtrunA17Chr1	2231031	MINELLIP	0.003029321
MtrunA17Chr1	2231202	MINELLIP	0.005888783
MtrunA17Chr1	2231446	AREA	0.003681284
MtrunA17Chr1	2232359	MINELLIP	0.005888783
MtrunA17Chr1	2232947	MINELLIP	0.005329887
MtrunA17Chr1	2233014	MINELLIP	0.005888783
MtrunA17Chr1	2236078	MINELLIP	0.005888783
MtrunA17Chr1	2236078	MINELLIP	0.005888783
MtrunA17Chr1	2236253	MINELLIP	0.005888783
MtrunA17Chr1	2236253	MINELLIP	0.005888783
MtrunA17Chr1	2236944	MINELLIP	0.002072918
MtrunA17Chr1	2236944	MINELLIP	0.002072918
MtrunA17Chr1	2237004	AREA	0.003681284
MtrunA17Chr1	2237004	AREA	0.003681284
MtrunA17Chr1	2237933	AREA	0.003409365
MtrunA17Chr1	2238304	AREA	0.003681284
MtrunA17Chr1	2238659	MINELLIP	0.005888783
MtrunA17Chr1	2239594	AREA	0.003681284
MtrunA17Chr1	2239595	AREA	0.003681284
MtrunA17Chr1	2239922	AREA	0.003681284
MtrunA17Chr1	2241849	MINELLIP	0.005888783
MtrunA17Chr1	2242319	MINELLIP	0.008950172
MtrunA17Chr1	2242623	MINELLIP	0.005888783
MtrunA17Chr1	2242767	AREA	0.003681284
MtrunA17Chr1	2243452	AREA	0.003681284
MtrunA17Chr1	2243992	MINELLIP	0.005888783
MtrunA17Chr1	2244916	MINELLIP	0.004563982
MtrunA17Chr1	2245262	MINELLIP	0.005888783
MtrunA17Chr1	2245262	MINELLIP	0.005888783
MtrunA17Chr1	2245263	MINELLIP	0.005888783
MtrunA17Chr1	2245263	MINELLIP	0.005888783
MtrunA17Chr1	2246063	AREA	0.003681284
MtrunA17Chr1	2246063	AREA	0.003681284
MtrunA17Chr1	2246177	AREA	0.003681284
MtrunA17Chr1	2246177	AREA	0.003681284
MtrunA17Chr1	2246530	AREA	0.007120001
MtrunA17Chr1	2246530	AREA	0.007120001
MtrunA17Chr1	2246565	AREA	0.007120001
MtrunA17Chr1	2246565	AREA	0.007120001
MtrunA17Chr1	2246717	AREA	0.007120001
MtrunA17Chr1	2246717	AREA	0.007120001
MtrunA17Chr1	2248484	AREA	0.004070638
MtrunA17Chr1	2250940	AREA	0.00933442
MtrunA17Chr1	2251140	AREA	0.006547501
MtrunA17Chr1	2251301	AREA	0.003681284
MtrunA17Chr1	2253042	AREA	0.003681284
MtrunA17Chr1	2253399	AREA	0.001235055
MtrunA17Chr1	2254482	AREA	0.000962012
MtrunA17Chr1	2254502	AREA	0.001743611
MtrunA17Chr1	2257211	AREA	0.00638936
MtrunA17Chr1	2262134	AREA	0.003681284
MtrunA17Chr1	2264798	MINELLIP	0.001786106
MtrunA17Chr1	2271288	AREA	0.003681284
MtrunA17Chr1	2271725	AREA	0.003681284
MtrunA17Chr1	2310270	AREA	0.006439789
MtrunA17Chr1	2310400	MAJELLIP	0.007927636
MtrunA17Chr1	2310687	WEIGHT	0.003053143
MtrunA17Chr1	2312543	MINELLIP	0.002839273
MtrunA17Chr1	2317944	AREA	0.00678509
MtrunA17Chr1	2335090	AREA	0.008507964
MtrunA17Chr1	2335124	MINELLIP	0.005570401
MtrunA17Chr1	2336077	AREA	0.008507964
MtrunA17Chr1	2349800	AREA	0.006365598
MtrunA17Chr1	2354267	MINELLIP	0.007365695
MtrunA17Chr1	2354267	MINELLIP	0.007365695
MtrunA17Chr1	2354272	MINELLIP	0.008670304
MtrunA17Chr1	2354272	MINELLIP	0.008670304
MtrunA17Chr1	2358857	MINELLIP	0.003377683
MtrunA17Chr1	2369873	AREA	0.008507964
MtrunA17Chr1	2371382	MINELLIP	0.001965619
MtrunA17Chr1	2371582	AREA	0.008507964
MtrunA17Chr1	2372268	WEIGHT	0.00931939
MtrunA17Chr1	2372813	MINELLIP	0.006275238
MtrunA17Chr1	2373621	MINELLIP	0.001851868
MtrunA17Chr1	2373630	MINELLIP	3.15E-05
MtrunA17Chr1	2373767	MINELLIP	0.000141974
MtrunA17Chr1	2373775	MINELLIP	0.000754966
MtrunA17Chr1	2374162	AREA	0.008507964
MtrunA17Chr1	2376869	AREA	0.000934291
MtrunA17Chr1	2378156	AREA	0.006070143
MtrunA17Chr1	2378625	MAJELLIP	0.002596679
MtrunA17Chr1	2380125	MINELLIP	0.002197627
MtrunA17Chr1	2383687	WEIGHT	0.005245334
MtrunA17Chr1	2383847	MINELLIP	0.001189797
MtrunA17Chr1	2384132	AREA	0.008507964
MtrunA17Chr1	2407667	MINELLIP	0.004450795
MtrunA17Chr1	2413217	MAJELLIP	0.002879819
MtrunA17Chr1	2427531	MINELLIP	0.008178022
MtrunA17Chr1	2427531	WEIGHT	0.001763392
MtrunA17Chr1	2429060	MAJELLIP	0.001515542
MtrunA17Chr1	2429176	WEIGHT	0.005498763
MtrunA17Chr1	2430643	MINELLIP	0.006385153
MtrunA17Chr1	2441502	MAJELLIP	0.000828424
MtrunA17Chr1	2442083	MAJELLIP	0.006175711
MtrunA17Chr1	2448039	AREA	0.003986421
MtrunA17Chr1	2449156	AREA	0.008507964
MtrunA17Chr1	2451039	MAJELLIP	0.009768098
MtrunA17Chr1	2453066	MINELLIP	0.00893428
MtrunA17Chr1	2454659	MAJELLIP	0.001867389
MtrunA17Chr1	2454769	MAJELLIP	0.006408098
MtrunA17Chr1	2456507	WEIGHT	0.003247327
MtrunA17Chr1	2463810	MINELLIP	0.006628561
MtrunA17Chr1	2463973	MAJELLIP	0.009940623
MtrunA17Chr1	2465394	MAJELLIP	0.00816487
MtrunA17Chr1	2467649	AREA	0.008916308
MtrunA17Chr1	2470259	AREA	0.008507964
MtrunA17Chr1	2479962	AREA	0.008916308
MtrunA17Chr1	2491112	WEIGHT	0.007085999
MtrunA17Chr1	2493412	AREA	0.008916308
MtrunA17Chr1	2494341	AREA	0.004094718
MtrunA17Chr1	2494458	AREA	0.005988068
MtrunA17Chr1	2494548	AREA	0.005988068
MtrunA17Chr1	2497863	AREA	0.008916308
MtrunA17Chr1	2501268	AREA	0.008916308
MtrunA17Chr1	2501759	AREA	0.008916308
MtrunA17Chr1	2502031	AREA	0.008916308
MtrunA17Chr1	2502617	AREA	0.008507964
MtrunA17Chr1	2502617	AREA	0.008507964
MtrunA17Chr1	2505332	AREA	0.008916308
MtrunA17Chr1	2505518	AREA	0.008916308
MtrunA17Chr1	2505668	AREA	0.008916308
MtrunA17Chr1	2506194	AREA	0.008916308
MtrunA17Chr1	2506194	AREA	0.008916308
MtrunA17Chr1	2506260	AREA	0.008916308
MtrunA17Chr1	2506260	AREA	0.008916308
MtrunA17Chr1	2509932	AREA	0.008097865
MtrunA17Chr1	2509932	AREA	0.008097865
MtrunA17Chr1	2511862	AREA	0.008916308
MtrunA17Chr1	2511862	AREA	0.008916308
MtrunA17Chr1	2511940	AREA	0.008097865
MtrunA17Chr1	2511940	AREA	0.008097865
MtrunA17Chr1	2513820	AREA	0.008916308
MtrunA17Chr1	2522485	AREA	0.008916308
MtrunA17Chr1	2525084	AREA	0.007206358
MtrunA17Chr1	2527103	AREA	0.008507964
MtrunA17Chr1	2527249	AREA	0.008916308
MtrunA17Chr1	2527275	AREA	0.008916308
MtrunA17Chr1	2531742	AREA	0.008916308
MtrunA17Chr1	2531780	AREA	0.008916308
MtrunA17Chr1	2531805	AREA	0.000382056
MtrunA17Chr1	2531885	AREA	0.001542455
MtrunA17Chr1	2532005	AREA	0.000382056
MtrunA17Chr1	2532070	AREA	0.003828563
MtrunA17Chr1	2532137	AREA	0.001542455
MtrunA17Chr1	2532593	AREA	0.003375422
MtrunA17Chr1	2532692	AREA	0.003831946
MtrunA17Chr1	2534834	AREA	0.000540627
MtrunA17Chr1	2534920	AREA	0.008097865
MtrunA17Chr1	2535329	AREA	0.000570256
MtrunA17Chr1	2535425	AREA	0.000540627
MtrunA17Chr1	2535470	AREA	0.008097865
MtrunA17Chr1	2536498	AREA	0.002004546
MtrunA17Chr1	2537221	MAJELLIP	0.00799623
MtrunA17Chr1	2537221	AREA	0.001901643
MtrunA17Chr1	2537375	AREA	0.006528142
MtrunA17Chr1	2537508	AREA	0.008507964
MtrunA17Chr1	2537758	AREA	0.000232651
MtrunA17Chr1	2537864	AREA	0.000195776
MtrunA17Chr1	2542291	WEIGHT	0.004722027
MtrunA17Chr1	2542516	AREA	0.002183562
MtrunA17Chr1	2542986	WEIGHT	0.004875056
MtrunA17Chr1	2542986	AREA	0.006813004
MtrunA17Chr1	2543133	AREA	0.008916308
MtrunA17Chr1	2543141	AREA	0.008507964
MtrunA17Chr1	2544085	WEIGHT	0.00967186
MtrunA17Chr1	2544271	MAJELLIP	0.007401972
MtrunA17Chr1	2548304	AREA	0.004649104
MtrunA17Chr1	2553543	MAJELLIP	0.003502107
MtrunA17Chr1	2553613	MAJELLIP	0.000725694
MtrunA17Chr1	2554788	MAJELLIP	0.003502107
MtrunA17Chr1	2564636	WEIGHT	0.000577264
MtrunA17Chr1	2568083	MAJELLIP	0.009538199
MtrunA17Chr1	2568083	MAJELLIP	0.009538199
MtrunA17Chr1	2568083	AREA	0.003739015
MtrunA17Chr1	2568083	AREA	0.003739015
MtrunA17Chr1	2572917	MAJELLIP	0.00496876
MtrunA17Chr1	2574324	MAJELLIP	0.007997915
MtrunA17Chr1	2575722	MAJELLIP	0.002515966
MtrunA17Chr1	2576125	MAJELLIP	0.007236592
MtrunA17Chr1	2576207	MAJELLIP	0.006328864
MtrunA17Chr1	2576876	MAJELLIP	0.006215587
MtrunA17Chr1	2577636	AREA	0.009529149
MtrunA17Chr1	2577833	WEIGHT	0.007723031
MtrunA17Chr1	2577834	WEIGHT	0.006761151
MtrunA17Chr1	2577893	MAJELLIP	0.005825069
MtrunA17Chr1	2578046	MINELLIP	0.007288178
MtrunA17Chr1	2578127	MAJELLIP	0.007293967
MtrunA17Chr1	2578295	MAJELLIP	0.009595474
MtrunA17Chr1	2582370	MAJELLIP	0.008473416
MtrunA17Chr1	2583213	MAJELLIP	0.008409309
MtrunA17Chr1	2583811	MAJELLIP	0.005805704
MtrunA17Chr1	2583933	MAJELLIP	0.007609058
MtrunA17Chr1	2597316	AREA	0.00630851
MtrunA17Chr1	2597316	AREA	0.00630851
MtrunA17Chr1	2597316	AREA	0.00630851
MtrunA17Chr1	2597316	AREA	0.00630851
MtrunA17Chr1	2598557	MAJELLIP	0.003210431
MtrunA17Chr1	2598557	MAJELLIP	0.003210431
MtrunA17Chr1	2598557	MAJELLIP	0.003210431
MtrunA17Chr1	2600635	MAJELLIP	0.00060337
MtrunA17Chr1	2600635	AREA	0.002110788
MtrunA17Chr1	2600663	MAJELLIP	0.003195119
MtrunA17Chr1	2602228	MAJELLIP	0.000689886
MtrunA17Chr1	2602228	MAJELLIP	0.000689886
MtrunA17Chr1	2602981	MAJELLIP	0.001344409
MtrunA17Chr1	2605261	MAJELLIP	0.008423406
MtrunA17Chr1	2607694	AREA	0.003435708
MtrunA17Chr1	2607695	AREA	0.004994331
MtrunA17Chr1	2609022	MAJELLIP	0.002989164
MtrunA17Chr1	2612978	MAJELLIP	0.007609058
MtrunA17Chr1	2613088	AREA	0.005750925
MtrunA17Chr1	2613149	AREA	0.007582295
MtrunA17Chr1	2613170	WEIGHT	0.003912784
MtrunA17Chr1	2613196	WEIGHT	0.00765246
MtrunA17Chr1	2613213	WEIGHT	0.009838229
MtrunA17Chr1	2614413	AREA	0.007759885
MtrunA17Chr1	2614866	WEIGHT	0.008212013
MtrunA17Chr1	2616435	WEIGHT	0.004309549
MtrunA17Chr1	2616534	AREA	0.009162654
MtrunA17Chr1	2616539	AREA	0.008419252
MtrunA17Chr1	2616541	AREA	0.009162654
MtrunA17Chr1	2616584	AREA	0.009211319
MtrunA17Chr1	2616782	AREA	0.008415881
MtrunA17Chr1	2617072	AREA	0.009546763
MtrunA17Chr1	2617141	AREA	0.005573051
MtrunA17Chr1	2617199	MAJELLIP	0.006646635
MtrunA17Chr1	2618028	AREA	0.006352592
MtrunA17Chr1	2620383	WEIGHT	0.006175041
MtrunA17Chr1	2620421	WEIGHT	0.007221762
MtrunA17Chr1	2620500	WEIGHT	0.006175041
MtrunA17Chr1	2620546	WEIGHT	0.005278411
MtrunA17Chr1	2620626	AREA	0.009550064
MtrunA17Chr1	2620734	WEIGHT	0.008859329
MtrunA17Chr1	2621320	WEIGHT	0.007711465
MtrunA17Chr1	2621477	WEIGHT	0.002129341
MtrunA17Chr1	2631498	MAJELLIP	0.006646635
MtrunA17Chr1	2635708	MAJELLIP	0.004928196
MtrunA17Chr1	2638209	MAJELLIP	0.002116565
MtrunA17Chr1	2638680	MAJELLIP	0.000384475
MtrunA17Chr1	2639023	AREA	0.003957161
MtrunA17Chr1	2639025	AREA	0.003957161
MtrunA17Chr1	2639604	MAJELLIP	0.00215564
MtrunA17Chr1	2640589	MAJELLIP	0.009090538
MtrunA17Chr1	2641183	MAJELLIP	0.005193704
MtrunA17Chr1	2642083	AREA	0.008215758
MtrunA17Chr1	2643158	AREA	0.008920386
MtrunA17Chr1	2643270	MAJELLIP	0.00215564
MtrunA17Chr1	2644407	MAJELLIP	0.00215564
MtrunA17Chr1	2645702	MAJELLIP	0.001428298
MtrunA17Chr1	2645870	MAJELLIP	0.006076421
MtrunA17Chr1	2652316	AREA	0.009165799
MtrunA17Chr1	2652795	AREA	0.00544631
MtrunA17Chr1	2654505	AREA	0.001371127
MtrunA17Chr1	2654947	AREA	0.009513133
MtrunA17Chr1	2655616	MAJELLIP	0.009103234
MtrunA17Chr1	2656679	AREA	0.00841261
MtrunA17Chr1	2659348	AREA	0.001371127
MtrunA17Chr1	2659510	AREA	0.002507088
MtrunA17Chr1	2659930	AREA	0.000339585
MtrunA17Chr1	2659986	AREA	0.004320961
MtrunA17Chr1	2660043	AREA	0.003563192
MtrunA17Chr1	2663158	AREA	0.004552983
MtrunA17Chr1	2663430	AREA	0.001371127
MtrunA17Chr1	2663799	AREA	0.009963444
MtrunA17Chr1	2665454	AREA	0.000320526
MtrunA17Chr1	2665842	AREA	0.005725483
MtrunA17Chr1	2685974	AREA	0.005436742
MtrunA17Chr1	2704208	MAJELLIP	0.007856562
MtrunA17Chr1	2706678	AREA	0.000723902
MtrunA17Chr1	2707824	MAJELLIP	0.008746301
MtrunA17Chr1	2712450	MAJELLIP	0.002087169
MtrunA17Chr1	2713209	MAJELLIP	0.001246346
MtrunA17Chr1	2722262	WEIGHT	0.009577292
MtrunA17Chr1	2724668	WEIGHT	0.001400251
MtrunA17Chr1	2727453	MINELLIP	0.006005283
MtrunA17Chr1	2727453	WEIGHT	0.002452965
MtrunA17Chr1	2729173	WEIGHT	0.005974493
MtrunA17Chr1	2741502	WEIGHT	0.008089742
MtrunA17Chr1	2742692	WEIGHT	0.000362216
MtrunA17Chr1	2769953	WEIGHT	0.009440005
MtrunA17Chr1	2771971	WEIGHT	0.001008082
MtrunA17Chr1	2781084	WEIGHT	0.008543459
MtrunA17Chr1	2789234	MINELLIP	0.005651018
MtrunA17Chr1	2790831	WEIGHT	0.008543459
MtrunA17Chr1	2797342	MINELLIP	0.007868606
MtrunA17Chr1	2798547	MAJELLIP	0.003169846
MtrunA17Chr1	2799015	MAJELLIP	0.006128076
MtrunA17Chr1	2799036	MAJELLIP	0.002047504
MtrunA17Chr1	2799055	MAJELLIP	0.006431752
MtrunA17Chr1	2799357	MAJELLIP	0.007380243
MtrunA17Chr1	2799889	MAJELLIP	0.001933533
MtrunA17Chr1	2800667	MAJELLIP	0.004976868
MtrunA17Chr1	2823014	WEIGHT	0.006418274
MtrunA17Chr1	2823053	WEIGHT	0.007821572
MtrunA17Chr1	2823648	WEIGHT	0.004651546
MtrunA17Chr1	2827663	WEIGHT	0.004651546
MtrunA17Chr1	2834081	WEIGHT	0.002243897
MtrunA17Chr1	2835447	WEIGHT	0.002595382
MtrunA17Chr1	2836445	WEIGHT	0.00341249
MtrunA17Chr1	2838415	WEIGHT	0.006026408
MtrunA17Chr1	2838506	MAJELLIP	0.007074079
MtrunA17Chr1	2840344	WEIGHT	0.005041424
MtrunA17Chr1	2840616	WEIGHT	0.003345433
MtrunA17Chr1	2840753	WEIGHT	0.004036415
MtrunA17Chr1	2844403	MAJELLIP	0.004993246
MtrunA17Chr1	2844866	MINELLIP	0.008211019
MtrunA17Chr1	2844920	MINELLIP	0.003256742
MtrunA17Chr1	2844921	MINELLIP	0.000843793
MtrunA17Chr1	2845585	WEIGHT	0.003395793
MtrunA17Chr1	2845589	MAJELLIP	0.009495349
MtrunA17Chr1	2845589	WEIGHT	0.008331718
MtrunA17Chr1	2845590	WEIGHT	0.00134852
MtrunA17Chr1	2845769	AREA	0.006729524
MtrunA17Chr1	2849500	MAJELLIP	0.001114594
MtrunA17Chr1	2849500	MAJELLIP	0.001114594
MtrunA17Chr1	2850174	MAJELLIP	0.001117106
MtrunA17Chr1	2850174	MAJELLIP	0.001117106
MtrunA17Chr1	2850271	MAJELLIP	0.004214302
MtrunA17Chr1	2850271	MAJELLIP	0.004214302
MtrunA17Chr1	2850435	MAJELLIP	0.001628509
MtrunA17Chr1	2850435	MAJELLIP	0.001628509
MtrunA17Chr1	2850445	MAJELLIP	0.004201369
MtrunA17Chr1	2850445	MAJELLIP	0.004201369
MtrunA17Chr1	2850630	MAJELLIP	0.00179867
MtrunA17Chr1	2850630	MAJELLIP	0.00179867
MtrunA17Chr1	2850716	MAJELLIP	0.004607665
MtrunA17Chr1	2850716	MAJELLIP	0.004607665
MtrunA17Chr1	2851695	MAJELLIP	0.002175169
MtrunA17Chr1	2851746	MAJELLIP	0.009081019
MtrunA17Chr1	2851846	MAJELLIP	0.004201369
MtrunA17Chr1	2852309	MAJELLIP	0.002738095
MtrunA17Chr1	2852455	MAJELLIP	0.001576863
MtrunA17Chr1	2852954	MAJELLIP	0.001364711
MtrunA17Chr1	2852966	MAJELLIP	0.001929772
MtrunA17Chr1	2853517	MAJELLIP	0.002269467
MtrunA17Chr1	2855328	WEIGHT	0.005110989
MtrunA17Chr1	2855328	WEIGHT	0.005110989
MtrunA17Chr1	2857210	WEIGHT	0.003820207
MtrunA17Chr1	2858891	WEIGHT	0.002753453
MtrunA17Chr1	2860211	MAJELLIP	0.006379943
MtrunA17Chr1	2860516	WEIGHT	0.00382292
MtrunA17Chr1	2861574	WEIGHT	0.006650238
MtrunA17Chr1	2861705	WEIGHT	0.005702344
MtrunA17Chr1	2862096	WEIGHT	0.005313876
MtrunA17Chr1	2862107	WEIGHT	0.006650238
MtrunA17Chr1	2863249	WEIGHT	0.006632372
MtrunA17Chr1	2863249	WEIGHT	0.006632372
MtrunA17Chr1	2866418	WEIGHT	0.006632372
MtrunA17Chr1	2866699	WEIGHT	0.006650238
MtrunA17Chr1	2866783	WEIGHT	0.006650238
MtrunA17Chr1	2866783	WEIGHT	0.006650238
MtrunA17Chr1	2867995	WEIGHT	0.006632372
MtrunA17Chr1	2868864	WEIGHT	0.003652505
MtrunA17Chr1	2868973	MAJELLIP	0.009574513
MtrunA17Chr1	2869368	AREA	0.003986313
MtrunA17Chr1	2871673	WEIGHT	0.00806388
MtrunA17Chr1	2873715	WEIGHT	0.00727768
MtrunA17Chr1	2873909	WEIGHT	0.001846167
MtrunA17Chr1	2873980	WEIGHT	0.005971295
MtrunA17Chr1	2874089	AREA	0.001559579
MtrunA17Chr1	2874141	WEIGHT	0.005726727
MtrunA17Chr1	2876339	WEIGHT	0.009311005
MtrunA17Chr1	2877325	MAJELLIP	0.008530454
MtrunA17Chr1	2879013	MAJELLIP	0.007629401
MtrunA17Chr1	2879863	AREA	0.008664946
MtrunA17Chr1	2880362	MAJELLIP	0.003835646
MtrunA17Chr1	2882585	WEIGHT	0.008012639
MtrunA17Chr1	2882585	AREA	0.002167923
MtrunA17Chr1	2882806	AREA	0.002059327
MtrunA17Chr1	2882818	AREA	0.002041188
MtrunA17Chr1	2885140	AREA	0.004828598
MtrunA17Chr1	2885363	AREA	0.007072778
MtrunA17Chr1	2890329	WEIGHT	0.003000914
MtrunA17Chr1	2891334	WEIGHT	0.006106829
MtrunA17Chr1	2893173	WEIGHT	0.002380013
MtrunA17Chr1	2893385	WEIGHT	0.006926789
MtrunA17Chr1	2893818	WEIGHT	0.009777485
MtrunA17Chr1	2897393	WEIGHT	0.008006969
MtrunA17Chr1	2898394	WEIGHT	0.005786185
MtrunA17Chr1	2899735	WEIGHT	0.005688249
MtrunA17Chr1	2899908	WEIGHT	0.003092089
MtrunA17Chr1	2901192	WEIGHT	0.006632372
MtrunA17Chr1	2901748	WEIGHT	0.006650238
MtrunA17Chr1	2902399	AREA	0.006178332
MtrunA17Chr1	2902750	WEIGHT	0.008786049
MtrunA17Chr1	2904492	MAJELLIP	0.005886576
MtrunA17Chr1	2904560	MAJELLIP	0.003293168
MtrunA17Chr1	2905220	WEIGHT	0.000156584
MtrunA17Chr1	2905220	AREA	0.006957662
MtrunA17Chr1	2905257	WEIGHT	0.000663601
MtrunA17Chr1	2905257	AREA	0.005470636
MtrunA17Chr1	2905447	WEIGHT	0.003523994
MtrunA17Chr1	2907209	WEIGHT	0.003092089
MtrunA17Chr1	2908150	WEIGHT	0.00514543
MtrunA17Chr1	2908298	WEIGHT	0.003523994
MtrunA17Chr1	2909496	WEIGHT	0.000961888
MtrunA17Chr1	2909861	MAJELLIP	0.006813318
MtrunA17Chr1	2910857	WEIGHT	0.005544397
MtrunA17Chr1	2911177	WEIGHT	0.003513367
MtrunA17Chr1	2911892	WEIGHT	0.004397054
MtrunA17Chr1	2913738	MAJELLIP	0.003536574
MtrunA17Chr1	2913807	MAJELLIP	0.008040739
MtrunA17Chr1	2913880	AREA	0.005298583
MtrunA17Chr1	2914485	WEIGHT	0.009546386
MtrunA17Chr1	2915183	WEIGHT	0.008589012
MtrunA17Chr1	2915755	MAJELLIP	0.006499959
MtrunA17Chr1	2917294	AREA	0.008886926
MtrunA17Chr1	2919373	WEIGHT	0.009636955
MtrunA17Chr1	2921957	MAJELLIP	0.000862572
MtrunA17Chr1	2932502	MAJELLIP	0.000449436
MtrunA17Chr1	2932535	MAJELLIP	0.000449436
MtrunA17Chr1	2933504	MINELLIP	0.004979031
MtrunA17Chr1	2933504	MAJELLIP	0.009542452
MtrunA17Chr1	2933504	WEIGHT	0.00253079
MtrunA17Chr1	2933504	AREA	0.004375953
MtrunA17Chr1	2933926	MAJELLIP	0.004470615
MtrunA17Chr1	2934095	MAJELLIP	0.001596965
MtrunA17Chr1	2934142	MAJELLIP	0.001616925
MtrunA17Chr1	2934239	MAJELLIP	0.000630259
MtrunA17Chr1	2934263	MAJELLIP	0.002164093
MtrunA17Chr1	2934287	MAJELLIP	0.001284203
MtrunA17Chr1	2934304	MAJELLIP	0.000604251
MtrunA17Chr1	2934344	MAJELLIP	0.006040436
MtrunA17Chr1	2934562	MAJELLIP	0.000815406
MtrunA17Chr1	2934617	MAJELLIP	0.000630259
MtrunA17Chr1	2935077	MAJELLIP	0.000364558
MtrunA17Chr1	2935515	MAJELLIP	0.005111732
MtrunA17Chr1	2935612	WEIGHT	0.005512216
MtrunA17Chr1	2935741	MAJELLIP	0.005120763
MtrunA17Chr1	2936222	WEIGHT	0.000309859
MtrunA17Chr1	2937208	MAJELLIP	0.001954805
MtrunA17Chr1	2937394	MAJELLIP	0.005235045
MtrunA17Chr1	2937960	MAJELLIP	0.008078888
MtrunA17Chr1	2938005	MAJELLIP	0.00711283
MtrunA17Chr1	2938073	MAJELLIP	0.006802942
MtrunA17Chr1	2941588	MAJELLIP	0.001430361
MtrunA17Chr1	2941969	MAJELLIP	0.001430361
MtrunA17Chr1	2942146	WEIGHT	0.000309859
MtrunA17Chr1	2944618	MAJELLIP	0.003573144
MtrunA17Chr1	2945642	MAJELLIP	0.005799662
MtrunA17Chr1	2950771	AREA	0.002041922
MtrunA17Chr1	2951053	AREA	0.006612585
MtrunA17Chr1	2952077	AREA	0.003996563
MtrunA17Chr1	2952737	MAJELLIP	0.001954805
MtrunA17Chr1	2953069	MAJELLIP	0.00336228
MtrunA17Chr1	2955737	AREA	0.004224369
MtrunA17Chr1	2960235	AREA	0.002041922
MtrunA17Chr1	2962595	MAJELLIP	0.006040436
MtrunA17Chr1	2962600	MAJELLIP	0.006040436
MtrunA17Chr1	2962639	AREA	0.006710232
MtrunA17Chr1	2963027	MAJELLIP	0.00242388
MtrunA17Chr1	2964520	MAJELLIP	0.008297471
MtrunA17Chr1	2964595	MAJELLIP	0.001954805
MtrunA17Chr1	2965148	MAJELLIP	0.000469837
MtrunA17Chr1	2965306	MAJELLIP	0.006549331
MtrunA17Chr1	2966321	AREA	0.002041922
MtrunA17Chr1	2966470	MAJELLIP	0.003601467
MtrunA17Chr1	2966668	MAJELLIP	0.007957124
MtrunA17Chr1	2968087	MAJELLIP	0.008262123
MtrunA17Chr1	2987107	MAJELLIP	0.006361237
MtrunA17Chr1	2988768	MAJELLIP	0.008874405
MtrunA17Chr1	2993510	MAJELLIP	0.002593699
MtrunA17Chr1	2995004	MAJELLIP	0.00953803
MtrunA17Chr1	3005919	MAJELLIP	0.004739198
MtrunA17Chr1	3006170	WEIGHT	0.006541665
MtrunA17Chr1	3006202	AREA	0.008386214
MtrunA17Chr1	3008151	AREA	0.003665914
MtrunA17Chr1	3009302	MAJELLIP	0.001954805
MtrunA17Chr1	3010999	MAJELLIP	0.003066647
MtrunA17Chr1	3013986	MAJELLIP	0.002593699
MtrunA17Chr1	3015522	MAJELLIP	0.003066647
MtrunA17Chr1	3018792	MAJELLIP	0.003066647
MtrunA17Chr1	3020648	AREA	0.000936416
MtrunA17Chr1	3023770	AREA	0.009443801
MtrunA17Chr1	3023846	AREA	0.009329971
MtrunA17Chr1	3023896	AREA	0.008564451
MtrunA17Chr1	3025734	AREA	0.008252273
MtrunA17Chr1	3025832	AREA	0.007660508
MtrunA17Chr1	3026150	AREA	0.009119911
MtrunA17Chr1	3026159	AREA	0.008380368
MtrunA17Chr1	3026247	AREA	0.004825928
MtrunA17Chr1	3026281	AREA	0.007682068
MtrunA17Chr1	3026283	AREA	0.007682068
MtrunA17Chr1	3026390	AREA	0.009951332
MtrunA17Chr1	3027366	AREA	0.008369932
MtrunA17Chr1	3027394	AREA	0.002058948
MtrunA17Chr1	3027419	MAJELLIP	0.003066647
MtrunA17Chr1	3027566	AREA	0.002511182
MtrunA17Chr1	3028061	AREA	0.003394565
MtrunA17Chr1	3029369	AREA	0.007904522
MtrunA17Chr1	3029369	AREA	0.007904522
MtrunA17Chr1	3029418	AREA	0.009396611
MtrunA17Chr1	3029418	AREA	0.009396611
MtrunA17Chr1	3029423	AREA	0.007212975
MtrunA17Chr1	3029423	AREA	0.007212975
MtrunA17Chr1	3029424	AREA	0.009159311
MtrunA17Chr1	3029424	AREA	0.009159311
MtrunA17Chr1	3029558	MAJELLIP	0.002593699
MtrunA17Chr1	3029558	MAJELLIP	0.002593699
MtrunA17Chr1	3029856	AREA	0.00392257
MtrunA17Chr1	3029856	AREA	0.00392257
MtrunA17Chr1	3034954	MAJELLIP	0.00864827
MtrunA17Chr1	3039263	MAJELLIP	0.004560663
MtrunA17Chr1	3039350	MAJELLIP	0.009996639
MtrunA17Chr1	3039364	MAJELLIP	0.008406384
MtrunA17Chr1	3039956	AREA	0.005912318
MtrunA17Chr1	3046563	MAJELLIP	0.001413592
MtrunA17Chr1	3046597	MAJELLIP	0.001777731
MtrunA17Chr1	3046618	MAJELLIP	0.000413721
MtrunA17Chr1	3061622	MAJELLIP	0.006499959
MtrunA17Chr1	3061706	MAJELLIP	0.006499959
MtrunA17Chr1	3064151	MAJELLIP	0.005009526
MtrunA17Chr1	3066668	MINELLIP	0.001657855
MtrunA17Chr1	3071979	AREA	0.008109221
MtrunA17Chr1	3072069	AREA	0.007204032
MtrunA17Chr1	3072249	WEIGHT	0.004028393
MtrunA17Chr1	3072357	WEIGHT	0.004028393
MtrunA17Chr1	3072951	WEIGHT	0.004028393
MtrunA17Chr1	3073304	MAJELLIP	0.004088404
MtrunA17Chr1	3073375	MAJELLIP	0.006499959
MtrunA17Chr1	3073408	MAJELLIP	0.003410507
MtrunA17Chr1	3073735	MAJELLIP	0.007108118
MtrunA17Chr1	3074435	AREA	0.003281329
MtrunA17Chr1	3074568	MAJELLIP	0.005564503
MtrunA17Chr1	3075505	AREA	0.00358694
MtrunA17Chr1	3076214	AREA	0.003785046
MtrunA17Chr1	3076931	AREA	0.009013803
MtrunA17Chr1	3077670	AREA	0.003873011
MtrunA17Chr1	3084791	WEIGHT	0.004609891
MtrunA17Chr1	3085265	AREA	0.008712772
MtrunA17Chr1	3085334	AREA	0.009411455
MtrunA17Chr1	3093826	MAJELLIP	0.006220823
MtrunA17Chr1	3096710	AREA	0.006896117
MtrunA17Chr1	3099519	AREA	0.006710132
MtrunA17Chr1	3099519	AREA	0.006710132
MtrunA17Chr1	3105238	AREA	0.008289796
MtrunA17Chr1	3134864	AREA	0.007672864
MtrunA17Chr1	3156055	MAJELLIP	0.007996727
MtrunA17Chr1	3156056	MAJELLIP	0.007996727
MtrunA17Chr1	3160059	WEIGHT	0.001705407
MtrunA17Chr1	3160059	WEIGHT	0.001705407
MtrunA17Chr1	3161376	WEIGHT	0.005350764
MtrunA17Chr1	3164166	MAJELLIP	0.008897681
MtrunA17Chr1	3179103	MINELLIP	0.008898478
MtrunA17Chr1	3182828	MAJELLIP	0.007499112
MtrunA17Chr1	3184443	MAJELLIP	0.000597034
MtrunA17Chr1	3184449	MAJELLIP	0.001060731
MtrunA17Chr1	3184788	MAJELLIP	0.000398152
MtrunA17Chr1	3184868	MAJELLIP	0.006401153
MtrunA17Chr1	3186110	MAJELLIP	0.009820586
MtrunA17Chr1	3188615	AREA	0.003384688
MtrunA17Chr1	3277545	WEIGHT	0.009644034
MtrunA17Chr1	3277553	WEIGHT	0.00663784
MtrunA17Chr1	3277638	MAJELLIP	0.003036515
MtrunA17Chr1	3277638	WEIGHT	0.000426116
MtrunA17Chr1	3289506	WEIGHT	0.008559313
MtrunA17Chr1	3297319	WEIGHT	0.008721856
MtrunA17Chr1	3297319	WEIGHT	0.008721856
MtrunA17Chr1	3299291	MINELLIP	0.00604175
MtrunA17Chr1	3306020	MAJELLIP	0.008184771
MtrunA17Chr1	3316230	AREA	0.006661672
MtrunA17Chr1	3316230	AREA	0.006661672
MtrunA17Chr1	3342429	AREA	0.00671429
MtrunA17Chr1	3343883	WEIGHT	0.001340406
MtrunA17Chr1	3354265	AREA	0.006350713
MtrunA17Chr1	3354296	AREA	0.003902793
MtrunA17Chr1	3354335	AREA	0.008124619
MtrunA17Chr1	3358649	WEIGHT	0.00900329
MtrunA17Chr1	3362170	WEIGHT	0.006219525
MtrunA17Chr1	3376416	WEIGHT	0.003690451
MtrunA17Chr1	3380019	MINELLIP	0.009030719
MtrunA17Chr1	3380019	MINELLIP	0.009030719
MtrunA17Chr1	3380019	MINELLIP	0.009030719
MtrunA17Chr1	3380019	MINELLIP	0.009030719
MtrunA17Chr1	3380019	MINELLIP	0.009030719
MtrunA17Chr1	3380019	MINELLIP	0.009030719
MtrunA17Chr1	3380020	WEIGHT	0.007880533
MtrunA17Chr1	3380020	WEIGHT	0.007880533
MtrunA17Chr1	3380020	WEIGHT	0.007880533
MtrunA17Chr1	3380020	WEIGHT	0.007880533
MtrunA17Chr1	3380020	WEIGHT	0.007880533
MtrunA17Chr1	3380020	WEIGHT	0.007880533
MtrunA17Chr1	3391481	WEIGHT	0.009670604
MtrunA17Chr1	3411252	MINELLIP	0.003150635
MtrunA17Chr1	3411253	MINELLIP	0.003727408
MtrunA17Chr1	3411411	MINELLIP	0.008306112
MtrunA17Chr1	3411490	MAJELLIP	0.008053615
MtrunA17Chr1	3436538	WEIGHT	0.002594529
MtrunA17Chr1	3437235	WEIGHT	0.002380009
MtrunA17Chr1	3437284	WEIGHT	0.005757243
MtrunA17Chr1	3439808	WEIGHT	0.002380009
MtrunA17Chr1	3447883	WEIGHT	0.009461164
MtrunA17Chr1	3458387	WEIGHT	0.002936206
MtrunA17Chr1	3466363	MAJELLIP	0.009920362
MtrunA17Chr1	3470129	MAJELLIP	0.003131281
MtrunA17Chr1	3470136	MAJELLIP	0.003131281
MtrunA17Chr1	3471294	MAJELLIP	0.008216806
MtrunA17Chr1	3471662	MINELLIP	0.001372034
MtrunA17Chr1	3485430	MAJELLIP	0.004305434
MtrunA17Chr1	3485430	MAJELLIP	0.004305434
MtrunA17Chr1	3489725	MAJELLIP	0.004305434
MtrunA17Chr1	3490679	MAJELLIP	0.000569809
MtrunA17Chr1	3490679	MAJELLIP	0.000569809
MtrunA17Chr1	3499787	WEIGHT	0.005342697
MtrunA17Chr1	3503769	WEIGHT	0.005055651
MtrunA17Chr1	3504930	WEIGHT	0.00593632
MtrunA17Chr1	3504958	MAJELLIP	0.006169472
MtrunA17Chr1	3511732	MINELLIP	0.003444047
MtrunA17Chr1	3515233	AREA	0.00402655
MtrunA17Chr1	3537067	MINELLIP	0.006818203
MtrunA17Chr1	3539578	MINELLIP	0.009498859
MtrunA17Chr1	3539582	MINELLIP	0.003348072
MtrunA17Chr1	3546441	AREA	0.00673875
MtrunA17Chr1	3546441	AREA	0.00673875
MtrunA17Chr1	3559539	AREA	0.004238471
MtrunA17Chr1	3559539	AREA	0.004238471
MtrunA17Chr1	3559539	AREA	0.004238471
MtrunA17Chr1	3559539	AREA	0.004238471
MtrunA17Chr1	3559539	AREA	0.004238471
MtrunA17Chr1	3559539	AREA	0.004238471
MtrunA17Chr1	3559539	AREA	0.004238471
MtrunA17Chr1	3559539	AREA	0.004238471
MtrunA17Chr1	3579166	AREA	0.004222886
MtrunA17Chr1	3585618	AREA	0.007762957
MtrunA17Chr1	3585618	AREA	0.007762957
MtrunA17Chr1	3586038	MAJELLIP	0.000401019
MtrunA17Chr1	3595763	MINELLIP	0.00571812
MtrunA17Chr1	3603110	MINELLIP	0.000416335
MtrunA17Chr1	3611299	MINELLIP	0.009109398
MtrunA17Chr1	3618036	WEIGHT	0.003748351
MtrunA17Chr1	3650782	AREA	0.00043425
MtrunA17Chr1	3650791	AREA	0.000297744
MtrunA17Chr1	3683758	AREA	8.01E-05
MtrunA17Chr1	3683765	AREA	0.000300121
MtrunA17Chr1	3683975	MINELLIP	0.001130296
MtrunA17Chr1	3685768	MAJELLIP	0.005453347
MtrunA17Chr1	3686363	MAJELLIP	0.001335416
MtrunA17Chr1	3714952	MAJELLIP	0.006802299
MtrunA17Chr1	3715200	MAJELLIP	0.007192556
MtrunA17Chr1	3723680	WEIGHT	0.005380132
MtrunA17Chr1	3723931	MAJELLIP	0.009677225
MtrunA17Chr1	3724509	WEIGHT	0.004298321
MtrunA17Chr1	3751570	MINELLIP	0.001904182
MtrunA17Chr1	3752857	MINELLIP	0.007785676
MtrunA17Chr1	3770456	MAJELLIP	0.009947188
MtrunA17Chr1	3771709	MAJELLIP	0.004981591
MtrunA17Chr1	3772325	AREA	0.006846308
MtrunA17Chr1	3802568	MINELLIP	0.008873587
MtrunA17Chr1	3807574	MINELLIP	0.003322548
MtrunA17Chr1	3807614	MINELLIP	0.001747832
MtrunA17Chr1	3809064	AREA	0.003876509
MtrunA17Chr1	3827738	MINELLIP	0.002737644
MtrunA17Chr1	3827740	MINELLIP	0.002737644
MtrunA17Chr1	3833298	MINELLIP	0.007774886
MtrunA17Chr1	3856665	WEIGHT	0.005999311
MtrunA17Chr1	3856665	WEIGHT	0.005999311
MtrunA17Chr1	3856665	WEIGHT	0.005999311
MtrunA17Chr1	3859403	MINELLIP	0.006813849
MtrunA17Chr1	3862659	WEIGHT	0.007571149
MtrunA17Chr1	3862659	AREA	0.005318391
MtrunA17Chr1	3863238	WEIGHT	0.005357155
MtrunA17Chr1	3866098	MINELLIP	0.003391647
MtrunA17Chr1	3866774	MINELLIP	0.006813849
MtrunA17Chr1	3868873	WEIGHT	0.006557978
MtrunA17Chr1	3919382	MINELLIP	0.007578938
MtrunA17Chr1	3920491	WEIGHT	0.001770913
MtrunA17Chr1	3920592	AREA	0.00759218
MtrunA17Chr1	3921245	AREA	0.008450502
MtrunA17Chr1	3924484	AREA	0.006412467
MtrunA17Chr1	3940112	AREA	0.009027674
MtrunA17Chr1	3963705	WEIGHT	0.003923744
MtrunA17Chr1	3966758	MAJELLIP	0.004430711
MtrunA17Chr1	3987806	MAJELLIP	0.004656775
MtrunA17Chr1	4045035	MINELLIP	0.00722152
MtrunA17Chr1	4045319	MINELLIP	0.008400588
MtrunA17Chr1	4048826	WEIGHT	0.002324669
MtrunA17Chr1	4082046	AREA	0.009011013
MtrunA17Chr1	4082046	AREA	0.009011013
MtrunA17Chr1	4082046	AREA	0.009011013
MtrunA17Chr1	4096554	AREA	0.005661504
MtrunA17Chr1	4111409	AREA	0.006752572
MtrunA17Chr1	4111416	AREA	0.006752572
MtrunA17Chr1	4111756	AREA	0.009212023
MtrunA17Chr1	4111904	AREA	0.009212023
MtrunA17Chr1	4117742	WEIGHT	0.007696157
MtrunA17Chr1	4135524	MAJELLIP	0.003373395
MtrunA17Chr1	4142861	AREA	0.00994864
MtrunA17Chr1	4162881	MINELLIP	0.004414513
MtrunA17Chr1	4162905	MINELLIP	0.006047196
MtrunA17Chr1	4166222	AREA	0.00849965
MtrunA17Chr1	4184736	WEIGHT	0.009307214
MtrunA17Chr1	4184736	WEIGHT	0.009307214
MtrunA17Chr1	4194910	MAJELLIP	0.003028152
MtrunA17Chr1	4194910	MAJELLIP	0.003028152
MtrunA17Chr1	4195100	MAJELLIP	0.003873081
MtrunA17Chr1	4195100	MAJELLIP	0.003873081
MtrunA17Chr1	4195110	MAJELLIP	0.005731876
MtrunA17Chr1	4195110	MAJELLIP	0.005731876
MtrunA17Chr1	4196798	WEIGHT	0.006378198
MtrunA17Chr1	4199280	MINELLIP	0.008687695
MtrunA17Chr1	4200007	MAJELLIP	0.007124963
MtrunA17Chr1	4203427	WEIGHT	0.006884643
MtrunA17Chr1	4203427	WEIGHT	0.006884643
MtrunA17Chr1	4209901	MAJELLIP	0.008227814
MtrunA17Chr1	4235395	WEIGHT	0.009928864
MtrunA17Chr1	4244311	AREA	0.000551022
MtrunA17Chr1	4244329	AREA	0.005693442
MtrunA17Chr1	4244381	MINELLIP	0.001889784
MtrunA17Chr1	4244431	MINELLIP	0.006146945
MtrunA17Chr1	4244445	AREA	0.000433916
MtrunA17Chr1	4252861	WEIGHT	5.92E-06
MtrunA17Chr1	4254007	MINELLIP	0.005560686
MtrunA17Chr1	4255563	MINELLIP	0.005560686
MtrunA17Chr1	4256083	AREA	0.005206323
MtrunA17Chr1	4256439	AREA	0.006426116
MtrunA17Chr1	4263698	AREA	0.009197059
MtrunA17Chr1	4270316	AREA	0.006426116
MtrunA17Chr1	4273640	AREA	0.005548852
MtrunA17Chr1	4274607	AREA	0.005548852
MtrunA17Chr1	4295403	AREA	0.005116202
MtrunA17Chr1	4296651	MINELLIP	0.002204454
MtrunA17Chr1	4296651	AREA	0.009797177
MtrunA17Chr1	4297072	WEIGHT	0.002415622
MtrunA17Chr1	4311799	MINELLIP	0.009567477
MtrunA17Chr1	4312116	AREA	0.007088789
MtrunA17Chr1	4313640	AREA	0.00399325
MtrunA17Chr1	4316358	MAJELLIP	0.003263856
MtrunA17Chr1	4316489	WEIGHT	0.004491704
MtrunA17Chr1	4320302	AREA	0.003725423
MtrunA17Chr1	4321739	AREA	0.006632282
MtrunA17Chr1	4330047	MAJELLIP	0.008060321
MtrunA17Chr1	4330199	AREA	0.005586129
MtrunA17Chr1	4331324	AREA	0.009088091
MtrunA17Chr1	4342463	AREA	0.005755811
MtrunA17Chr1	4342573	AREA	0.005755811
MtrunA17Chr1	4344418	MINELLIP	0.008060791
MtrunA17Chr1	4347194	AREA	0.005755811
MtrunA17Chr1	4348395	WEIGHT	0.008839473
MtrunA17Chr1	4353469	MAJELLIP	0.005572808
MtrunA17Chr1	4354133	WEIGHT	0.008521812
MtrunA17Chr1	4355327	MAJELLIP	0.007134071
MtrunA17Chr1	4357033	WEIGHT	0.006768826
MtrunA17Chr1	4357033	WEIGHT	0.006768826
MtrunA17Chr1	4359053	MINELLIP	0.009957352
MtrunA17Chr1	4359053	MINELLIP	0.009957352
MtrunA17Chr1	4369443	WEIGHT	0.00905758
MtrunA17Chr1	4371262	WEIGHT	0.004403886
MtrunA17Chr1	4377478	AREA	0.00849704
MtrunA17Chr1	4385126	AREA	0.007961503
MtrunA17Chr1	4394277	WEIGHT	0.008790363
MtrunA17Chr1	4395810	MAJELLIP	0.00306862
MtrunA17Chr1	4395813	MAJELLIP	0.00306862
MtrunA17Chr1	4403322	MAJELLIP	0.001258825
MtrunA17Chr1	4403323	MAJELLIP	0.006078047
MtrunA17Chr1	4403504	MINELLIP	0.009636395
MtrunA17Chr1	4405167	MAJELLIP	0.006923197
MtrunA17Chr1	4405401	MAJELLIP	0.001530123
MtrunA17Chr1	4405819	MAJELLIP	0.007514636
MtrunA17Chr1	4406975	AREA	3.85E-05
MtrunA17Chr1	4431981	MAJELLIP	0.000566383
MtrunA17Chr1	4431981	WEIGHT	0.006575719
MtrunA17Chr1	4431995	MINELLIP	0.004602197
MtrunA17Chr1	4433942	MAJELLIP	0.008995037
MtrunA17Chr1	4434135	MAJELLIP	0.008995037
MtrunA17Chr1	4437025	WEIGHT	0.00463063
MtrunA17Chr1	4437837	MAJELLIP	0.002321925
MtrunA17Chr1	4442137	MAJELLIP	0.002321925
MtrunA17Chr1	4450132	MAJELLIP	0.001210873
MtrunA17Chr1	4453301	MAJELLIP	0.001210873
MtrunA17Chr1	4453897	MAJELLIP	6.55E-05
MtrunA17Chr1	4453910	MAJELLIP	0.003027462
MtrunA17Chr1	4456373	MAJELLIP	0.003940176
MtrunA17Chr1	4457082	AREA	0.005418881
MtrunA17Chr1	4487274	MAJELLIP	0.00626029
MtrunA17Chr1	4491701	MAJELLIP	0.000758201
MtrunA17Chr1	4491701	AREA	0.009573792
MtrunA17Chr1	4517451	MAJELLIP	0.006184936
MtrunA17Chr1	4533201	MINELLIP	0.004892768
MtrunA17Chr1	4537174	MINELLIP	0.003691493
MtrunA17Chr1	4592612	MINELLIP	0.007297003
MtrunA17Chr1	4614863	MINELLIP	0.00835882
MtrunA17Chr1	4615045	MINELLIP	0.007591523
MtrunA17Chr1	4618633	MINELLIP	0.009623908
MtrunA17Chr1	4618633	MINELLIP	0.009623908
MtrunA17Chr1	4618633	AREA	0.007745639
MtrunA17Chr1	4618633	AREA	0.007745639
MtrunA17Chr1	4623632	MINELLIP	0.004507012
MtrunA17Chr1	4624214	MINELLIP	0.005374782
MtrunA17Chr1	4626144	WEIGHT	0.007265097
MtrunA17Chr1	4626165	WEIGHT	0.007265097
MtrunA17Chr1	4626299	MINELLIP	0.005374782
MtrunA17Chr1	4626979	MINELLIP	0.004009157
MtrunA17Chr1	4627833	MINELLIP	0.008638121
MtrunA17Chr1	4628273	MINELLIP	0.00883094
MtrunA17Chr1	4628586	MINELLIP	0.009859762
MtrunA17Chr1	4628674	MINELLIP	0.009859762
MtrunA17Chr1	4628739	MINELLIP	0.009859762
MtrunA17Chr1	4629259	AREA	0.002551875
MtrunA17Chr1	4632197	MAJELLIP	0.006165123
MtrunA17Chr1	4632478	MAJELLIP	0.007098672
MtrunA17Chr1	4646631	MAJELLIP	0.00966556
MtrunA17Chr1	4648059	MAJELLIP	0.007255709
MtrunA17Chr1	4649374	MAJELLIP	0.006165123
MtrunA17Chr1	4657706	MAJELLIP	0.001958354
MtrunA17Chr1	4658267	MAJELLIP	0.008341848
MtrunA17Chr1	4658931	WEIGHT	0.007496874
MtrunA17Chr1	4670608	MAJELLIP	0.009266668
MtrunA17Chr1	4698014	MINELLIP	0.00093796
MtrunA17Chr1	4700945	WEIGHT	0.008582139
MtrunA17Chr1	4700946	WEIGHT	0.008582139
MtrunA17Chr1	4706543	WEIGHT	0.005192864
MtrunA17Chr1	4712414	AREA	0.008957493
MtrunA17Chr1	4715698	MAJELLIP	0.007088515
MtrunA17Chr1	4737452	MAJELLIP	0.006774124
MtrunA17Chr1	4737461	MAJELLIP	0.004774695
MtrunA17Chr1	4737463	MAJELLIP	0.006774124
MtrunA17Chr1	4757934	MINELLIP	0.006278885
MtrunA17Chr1	4757940	MINELLIP	0.006278885
MtrunA17Chr1	4824637	WEIGHT	0.005009167
MtrunA17Chr1	4825568	WEIGHT	0.001440328
MtrunA17Chr1	4879685	AREA	0.00910358
MtrunA17Chr1	4880520	MINELLIP	0.005219989
MtrunA17Chr1	4892641	WEIGHT	0.009421142
MtrunA17Chr1	4897812	AREA	0.006336471
MtrunA17Chr1	4919099	MAJELLIP	0.005568465
MtrunA17Chr1	4920293	MAJELLIP	0.008999258
MtrunA17Chr1	4920597	MAJELLIP	0.008580936
MtrunA17Chr1	4922446	MAJELLIP	0.007017106
MtrunA17Chr1	4946795	AREA	0.006182666
MtrunA17Chr1	4947782	AREA	0.007209936
MtrunA17Chr1	4953189	MAJELLIP	0.008157057
MtrunA17Chr1	4961639	AREA	0.00688932
MtrunA17Chr1	4963157	AREA	0.003029484
MtrunA17Chr1	4971859	AREA	0.006980731
MtrunA17Chr1	4977081	AREA	0.009047246
MtrunA17Chr1	4978684	AREA	0.009047246
MtrunA17Chr1	4983885	AREA	0.005123915
MtrunA17Chr1	4994614	AREA	0.00084727
MtrunA17Chr1	5003983	WEIGHT	0.004472333
MtrunA17Chr1	5023019	WEIGHT	0.002287491
MtrunA17Chr1	5023019	AREA	0.002663735
MtrunA17Chr1	5023308	AREA	0.008122212
MtrunA17Chr1	5042190	MAJELLIP	0.009056147
MtrunA17Chr1	5109327	MAJELLIP	0.003505628
MtrunA17Chr1	5111032	MAJELLIP	0.001877832
MtrunA17Chr1	5111113	MAJELLIP	0.001932459
MtrunA17Chr1	5111191	MAJELLIP	0.000866086
MtrunA17Chr1	5111267	MAJELLIP	0.00665069
MtrunA17Chr1	5111502	MAJELLIP	0.002251704
MtrunA17Chr1	5111509	MAJELLIP	0.002251704
MtrunA17Chr1	5111697	MAJELLIP	0.008803759
MtrunA17Chr1	5113947	AREA	0.000909956
MtrunA17Chr1	5117723	AREA	0.000726104
MtrunA17Chr1	5117738	AREA	0.003133391
MtrunA17Chr1	5134115	MAJELLIP	0.002510408
MtrunA17Chr1	5134125	MAJELLIP	0.00160087
MtrunA17Chr1	5134960	AREA	0.006501871
MtrunA17Chr1	5135095	AREA	0.002946788
MtrunA17Chr1	5138009	AREA	0.001181789
MtrunA17Chr1	5174413	WEIGHT	0.008778367
MtrunA17Chr1	5177037	MINELLIP	0.003332921
MtrunA17Chr1	5178521	MINELLIP	0.006763258
MtrunA17Chr1	5178521	MINELLIP	0.006763258
MtrunA17Chr1	5181252	MAJELLIP	0.007386835
MtrunA17Chr1	5188909	MINELLIP	0.006996693
MtrunA17Chr1	5189602	MINELLIP	0.005240821
MtrunA17Chr1	5189756	MINELLIP	0.002020684
MtrunA17Chr1	5190894	MAJELLIP	0.008341628
MtrunA17Chr1	5190896	MAJELLIP	0.005205411
MtrunA17Chr1	5197203	MINELLIP	0.009450782
MtrunA17Chr1	5202017	AREA	0.003985296
MtrunA17Chr1	5202414	AREA	0.005552024
MtrunA17Chr1	5204846	AREA	0.005552024
MtrunA17Chr1	5213812	WEIGHT	0.006190491
MtrunA17Chr1	5231922	MINELLIP	0.003138422
MtrunA17Chr1	5232124	MINELLIP	0.002793806
MtrunA17Chr1	5232645	MINELLIP	0.007538208
MtrunA17Chr1	5233766	WEIGHT	0.003459187
MtrunA17Chr1	5233845	MINELLIP	0.004337931
MtrunA17Chr1	5234812	MINELLIP	0.007538208
MtrunA17Chr1	5235737	MINELLIP	0.007538208
MtrunA17Chr1	5236572	WEIGHT	0.00169466
MtrunA17Chr1	5238213	MINELLIP	0.005463213
MtrunA17Chr1	5238270	MINELLIP	0.005463213
MtrunA17Chr1	5240649	WEIGHT	0.00436464
MtrunA17Chr1	5240698	MINELLIP	0.005118954
MtrunA17Chr1	5242547	MINELLIP	0.006389086
MtrunA17Chr1	5243912	MINELLIP	0.008454181
MtrunA17Chr1	5244230	MINELLIP	0.007538208
MtrunA17Chr1	5244516	MINELLIP	0.007538208
MtrunA17Chr1	5244707	MINELLIP	0.006091656
MtrunA17Chr1	5246326	MINELLIP	0.000949161
MtrunA17Chr1	5248983	MINELLIP	0.007538208
MtrunA17Chr1	5249013	MINELLIP	0.007538208
MtrunA17Chr1	5249342	MINELLIP	0.002060861
MtrunA17Chr1	5249342	WEIGHT	0.001186523
MtrunA17Chr1	5251662	MINELLIP	0.005463213
MtrunA17Chr1	5257231	MINELLIP	0.006867984
MtrunA17Chr1	5260297	WEIGHT	0.005689664
MtrunA17Chr1	5262300	WEIGHT	0.00673713
MtrunA17Chr1	5266195	MINELLIP	0.008614273
MtrunA17Chr1	5266927	WEIGHT	0.004877131
MtrunA17Chr1	5267839	AREA	0.009762148
MtrunA17Chr1	5271009	WEIGHT	0.001444352
MtrunA17Chr1	5281303	MINELLIP	0.003935298
MtrunA17Chr1	5285684	MINELLIP	0.007827806
MtrunA17Chr1	5285684	AREA	0.008795654
MtrunA17Chr1	5300316	AREA	0.009515132
MtrunA17Chr1	5300316	AREA	0.009515132
MtrunA17Chr1	5300375	WEIGHT	0.003376549
MtrunA17Chr1	5300375	WEIGHT	0.003376549
MtrunA17Chr1	5300375	AREA	0.006093599
MtrunA17Chr1	5300375	AREA	0.006093599
MtrunA17Chr1	5302535	MINELLIP	0.003136842
MtrunA17Chr1	5302535	MINELLIP	0.003136842
MtrunA17Chr1	5324660	MINELLIP	0.007799701
MtrunA17Chr1	5325797	AREA	0.003085254
MtrunA17Chr1	5326883	AREA	0.003085254
MtrunA17Chr1	5328014	MINELLIP	0.002417622
MtrunA17Chr1	5330235	AREA	0.006161199
MtrunA17Chr1	5333923	MINELLIP	0.009073829
MtrunA17Chr1	5333923	WEIGHT	0.00200266
MtrunA17Chr1	5334137	MINELLIP	0.009073829
MtrunA17Chr1	5334137	WEIGHT	0.00200266
MtrunA17Chr1	5334200	MINELLIP	0.004506562
MtrunA17Chr1	5335826	MAJELLIP	0.008328673
MtrunA17Chr1	5336566	MINELLIP	0.001821496
MtrunA17Chr1	5336597	WEIGHT	0.000639083
MtrunA17Chr1	5338768	MINELLIP	0.005905746
MtrunA17Chr1	5342692	AREA	0.008588849
MtrunA17Chr1	5345082	MINELLIP	0.008976762
MtrunA17Chr1	5345533	MINELLIP	0.002002916
MtrunA17Chr1	5347823	WEIGHT	0.004997072
MtrunA17Chr1	5348274	MINELLIP	0.003544305
MtrunA17Chr1	5349330	AREA	0.009638357
MtrunA17Chr1	5349440	MINELLIP	0.007685489
MtrunA17Chr1	5349881	MAJELLIP	0.009189435
MtrunA17Chr1	5350678	MINELLIP	0.002152992
MtrunA17Chr1	5356568	WEIGHT	0.00151948
MtrunA17Chr1	5357263	WEIGHT	0.001351549
MtrunA17Chr1	5357579	WEIGHT	0.000466237
MtrunA17Chr1	5360245	WEIGHT	0.008470959
MtrunA17Chr1	5361511	AREA	0.009516364
MtrunA17Chr1	5362121	MAJELLIP	0.000247085
MtrunA17Chr1	5362121	AREA	0.000278433
MtrunA17Chr1	5364781	AREA	0.003327962
MtrunA17Chr1	5366198	WEIGHT	0.008901204
MtrunA17Chr1	5372326	MINELLIP	0.008267577
MtrunA17Chr1	5372648	MINELLIP	0.004077625
MtrunA17Chr1	5372670	MINELLIP	0.008643386
MtrunA17Chr1	5373374	AREA	0.009724367
MtrunA17Chr1	5374784	MINELLIP	0.003670333
MtrunA17Chr1	5374784	AREA	0.005972591
MtrunA17Chr1	5375022	AREA	0.001965595
MtrunA17Chr1	5376194	MINELLIP	0.006312816
MtrunA17Chr1	5376735	MINELLIP	0.002421867
MtrunA17Chr1	5376873	AREA	0.001930461
MtrunA17Chr1	5377247	MINELLIP	0.003778462
MtrunA17Chr1	5377365	MINELLIP	0.008045485
MtrunA17Chr1	5377827	MINELLIP	0.00952256
MtrunA17Chr1	5378101	MINELLIP	0.008175516
MtrunA17Chr1	5378747	AREA	0.001930461
MtrunA17Chr1	5380837	AREA	0.003681189
MtrunA17Chr1	5381703	WEIGHT	0.006057168
MtrunA17Chr1	5382378	MINELLIP	0.008775834
MtrunA17Chr1	5382421	MAJELLIP	0.001234646
MtrunA17Chr1	5419442	MINELLIP	0.001938951
MtrunA17Chr1	5420615	MINELLIP	0.001844934
MtrunA17Chr1	5422685	AREA	0.003681189
MtrunA17Chr1	5424312	AREA	0.009094377
MtrunA17Chr1	5424615	AREA	0.009094377
MtrunA17Chr1	5435822	MINELLIP	0.006565592
MtrunA17Chr1	5435835	WEIGHT	0.008433177
MtrunA17Chr1	5438934	WEIGHT	0.000191265
MtrunA17Chr1	5448838	MINELLIP	0.001394215
MtrunA17Chr1	5448838	MINELLIP	0.001394215
MtrunA17Chr1	5452149	MAJELLIP	0.003531531
MtrunA17Chr1	5452637	AREA	0.002879845
MtrunA17Chr1	5454718	MAJELLIP	0.005933343
MtrunA17Chr1	5455576	MINELLIP	0.002914445
MtrunA17Chr1	5455576	MINELLIP	0.002914445
MtrunA17Chr1	5455695	MAJELLIP	0.007533708
MtrunA17Chr1	5455695	MAJELLIP	0.007533708
MtrunA17Chr1	5459040	MAJELLIP	0.00478996
MtrunA17Chr1	5460042	WEIGHT	0.003699093
MtrunA17Chr1	5463649	AREA	0.008772294
MtrunA17Chr1	5464660	AREA	0.008772294
MtrunA17Chr1	5465029	AREA	0.007222673
MtrunA17Chr1	5465584	AREA	0.002445979
MtrunA17Chr1	5465590	AREA	0.001612003
MtrunA17Chr1	5468693	MAJELLIP	0.006132204
MtrunA17Chr1	5469134	MINELLIP	0.003090749
MtrunA17Chr1	5473096	AREA	0.002389044
MtrunA17Chr1	5473362	AREA	0.002389044
MtrunA17Chr1	5473423	AREA	0.002389044
MtrunA17Chr1	5473444	AREA	0.00153605
MtrunA17Chr1	5473496	AREA	0.002389044
MtrunA17Chr1	5473699	AREA	0.002389044
MtrunA17Chr1	5473847	AREA	0.000741422
MtrunA17Chr1	5489432	WEIGHT	0.002687148
MtrunA17Chr1	5490519	AREA	0.004035504
MtrunA17Chr1	5493179	AREA	0.005793518
MtrunA17Chr1	5497922	MINELLIP	0.007734235
MtrunA17Chr1	5498647	MINELLIP	0.004413222
MtrunA17Chr1	5499718	WEIGHT	0.006188745
MtrunA17Chr1	5499742	WEIGHT	0.005224197
MtrunA17Chr1	5499787	WEIGHT	0.006364834
MtrunA17Chr1	5499831	WEIGHT	0.009947214
MtrunA17Chr1	5504377	MAJELLIP	0.008252887
MtrunA17Chr1	5506445	MINELLIP	0.007550111
MtrunA17Chr1	5506473	MINELLIP	0.007550111
MtrunA17Chr1	5508098	MINELLIP	0.006391037
MtrunA17Chr1	5509597	MINELLIP	0.008912006
MtrunA17Chr1	5510101	MINELLIP	0.006060034
MtrunA17Chr1	5511999	AREA	0.006780895
MtrunA17Chr1	5521030	MINELLIP	0.009737108
MtrunA17Chr1	5521030	WEIGHT	0.007197432
MtrunA17Chr1	5528661	AREA	0.009678689
MtrunA17Chr1	5528666	WEIGHT	0.006303907
MtrunA17Chr1	5528670	WEIGHT	0.003784012
MtrunA17Chr1	5528670	AREA	0.00725818
MtrunA17Chr1	5528878	MAJELLIP	0.009923462
MtrunA17Chr1	5529555	MAJELLIP	0.007667002
MtrunA17Chr1	5534398	MINELLIP	0.001510374
MtrunA17Chr1	5535750	WEIGHT	0.005309774
MtrunA17Chr1	5544263	WEIGHT	0.001829913
MtrunA17Chr1	5548274	MAJELLIP	0.002042945
MtrunA17Chr1	5554432	WEIGHT	0.004553822
MtrunA17Chr1	5556284	MINELLIP	0.007181813
MtrunA17Chr1	5556308	WEIGHT	0.001650861
MtrunA17Chr1	5556382	WEIGHT	0.000960916
MtrunA17Chr1	5557709	WEIGHT	0.000583407
MtrunA17Chr1	5557883	WEIGHT	0.001579436
MtrunA17Chr1	5557909	WEIGHT	0.009184823
MtrunA17Chr1	5558278	WEIGHT	0.000390727
MtrunA17Chr1	5559205	MINELLIP	0.005086221
MtrunA17Chr1	5560721	WEIGHT	0.002710084
MtrunA17Chr1	5565047	WEIGHT	0.007954186
MtrunA17Chr1	5565097	WEIGHT	0.009512689
MtrunA17Chr1	5568197	WEIGHT	0.000310312
MtrunA17Chr1	5572519	WEIGHT	0.001421995
MtrunA17Chr1	5572519	WEIGHT	0.001421995
MtrunA17Chr1	5583897	MINELLIP	0.006478667
MtrunA17Chr1	5584289	MINELLIP	0.009941998
MtrunA17Chr1	5586887	MINELLIP	0.007260172
MtrunA17Chr1	5590338	MINELLIP	0.004126384
MtrunA17Chr1	5590357	WEIGHT	0.00834705
MtrunA17Chr1	5590439	MINELLIP	0.004126384
MtrunA17Chr1	5590447	MINELLIP	0.009130982
MtrunA17Chr1	5590467	MINELLIP	0.005234151
MtrunA17Chr1	5592027	MINELLIP	0.004877011
MtrunA17Chr1	5593716	AREA	0.002318494
MtrunA17Chr1	5594578	MAJELLIP	0.007667002
MtrunA17Chr1	5594824	MAJELLIP	0.005500048
MtrunA17Chr1	5595624	MINELLIP	0.004743305
MtrunA17Chr1	5596072	MINELLIP	0.003175518
MtrunA17Chr1	5596181	MINELLIP	0.003602526
MtrunA17Chr1	5597092	MINELLIP	0.006778664
MtrunA17Chr1	5597213	MAJELLIP	0.009636167
MtrunA17Chr1	5600816	AREA	0.006741973
MtrunA17Chr1	5604240	MAJELLIP	0.002614911
MtrunA17Chr1	5606732	MINELLIP	0.002990728
MtrunA17Chr1	5612520	MINELLIP	0.008112576
MtrunA17Chr1	5612867	MINELLIP	0.004976304
MtrunA17Chr1	5613316	MINELLIP	0.001486298
MtrunA17Chr1	5613380	MINELLIP	0.003644869
MtrunA17Chr1	5613543	MINELLIP	0.003261927
MtrunA17Chr1	5613558	MINELLIP	0.00952708
MtrunA17Chr1	5613594	AREA	0.007197025
MtrunA17Chr1	5614206	MAJELLIP	0.007667002
MtrunA17Chr1	5614228	MINELLIP	0.001734288
MtrunA17Chr1	5614267	MINELLIP	0.005225202
MtrunA17Chr1	5614434	MINELLIP	0.005090457
MtrunA17Chr1	5615628	MINELLIP	0.006808003
MtrunA17Chr1	5615999	MINELLIP	0.001211845
MtrunA17Chr1	5616040	MINELLIP	0.005952553
MtrunA17Chr1	5616073	MINELLIP	0.005124183
MtrunA17Chr1	5616077	MINELLIP	0.004167467
MtrunA17Chr1	5616653	MINELLIP	0.001129018
MtrunA17Chr1	5619127	MINELLIP	0.00281596
MtrunA17Chr1	5619153	MINELLIP	0.008752001
MtrunA17Chr1	5619653	MAJELLIP	0.007667002
MtrunA17Chr1	5620979	MAJELLIP	0.007667002
MtrunA17Chr1	5622338	MINELLIP	0.002717797
MtrunA17Chr1	5622369	AREA	0.003503545
MtrunA17Chr1	5622579	MINELLIP	0.00155767
MtrunA17Chr1	5622628	MINELLIP	0.001098731
MtrunA17Chr1	5623957	MINELLIP	0.008086225
MtrunA17Chr1	5623957	MINELLIP	0.008086225
MtrunA17Chr1	5624401	MINELLIP	0.000561316
MtrunA17Chr1	5624401	MINELLIP	0.000561316
MtrunA17Chr1	5625783	MINELLIP	0.008223141
MtrunA17Chr1	5626495	MINELLIP	0.001519831
MtrunA17Chr1	5626495	MINELLIP	0.001519831
MtrunA17Chr1	5626748	MAJELLIP	0.003778383
MtrunA17Chr1	5626748	MAJELLIP	0.003778383
MtrunA17Chr1	5626807	MAJELLIP	0.002312487
MtrunA17Chr1	5626807	MAJELLIP	0.002312487
MtrunA17Chr1	5627764	AREA	0.00448225
MtrunA17Chr1	5627764	AREA	0.00448225
MtrunA17Chr1	5628056	MAJELLIP	0.009335774
MtrunA17Chr1	5628056	MAJELLIP	0.009335774
MtrunA17Chr1	5628590	MAJELLIP	0.00960395
MtrunA17Chr1	5628590	MAJELLIP	0.00960395
MtrunA17Chr1	5630153	MINELLIP	0.003867708
MtrunA17Chr1	5630663	MINELLIP	0.005383146
MtrunA17Chr1	5630881	AREA	0.008292458
MtrunA17Chr1	5630934	MINELLIP	0.005126071
MtrunA17Chr1	5631774	AREA	0.005952176
MtrunA17Chr1	5631785	AREA	0.002857878
MtrunA17Chr1	5631800	MAJELLIP	0.007728158
MtrunA17Chr1	5631805	MINELLIP	0.00645568
MtrunA17Chr1	5631926	WEIGHT	0.007021388
MtrunA17Chr1	5631926	AREA	0.003867743
MtrunA17Chr1	5631974	AREA	0.00348888
MtrunA17Chr1	5631978	AREA	0.004181598
MtrunA17Chr1	5632359	MAJELLIP	0.005158863
MtrunA17Chr1	5632456	MINELLIP	0.009543387
MtrunA17Chr1	5632494	MINELLIP	0.001588264
MtrunA17Chr1	5632522	MINELLIP	0.00767286
MtrunA17Chr1	5632681	MINELLIP	0.006725705
MtrunA17Chr1	5632801	MINELLIP	0.006725705
MtrunA17Chr1	5633393	MINELLIP	0.007446075
MtrunA17Chr1	5633438	MINELLIP	0.006725705
MtrunA17Chr1	5633439	MINELLIP	0.00767286
MtrunA17Chr1	5633590	MINELLIP	0.006725705
MtrunA17Chr1	5633612	MINELLIP	0.002543689
MtrunA17Chr1	5634679	MINELLIP	0.003927807
MtrunA17Chr1	5636730	AREA	0.00448225
MtrunA17Chr1	5636957	AREA	0.00448225
MtrunA17Chr1	5637570	AREA	0.00448225
MtrunA17Chr1	5639294	MINELLIP	0.003927807
MtrunA17Chr1	5639294	MINELLIP	0.003927807
MtrunA17Chr1	5642185	AREA	0.003764241
MtrunA17Chr1	5644558	AREA	0.005817488
MtrunA17Chr1	5646755	MINELLIP	0.00765902
MtrunA17Chr1	5647189	MINELLIP	0.007292178
MtrunA17Chr1	5647865	MINELLIP	0.001149928
MtrunA17Chr1	5647865	WEIGHT	0.009108485
MtrunA17Chr1	5649226	MINELLIP	0.00815542
MtrunA17Chr1	5650493	MINELLIP	0.002922714
MtrunA17Chr1	5652117	MINELLIP	0.00551701
MtrunA17Chr1	5652180	MAJELLIP	0.007667002
MtrunA17Chr1	5652371	MAJELLIP	0.005828187
MtrunA17Chr1	5653617	MAJELLIP	0.006494538
MtrunA17Chr1	5655709	MAJELLIP	0.007667002
MtrunA17Chr1	5658545	AREA	0.00448225
MtrunA17Chr1	5658850	MAJELLIP	0.007667002
MtrunA17Chr1	5660502	MAJELLIP	0.007667002
MtrunA17Chr1	5660810	AREA	0.006156253
MtrunA17Chr1	5664589	AREA	0.005387633
MtrunA17Chr1	5664711	WEIGHT	0.003848097
MtrunA17Chr1	5664909	MAJELLIP	0.003316522
MtrunA17Chr1	5677152	AREA	0.006251408
MtrunA17Chr1	5677152	AREA	0.006251408
MtrunA17Chr1	5677152	AREA	0.006251408
[truncated: 170,814 more rows]
