# Supplementary material for: Genome-wide association study identified candidate genes for seed size and seed composition improvement in M. truncatula
Source: Sci Rep. 2021 Feb 19;11:4224. doi: 10.1038/s41598-021-83581-7 (PMC7895968; doi:10.1038/s41598-021-83581-7)
Supplement: Supplementary file 10 — Supplementary Table S3. [file 41598_2021_83581_MOESM10_ESM.gwas]

CHR	POS	SNP	P
MtrunA17Chr1	21958	CN	0.008546149
MtrunA17Chr1	24105	S	0.001304274
MtrunA17Chr1	24367	S	0.001275499
MtrunA17Chr1	31622	N	0.003522115
MtrunA17Chr1	31622	CN	0.002463848
MtrunA17Chr1	34493	S	0.001599175
MtrunA17Chr1	35685	S	0.001599175
MtrunA17Chr1	38242	N	0.005199103
MtrunA17Chr1	38242	CN	0.003560302
MtrunA17Chr1	39555	S	0.001079953
MtrunA17Chr1	40006	N	0.000394887
MtrunA17Chr1	40006	CN	0.000985882
MtrunA17Chr1	40015	N	0.000394887
MtrunA17Chr1	40015	CN	0.000985882
MtrunA17Chr1	40018	N	0.000100208
MtrunA17Chr1	40018	CN	0.001254157
MtrunA17Chr1	41742	N	0.000792241
MtrunA17Chr1	41742	CN	0.000851087
MtrunA17Chr1	42396	S	0.001079953
MtrunA17Chr1	45105	N	0.003522115
MtrunA17Chr1	45105	CN	0.002463848
MtrunA17Chr1	46657	S	0.005846505
MtrunA17Chr1	48265	N	0.004071769
MtrunA17Chr1	48265	CN	0.00430078
MtrunA17Chr1	49178	N	0.005217345
MtrunA17Chr1	49178	CN	0.003619604
MtrunA17Chr1	50048	S	0.001079953
MtrunA17Chr1	51003	CN	0.009234487
MtrunA17Chr1	53828	N	0.000952872
MtrunA17Chr1	53828	CN	0.00057447
MtrunA17Chr1	54164	S	0.001599175
MtrunA17Chr1	54395	N	0.007182423
MtrunA17Chr1	55530	S	0.001079953
MtrunA17Chr1	56065	S	0.001079953
MtrunA17Chr1	56804	N	0.00479547
MtrunA17Chr1	56804	CN	0.002187785
MtrunA17Chr1	57480	N	0.006742961
MtrunA17Chr1	57480	CN	0.002795588
MtrunA17Chr1	57518	S	0.003742358
MtrunA17Chr1	59264	S	0.001079953
MtrunA17Chr1	59359	N	0.005199103
MtrunA17Chr1	59359	CN	0.003560302
MtrunA17Chr1	60115	N	0.003522115
MtrunA17Chr1	60115	CN	0.002463848
MtrunA17Chr1	61129	S	0.001079953
MtrunA17Chr1	61539	Nseed	0.001354511
MtrunA17Chr1	61723	N	0.003221522
MtrunA17Chr1	61723	CN	0.002664135
MtrunA17Chr1	61949	S	0.007461187
MtrunA17Chr1	64201	S	0.001599175
MtrunA17Chr1	67446	N	0.004059358
MtrunA17Chr1	67446	N	0.004059358
MtrunA17Chr1	67446	CN	0.002746357
MtrunA17Chr1	67446	CN	0.002746357
MtrunA17Chr1	68898	S	0.001599175
MtrunA17Chr1	68898	S	0.001599175
MtrunA17Chr1	68898	S	0.001599175
MtrunA17Chr1	70131	N	0.000212745
MtrunA17Chr1	70131	CN	0.000190047
MtrunA17Chr1	70918	S	0.001599175
MtrunA17Chr1	70918	S	0.001599175
MtrunA17Chr1	70970	S	0.001599175
MtrunA17Chr1	70970	S	0.001599175
MtrunA17Chr1	70970	S	0.001599175
MtrunA17Chr1	77127	N	0.005199103
MtrunA17Chr1	77127	N	0.005199103
MtrunA17Chr1	77127	CN	0.003560302
MtrunA17Chr1	77127	CN	0.003560302
MtrunA17Chr1	77963	S	0.001079953
MtrunA17Chr1	78853	S	0.001599175
MtrunA17Chr1	78989	N	0.005517587
MtrunA17Chr1	78989	CN	0.004362285
MtrunA17Chr1	79164	CN	0.006509426
MtrunA17Chr1	79218	S	0.002858749
MtrunA17Chr1	82711	S	0.002410947
MtrunA17Chr1	82711	S	0.002410947
MtrunA17Chr1	82928	S	0.001486312
MtrunA17Chr1	82928	S	0.001486312
MtrunA17Chr1	84326	S	0.001599175
MtrunA17Chr1	85006	CN	0.009896864
MtrunA17Chr1	85146	S	0.001599175
MtrunA17Chr1	85544	S	0.001599175
MtrunA17Chr1	85684	N	0.003522115
MtrunA17Chr1	85684	CN	0.002463848
MtrunA17Chr1	85709	S	0.001079953
MtrunA17Chr1	85738	S	0.001079953
MtrunA17Chr1	87349	S	0.000129393
MtrunA17Chr1	87349	S	0.000129393
MtrunA17Chr1	90114	N	0.005199103
MtrunA17Chr1	90114	CN	0.003560302
MtrunA17Chr1	92107	S	0.001599175
MtrunA17Chr1	93670	N	0.00693969
MtrunA17Chr1	96024	N	0.005985167
MtrunA17Chr1	96024	CN	0.003969492
MtrunA17Chr1	96366	N	0.008327322
MtrunA17Chr1	96366	CN	0.004609506
MtrunA17Chr1	96565	S	0.001599175
MtrunA17Chr1	98204	S	0.001599175
MtrunA17Chr1	98825	S	0.001599175
MtrunA17Chr1	99262	S	0.001599175
MtrunA17Chr1	99640	N	0.006742961
MtrunA17Chr1	99640	CN	0.002795588
MtrunA17Chr1	102611	N	0.005199103
MtrunA17Chr1	102611	CN	0.003560302
MtrunA17Chr1	104070	S	0.001599175
MtrunA17Chr1	104283	S	0.001112169
MtrunA17Chr1	108907	S	0.001599175
MtrunA17Chr1	109540	N	0.003421606
MtrunA17Chr1	109540	CN	0.002497505
MtrunA17Chr1	110294	S	0.001599175
MtrunA17Chr1	110813	S	0.00501167
MtrunA17Chr1	111534	S	0.001599175
MtrunA17Chr1	111786	S	0.00111612
MtrunA17Chr1	112443	S	0.001599175
MtrunA17Chr1	112912	Nseed	0.009574891
MtrunA17Chr1	113412	S	0.004227976
MtrunA17Chr1	114139	CN	0.008760542
MtrunA17Chr1	114140	N	0.002790049
MtrunA17Chr1	114140	CN	0.002124511
MtrunA17Chr1	114280	Nseed	0.009389929
MtrunA17Chr1	114873	S	0.001599175
MtrunA17Chr1	117665	N	0.008244635
MtrunA17Chr1	117665	CN	0.009588683
MtrunA17Chr1	118316	N	0.005960388
MtrunA17Chr1	118316	CN	0.007278512
MtrunA17Chr1	121052	N	0.002431967
MtrunA17Chr1	121052	CN	0.001100485
MtrunA17Chr1	121936	N	0.004842033
MtrunA17Chr1	121936	CN	0.003434066
MtrunA17Chr1	121943	S	0.001599175
MtrunA17Chr1	123528	S	0.004611598
MtrunA17Chr1	124396	N	0.004143894
MtrunA17Chr1	124396	CN	0.002250885
MtrunA17Chr1	124975	S	0.001599175
MtrunA17Chr1	126053	S	0.003238894
MtrunA17Chr1	126205	S	0.006411772
MtrunA17Chr1	126238	S	7.01E-05
MtrunA17Chr1	126251	S	0.000245879
MtrunA17Chr1	126968	N	0.004839574
MtrunA17Chr1	130968	S	0.00102145
MtrunA17Chr1	131697	CN	0.009151424
MtrunA17Chr1	133473	S	0.001178081
MtrunA17Chr1	133682	S	0.005035939
MtrunA17Chr1	133912	S	0.001599175
MtrunA17Chr1	136561	S	0.001599175
MtrunA17Chr1	139528	S	0.004611598
MtrunA17Chr1	140952	CN	0.008690723
MtrunA17Chr1	144109	N	0.005199103
MtrunA17Chr1	144109	CN	0.003560302
MtrunA17Chr1	144719	N	0.003522115
MtrunA17Chr1	144719	CN	0.002463848
MtrunA17Chr1	145511	S	0.00111612
MtrunA17Chr1	149995	S	0.007080963
MtrunA17Chr1	149995	S	0.007080963
MtrunA17Chr1	155349	N	0.003695618
MtrunA17Chr1	155349	CN	0.004626366
MtrunA17Chr1	155493	S	0.005102027
MtrunA17Chr1	155656	N	0.008498423
MtrunA17Chr1	155656	CN	0.009254284
MtrunA17Chr1	156472	N	0.005091679
MtrunA17Chr1	156472	CN	0.005723753
MtrunA17Chr1	160369	S	0.008392714
MtrunA17Chr1	160416	Nseed	0.001367789
MtrunA17Chr1	161256	N	0.000155844
MtrunA17Chr1	161256	CN	0.002419779
MtrunA17Chr1	161257	N	0.00547681
MtrunA17Chr1	161259	N	0.000323958
MtrunA17Chr1	161259	CN	0.002543931
MtrunA17Chr1	161271	N	0.009692882
MtrunA17Chr1	161271	CN	0.003101829
MtrunA17Chr1	162183	S	0.005102027
MtrunA17Chr1	163414	N	0.008280776
MtrunA17Chr1	163414	CN	0.005817764
MtrunA17Chr1	167706	S	0.001310204
MtrunA17Chr1	175899	N	0.008781494
MtrunA17Chr1	177919	S	0.001599175
MtrunA17Chr1	182148	S	0.008558872
MtrunA17Chr1	182163	S	0.005250866
MtrunA17Chr1	185090	S	0.008679153
MtrunA17Chr1	186190	Sseed	0.006712299
MtrunA17Chr1	186654	N	0.008781494
MtrunA17Chr1	186698	S	0.004426617
MtrunA17Chr1	186860	S	0.005023315
MtrunA17Chr1	187595	S	0.003484797
MtrunA17Chr1	188575	Sseed	0.004285682
MtrunA17Chr1	191959	S	0.007885402
MtrunA17Chr1	192144	S	0.001599175
MtrunA17Chr1	192593	N	0.006416226
MtrunA17Chr1	192593	Sseed	0.001186017
MtrunA17Chr1	195942	N	0.005357423
MtrunA17Chr1	207353	S	0.001599175
MtrunA17Chr1	208714	S	0.00111612
MtrunA17Chr1	208857	CN	0.00404746
MtrunA17Chr1	216339	Nseed	0.002963339
MtrunA17Chr1	216699	N	0.008781494
MtrunA17Chr1	217093	S	0.003502691
MtrunA17Chr1	218398	N	0.000683904
MtrunA17Chr1	218398	CN	0.002037686
MtrunA17Chr1	220648	CN	0.007248665
MtrunA17Chr1	221001	S	0.009845254
MtrunA17Chr1	221001	CN	0.008912273
MtrunA17Chr1	225868	S	0.001599175
MtrunA17Chr1	226230	S	0.00111612
MtrunA17Chr1	227965	S	0.004611598
MtrunA17Chr1	228315	N	0.003709617
MtrunA17Chr1	228315	CN	0.007438873
MtrunA17Chr1	232886	S	0.001088901
MtrunA17Chr1	233285	CN	0.009730588
MtrunA17Chr1	233324	S	0.00111612
MtrunA17Chr1	237450	S	0.00111612
MtrunA17Chr1	239890	S	0.007695244
MtrunA17Chr1	240997	S	0.005102027
MtrunA17Chr1	243261	S	0.00354449
MtrunA17Chr1	249581	S	0.005105845
MtrunA17Chr1	258559	S	0.005091049
MtrunA17Chr1	258559	S	0.005091049
MtrunA17Chr1	258559	CN	0.005256693
MtrunA17Chr1	258559	CN	0.005256693
MtrunA17Chr1	259350	Nseed	0.002637925
MtrunA17Chr1	261874	S	0.005383743
MtrunA17Chr1	261905	CN	0.007415653
MtrunA17Chr1	262827	CN	0.008537299
MtrunA17Chr1	263553	S	0.008309949
MtrunA17Chr1	264322	S	0.009880707
MtrunA17Chr1	265349	N	2.93E-05
MtrunA17Chr1	265349	CN	1.51E-05
MtrunA17Chr1	270163	N	0.005152479
MtrunA17Chr1	270163	CN	0.009758744
MtrunA17Chr1	271369	N	0.00030658
MtrunA17Chr1	271369	N	0.00030658
MtrunA17Chr1	271369	CN	0.001316944
MtrunA17Chr1	271369	CN	0.001316944
MtrunA17Chr1	271482	S	0.003893039
MtrunA17Chr1	271482	S	0.003893039
MtrunA17Chr1	274579	N	0.006501881
MtrunA17Chr1	274579	CN	0.007429558
MtrunA17Chr1	278665	N	0.007182423
MtrunA17Chr1	278834	N	0.003709617
MtrunA17Chr1	278834	CN	0.007438873
MtrunA17Chr1	278851	N	0.003709617
MtrunA17Chr1	278851	CN	0.007438873
MtrunA17Chr1	283024	N	0.00355574
MtrunA17Chr1	283024	CN	0.001964572
MtrunA17Chr1	283848	Sseed	0.001047331
MtrunA17Chr1	288356	N	0.009179525
MtrunA17Chr1	288770	N	0.002724653
MtrunA17Chr1	288770	CN	0.003480803
MtrunA17Chr1	290841	N	0.009179525
MtrunA17Chr1	296977	N	0.009179525
MtrunA17Chr1	299784	S	0.005772813
MtrunA17Chr1	301327	Nseed	0.004577121
MtrunA17Chr1	301358	Nseed	0.004989064
MtrunA17Chr1	302380	N	0.006514548
MtrunA17Chr1	305615	S	0.00929276
MtrunA17Chr1	306647	N	0.002723346
MtrunA17Chr1	310912	S	0.002373026
MtrunA17Chr1	317862	CN	0.00208347
MtrunA17Chr1	326100	N	0.009179525
MtrunA17Chr1	329285	Sseed	0.00910183
MtrunA17Chr1	331011	N	0.006447298
MtrunA17Chr1	331165	Nseed	0.001558136
MtrunA17Chr1	338887	S	0.002373026
MtrunA17Chr1	340385	S	0.008475948
MtrunA17Chr1	340736	CN	0.006068902
MtrunA17Chr1	344516	S	0.009903496
MtrunA17Chr1	346255	N	0.007471537
MtrunA17Chr1	346278	N	0.008847259
MtrunA17Chr1	346278	CN	0.003627271
MtrunA17Chr1	353762	N	0.002387386
MtrunA17Chr1	353762	CN	0.005014697
MtrunA17Chr1	353954	N	0.009179525
MtrunA17Chr1	354775	S	0.001945076
MtrunA17Chr1	357389	Sseed	0.005348341
MtrunA17Chr1	357443	S	0.00187407
MtrunA17Chr1	362453	S	0.003289902
MtrunA17Chr1	364751	S	0.009317903
MtrunA17Chr1	372157	S	0.006823013
MtrunA17Chr1	375918	S	0.003289902
MtrunA17Chr1	377612	N	0.009179525
MtrunA17Chr1	377613	N	0.009179525
MtrunA17Chr1	380073	N	0.009179525
MtrunA17Chr1	380351	N	0.009179525
MtrunA17Chr1	380895	N	0.009792361
MtrunA17Chr1	387495	S	0.003289902
MtrunA17Chr1	396096	S	0.002201315
MtrunA17Chr1	396814	S	0.002373026
MtrunA17Chr1	397960	CN	0.00604998
MtrunA17Chr1	400998	N	0.002322671
MtrunA17Chr1	400998	CN	0.002554286
MtrunA17Chr1	403220	N	0.008941699
MtrunA17Chr1	404855	CN	0.00741113
MtrunA17Chr1	421062	S	0.003289902
MtrunA17Chr1	425106	N	0.005784927
MtrunA17Chr1	425106	CN	0.005569882
MtrunA17Chr1	431701	N	0.000290159
MtrunA17Chr1	431701	N	0.000290159
MtrunA17Chr1	431701	CN	0.00022026
MtrunA17Chr1	431701	CN	0.00022026
MtrunA17Chr1	432719	N	0.009590701
MtrunA17Chr1	432749	N	0.005479435
MtrunA17Chr1	432749	CN	0.003471361
MtrunA17Chr1	432928	N	0.005865107
MtrunA17Chr1	433460	N	0.002376591
MtrunA17Chr1	433460	CN	0.001753057
MtrunA17Chr1	433729	N	0.007649642
MtrunA17Chr1	433729	CN	0.007336299
MtrunA17Chr1	433873	N	0.007437603
MtrunA17Chr1	433873	CN	0.006563864
MtrunA17Chr1	433891	N	0.007437603
MtrunA17Chr1	433891	CN	0.006563864
MtrunA17Chr1	434414	N	0.006094709
MtrunA17Chr1	434414	CN	0.00855088
MtrunA17Chr1	435394	N	0.009859449
MtrunA17Chr1	435394	N	0.009859449
MtrunA17Chr1	435394	CN	0.007652754
MtrunA17Chr1	435394	CN	0.007652754
MtrunA17Chr1	436758	N	0.009931518
MtrunA17Chr1	438099	N	0.00566747
MtrunA17Chr1	438099	CN	0.004275958
MtrunA17Chr1	438698	N	0.003339061
MtrunA17Chr1	438698	CN	0.004080314
MtrunA17Chr1	441740	S	0.002165597
MtrunA17Chr1	466431	S	0.006767067
MtrunA17Chr1	466629	S	0.007660357
MtrunA17Chr1	466644	S	0.006578687
MtrunA17Chr1	467555	S	0.002841565
MtrunA17Chr1	467613	S	0.006940201
MtrunA17Chr1	468328	Sseed	0.00246539
MtrunA17Chr1	468553	N	0.006048804
MtrunA17Chr1	468896	N	0.009179525
MtrunA17Chr1	468984	S	0.002769603
MtrunA17Chr1	469030	S	0.00359765
MtrunA17Chr1	471052	N	0.009179525
MtrunA17Chr1	471325	S	0.002907386
MtrunA17Chr1	471538	S	0.003305154
MtrunA17Chr1	473495	S	0.001835521
MtrunA17Chr1	473769	S	0.004649306
MtrunA17Chr1	475542	N	0.001665771
MtrunA17Chr1	475542	CN	0.003436597
MtrunA17Chr1	476311	N	0.006285012
MtrunA17Chr1	476311	CN	0.009351565
MtrunA17Chr1	478516	S	0.009896524
MtrunA17Chr1	482824	S	0.004414856
MtrunA17Chr1	483148	S	0.002462832
MtrunA17Chr1	483307	S	0.002165597
MtrunA17Chr1	494820	S	0.006823013
MtrunA17Chr1	495031	S	0.006823013
MtrunA17Chr1	495036	S	0.006823013
MtrunA17Chr1	497564	S	0.008063466
MtrunA17Chr1	500450	N	0.003346932
MtrunA17Chr1	500450	CN	0.003831571
MtrunA17Chr1	501423	S	0.008063466
MtrunA17Chr1	501796	N	0.003346932
MtrunA17Chr1	501796	CN	0.003831571
MtrunA17Chr1	504829	N	0.007050767
MtrunA17Chr1	505957	N	0.002504343
MtrunA17Chr1	505957	CN	0.001923419
MtrunA17Chr1	506049	S	0.008063466
MtrunA17Chr1	506074	S	0.002843261
MtrunA17Chr1	506995	S	0.006823013
MtrunA17Chr1	509714	N	0.00652526
MtrunA17Chr1	510829	N	0.002131504
MtrunA17Chr1	510829	CN	0.003792239
MtrunA17Chr1	512173	S	0.00979266
MtrunA17Chr1	512589	CN	0.008651331
MtrunA17Chr1	513953	S	0.001296403
MtrunA17Chr1	514424	S	0.007543533
MtrunA17Chr1	514618	S	0.007543533
MtrunA17Chr1	518740	S	0.009317903
MtrunA17Chr1	521118	S	0.006823013
MtrunA17Chr1	525463	S	0.006823013
MtrunA17Chr1	530384	S	0.006823013
MtrunA17Chr1	531229	S	0.009317903
MtrunA17Chr1	532435	S	0.004414856
MtrunA17Chr1	533010	S	0.009317903
MtrunA17Chr1	536833	N	0.009179525
MtrunA17Chr1	536833	N	0.009179525
MtrunA17Chr1	539429	S	0.006823013
MtrunA17Chr1	540354	N	8.48E-05
MtrunA17Chr1	540354	CN	0.000207989
MtrunA17Chr1	542733	S	0.009317903
MtrunA17Chr1	542795	N	0.006402552
MtrunA17Chr1	543783	N	0.009179525
MtrunA17Chr1	544779	S	0.007583248
MtrunA17Chr1	545979	S	0.009317903
MtrunA17Chr1	548847	N	0.009179525
MtrunA17Chr1	550182	Sseed	0.007640206
MtrunA17Chr1	553429	CN	0.009773626
MtrunA17Chr1	553857	N	0.009179525
MtrunA17Chr1	555299	N	0.008799736
MtrunA17Chr1	555299	CN	0.001473289
MtrunA17Chr1	555861	S	0.006796367
MtrunA17Chr1	562004	N	0.00489344
MtrunA17Chr1	562004	CN	0.003059338
MtrunA17Chr1	562256	N	0.009179525
MtrunA17Chr1	565862	N	0.006500305
MtrunA17Chr1	565862	CN	0.004529404
MtrunA17Chr1	566686	N	0.005151705
MtrunA17Chr1	573852	N	0.002285938
MtrunA17Chr1	573852	CN	0.003133813
MtrunA17Chr1	577037	Sseed	0.000653615
MtrunA17Chr1	578195	Nseed	0.008624348
MtrunA17Chr1	580116	CN	0.00370129
MtrunA17Chr1	580143	N	0.007342253
MtrunA17Chr1	580143	CN	0.007613089
MtrunA17Chr1	580182	CN	0.007571717
MtrunA17Chr1	580204	N	0.002063632
MtrunA17Chr1	580204	CN	0.000834434
MtrunA17Chr1	580332	N	0.003579647
MtrunA17Chr1	580472	CN	0.004596896
MtrunA17Chr1	584809	Nseed	0.006007314
MtrunA17Chr1	584848	Nseed	0.006363162
MtrunA17Chr1	591327	Nseed	0.00806537
MtrunA17Chr1	591821	CN	0.009175934
MtrunA17Chr1	599796	N	0.000156429
MtrunA17Chr1	599796	N	0.000156429
MtrunA17Chr1	599796	CN	0.000726019
MtrunA17Chr1	599796	CN	0.000726019
MtrunA17Chr1	603148	N	0.009179525
MtrunA17Chr1	605641	N	0.009179525
MtrunA17Chr1	605857	N	0.009179525
MtrunA17Chr1	606320	N	0.000874473
MtrunA17Chr1	606320	CN	0.001345776
MtrunA17Chr1	616331	N	4.50E-06
MtrunA17Chr1	616331	CN	8.40E-06
MtrunA17Chr1	617593	N	0.001676248
MtrunA17Chr1	617593	CN	0.004242724
MtrunA17Chr1	618216	S	0.009959215
MtrunA17Chr1	619820	N	7.35E-05
MtrunA17Chr1	619820	CN	0.000111633
MtrunA17Chr1	620346	S	0.008770452
MtrunA17Chr1	620960	N	0.000443162
MtrunA17Chr1	620960	CN	0.000783236
MtrunA17Chr1	620992	N	0.009966305
MtrunA17Chr1	621296	N	0.002016901
MtrunA17Chr1	621296	CN	0.004587691
MtrunA17Chr1	623848	N	0.006500305
MtrunA17Chr1	623848	CN	0.004529404
MtrunA17Chr1	626161	N	1.39E-05
MtrunA17Chr1	626161	N	1.39E-05
MtrunA17Chr1	626161	CN	3.59E-05
MtrunA17Chr1	626161	CN	3.59E-05
MtrunA17Chr1	626623	CN	0.009172913
MtrunA17Chr1	626623	CN	0.009172913
MtrunA17Chr1	627328	N	3.52E-05
MtrunA17Chr1	627328	N	3.52E-05
MtrunA17Chr1	627328	CN	9.99E-05
MtrunA17Chr1	627328	CN	9.99E-05
MtrunA17Chr1	628976	S	0.009879736
MtrunA17Chr1	629310	N	0.006500305
MtrunA17Chr1	629310	CN	0.004529404
MtrunA17Chr1	629938	S	0.005170884
MtrunA17Chr1	630096	S	0.00165479
MtrunA17Chr1	638868	S	0.002611335
MtrunA17Chr1	638868	S	0.002611335
MtrunA17Chr1	641398	S	0.003041284
MtrunA17Chr1	641398	S	0.003041284
MtrunA17Chr1	643684	Nseed	0.001500948
MtrunA17Chr1	643684	Nseed	0.001500948
MtrunA17Chr1	644301	Nseed	0.00084251
MtrunA17Chr1	644301	Nseed	0.00084251
MtrunA17Chr1	644349	Nseed	0.00084251
MtrunA17Chr1	644349	Nseed	0.00084251
MtrunA17Chr1	645315	S	0.003041284
MtrunA17Chr1	645418	S	0.003041284
MtrunA17Chr1	645445	S	0.003041284
MtrunA17Chr1	647008	Nseed	0.006397483
MtrunA17Chr1	647085	N	0.006500305
MtrunA17Chr1	647085	CN	0.004529404
MtrunA17Chr1	650688	N	0.006500305
MtrunA17Chr1	650688	CN	0.004529404
MtrunA17Chr1	651971	S	0.007629399
MtrunA17Chr1	652026	N	0.006179796
MtrunA17Chr1	653608	S	0.001905555
MtrunA17Chr1	654441	S	0.001335598
MtrunA17Chr1	654799	N	0.008418252
MtrunA17Chr1	656230	S	0.00459406
MtrunA17Chr1	657658	S	0.005348
MtrunA17Chr1	664221	CN	0.009141405
MtrunA17Chr1	664295	N	0.000991249
MtrunA17Chr1	664295	CN	0.001625684
MtrunA17Chr1	664305	S	0.008041037
MtrunA17Chr1	666736	N	0.008240509
MtrunA17Chr1	667321	N	0.002158394
MtrunA17Chr1	667321	CN	0.002940378
MtrunA17Chr1	667331	N	0.002158394
MtrunA17Chr1	667331	CN	0.002940378
MtrunA17Chr1	668195	N	0.001674752
MtrunA17Chr1	668195	CN	0.004500869
MtrunA17Chr1	668220	N	0.001674752
MtrunA17Chr1	668220	CN	0.004500869
MtrunA17Chr1	670200	N	0.000167155
MtrunA17Chr1	670200	CN	0.000243939
MtrunA17Chr1	671962	S	0.008459168
MtrunA17Chr1	674017	S	0.009226106
MtrunA17Chr1	674088	N	0.000991249
MtrunA17Chr1	674088	CN	0.001625684
MtrunA17Chr1	674167	N	0.004324644
MtrunA17Chr1	674167	CN	0.0068436
MtrunA17Chr1	675204	N	0.006500305
MtrunA17Chr1	675204	CN	0.004529404
MtrunA17Chr1	678913	N	0.000991249
MtrunA17Chr1	678913	CN	0.001625684
MtrunA17Chr1	682308	N	0.009515366
MtrunA17Chr1	682308	CN	0.007851831
MtrunA17Chr1	682841	N	0.007840083
MtrunA17Chr1	690495	N	0.006692393
MtrunA17Chr1	695648	N	0.006500305
MtrunA17Chr1	695648	CN	0.004529404
MtrunA17Chr1	695697	N	0.006500305
MtrunA17Chr1	695697	CN	0.004529404
MtrunA17Chr1	696662	N	0.006500305
MtrunA17Chr1	696662	N	0.006500305
MtrunA17Chr1	696662	CN	0.004529404
MtrunA17Chr1	696662	CN	0.004529404
MtrunA17Chr1	701752	N	0.005277672
MtrunA17Chr1	701752	CN	0.007556514
MtrunA17Chr1	702000	N	0.005132342
MtrunA17Chr1	702000	CN	0.005416571
MtrunA17Chr1	704349	N	0.002414234
MtrunA17Chr1	704349	CN	0.00659994
MtrunA17Chr1	705059	N	0.001528036
MtrunA17Chr1	705059	CN	0.005471562
MtrunA17Chr1	706836	S	0.00740274
MtrunA17Chr1	709076	S	0.00740274
MtrunA17Chr1	709341	S	0.007224544
MtrunA17Chr1	712469	N	0.005580413
MtrunA17Chr1	712469	CN	0.002447622
MtrunA17Chr1	719909	N	0.006500305
MtrunA17Chr1	719909	CN	0.004529404
MtrunA17Chr1	721622	N	0.006500305
MtrunA17Chr1	721622	CN	0.004529404
MtrunA17Chr1	722274	S	0.008023289
MtrunA17Chr1	722274	CN	0.008178911
MtrunA17Chr1	725339	N	0.008705298
MtrunA17Chr1	725339	CN	0.00578174
MtrunA17Chr1	729737	N	0.006500305
MtrunA17Chr1	729737	CN	0.004529404
MtrunA17Chr1	731460	S	0.009353616
MtrunA17Chr1	732166	N	0.006500305
MtrunA17Chr1	732166	CN	0.004529404
MtrunA17Chr1	737920	S	0.003987639
MtrunA17Chr1	740458	N	0.000742122
MtrunA17Chr1	740458	CN	0.00050212
MtrunA17Chr1	744197	N	0.006500305
MtrunA17Chr1	744197	CN	0.004529404
MtrunA17Chr1	755014	N	0.006500305
MtrunA17Chr1	755014	CN	0.004529404
MtrunA17Chr1	755386	CN	0.005802592
MtrunA17Chr1	755510	S	0.002434063
MtrunA17Chr1	757538	N	0.008705298
MtrunA17Chr1	757538	CN	0.00578174
MtrunA17Chr1	758640	N	0.006500305
MtrunA17Chr1	758640	CN	0.004529404
MtrunA17Chr1	760962	Nseed	0.008417295
MtrunA17Chr1	760969	N	0.004258155
MtrunA17Chr1	760969	CN	0.005405181
MtrunA17Chr1	760994	S	0.003597228
MtrunA17Chr1	762026	S	0.009932644
MtrunA17Chr1	762026	CN	0.009245061
MtrunA17Chr1	764698	N	0.006500305
MtrunA17Chr1	764698	CN	0.004529404
MtrunA17Chr1	765469	S	0.002822284
MtrunA17Chr1	769194	CN	0.004606253
MtrunA17Chr1	770624	S	0.008235461
MtrunA17Chr1	773173	N	0.006235268
MtrunA17Chr1	774385	S	0.009995265
MtrunA17Chr1	775342	S	0.008567536
MtrunA17Chr1	775378	S	0.005952865
MtrunA17Chr1	775443	N	0.006500305
MtrunA17Chr1	775443	CN	0.004529404
MtrunA17Chr1	775703	N	0.006500305
MtrunA17Chr1	775703	CN	0.004529404
MtrunA17Chr1	776476	S	0.007794731
MtrunA17Chr1	777094	S	0.009240398
MtrunA17Chr1	780185	N	0.006500305
MtrunA17Chr1	780185	CN	0.004529404
MtrunA17Chr1	781344	N	2.89E-05
MtrunA17Chr1	781344	CN	0.000117213
MtrunA17Chr1	786848	S	0.008617378
MtrunA17Chr1	788058	S	0.005352992
MtrunA17Chr1	789783	S	0.00587545
MtrunA17Chr1	795033	N	0.000606507
MtrunA17Chr1	795033	CN	0.00276003
MtrunA17Chr1	795038	S	0.007732324
MtrunA17Chr1	795100	N	0.006500305
MtrunA17Chr1	795100	CN	0.004529404
MtrunA17Chr1	795107	S	0.00137217
MtrunA17Chr1	797312	N	0.008705298
MtrunA17Chr1	797312	CN	0.00578174
MtrunA17Chr1	798749	S	0.009615732
MtrunA17Chr1	798919	N	0.006500305
MtrunA17Chr1	798919	CN	0.004529404
MtrunA17Chr1	804911	S	0.004739846
MtrunA17Chr1	804911	S	0.004739846
MtrunA17Chr1	813489	N	0.006500305
MtrunA17Chr1	813489	CN	0.004529404
MtrunA17Chr1	814112	Nseed	0.006722462
MtrunA17Chr1	814288	N	0.007549727
MtrunA17Chr1	814472	N	0.007549727
MtrunA17Chr1	814484	N	0.007549727
MtrunA17Chr1	815653	N	0.007723881
MtrunA17Chr1	816500	Nseed	0.006722462
MtrunA17Chr1	818815	Sseed	0.003232659
MtrunA17Chr1	819045	N	0.007033647
MtrunA17Chr1	823326	S	0.009656166
MtrunA17Chr1	829230	S	0.001000316
MtrunA17Chr1	831351	N	0.003653194
MtrunA17Chr1	832418	Nseed	0.000930387
MtrunA17Chr1	834126	N	0.002305848
MtrunA17Chr1	834126	CN	0.000751237
MtrunA17Chr1	835181	N	4.23E-07
MtrunA17Chr1	835181	CN	2.06E-06
MtrunA17Chr1	835616	N	4.23E-07
MtrunA17Chr1	835616	CN	2.06E-06
MtrunA17Chr1	835632	S	0.00458943
MtrunA17Chr1	836261	N	4.57E-08
MtrunA17Chr1	836261	CN	2.05E-07
MtrunA17Chr1	836652	N	0.00919424
MtrunA17Chr1	836652	CN	0.005063396
MtrunA17Chr1	836864	Nseed	0.003775494
MtrunA17Chr1	837469	N	0.009281102
MtrunA17Chr1	837469	CN	0.003816912
MtrunA17Chr1	837676	N	0.009788509
MtrunA17Chr1	837676	CN	0.004279218
MtrunA17Chr1	844392	Sseed	0.007533085
MtrunA17Chr1	844466	Nseed	0.007582793
MtrunA17Chr1	844971	CN	0.008138321
MtrunA17Chr1	852117	N	0.006191716
MtrunA17Chr1	852117	CN	0.008910102
MtrunA17Chr1	852650	N	0.003618993
MtrunA17Chr1	852650	CN	0.00108265
MtrunA17Chr1	854767	N	0.005524562
MtrunA17Chr1	854767	CN	0.001544477
MtrunA17Chr1	855458	N	0.006191716
MtrunA17Chr1	855458	CN	0.008910102
MtrunA17Chr1	856040	N	0.006191716
MtrunA17Chr1	856040	CN	0.008910102
MtrunA17Chr1	856237	N	0.001097083
MtrunA17Chr1	856237	CN	0.00077087
MtrunA17Chr1	856424	N	0.000775084
MtrunA17Chr1	856424	CN	0.000848467
MtrunA17Chr1	856470	N	0.006191716
MtrunA17Chr1	856470	CN	0.008910102
MtrunA17Chr1	856502	N	0.000775084
MtrunA17Chr1	856502	CN	0.000848467
MtrunA17Chr1	856504	N	0.006191716
MtrunA17Chr1	856504	CN	0.008910102
MtrunA17Chr1	856597	N	0.002802109
MtrunA17Chr1	856597	CN	0.003093213
MtrunA17Chr1	856808	N	0.000994416
MtrunA17Chr1	856808	CN	0.000853
MtrunA17Chr1	857736	N	0.000775084
MtrunA17Chr1	857736	N	0.000775084
MtrunA17Chr1	857736	CN	0.000848467
MtrunA17Chr1	857736	CN	0.000848467
MtrunA17Chr1	858113	N	0.000775084
MtrunA17Chr1	858113	N	0.000775084
MtrunA17Chr1	858113	CN	0.000848467
MtrunA17Chr1	858113	CN	0.000848467
MtrunA17Chr1	858153	N	0.006964657
MtrunA17Chr1	858153	N	0.006964657
MtrunA17Chr1	858361	N	0.000775084
MtrunA17Chr1	858361	N	0.000775084
MtrunA17Chr1	858361	CN	0.000848467
MtrunA17Chr1	858361	CN	0.000848467
MtrunA17Chr1	858459	N	0.000775084
MtrunA17Chr1	858459	N	0.000775084
MtrunA17Chr1	858459	CN	0.000848467
MtrunA17Chr1	858459	CN	0.000848467
MtrunA17Chr1	859053	N	0.008235623
MtrunA17Chr1	859053	N	0.008235623
MtrunA17Chr1	859733	N	0.000420507
MtrunA17Chr1	859733	N	0.000420507
MtrunA17Chr1	859733	CN	0.00042864
MtrunA17Chr1	859733	CN	0.00042864
MtrunA17Chr1	860019	N	0.000420507
MtrunA17Chr1	860019	N	0.000420507
MtrunA17Chr1	860019	CN	0.00042864
MtrunA17Chr1	860019	CN	0.00042864
MtrunA17Chr1	860111	N	0.000775084
MtrunA17Chr1	860111	N	0.000775084
MtrunA17Chr1	860111	N	0.000775084
MtrunA17Chr1	860111	CN	0.000848467
MtrunA17Chr1	860111	CN	0.000848467
MtrunA17Chr1	860111	CN	0.000848467
MtrunA17Chr1	860118	N	0.000775084
MtrunA17Chr1	860118	N	0.000775084
MtrunA17Chr1	860118	N	0.000775084
MtrunA17Chr1	860118	CN	0.000848467
MtrunA17Chr1	860118	CN	0.000848467
MtrunA17Chr1	860118	CN	0.000848467
MtrunA17Chr1	860972	N	0.004161669
MtrunA17Chr1	860972	N	0.004161669
MtrunA17Chr1	860972	N	0.004161669
MtrunA17Chr1	860972	CN	0.006218839
MtrunA17Chr1	860972	CN	0.006218839
MtrunA17Chr1	860972	CN	0.006218839
MtrunA17Chr1	861000	S	0.003703112
MtrunA17Chr1	861000	S	0.003703112
MtrunA17Chr1	861393	Sseed	0.007852984
MtrunA17Chr1	861803	S	0.007605282
MtrunA17Chr1	862165	N	0.006191716
MtrunA17Chr1	862165	CN	0.008910102
MtrunA17Chr1	862194	Sseed	0.007852984
MtrunA17Chr1	862990	Sseed	0.007454427
MtrunA17Chr1	863461	S	0.006474251
MtrunA17Chr1	864405	N	0.000575981
MtrunA17Chr1	864405	CN	0.000590285
MtrunA17Chr1	864492	N	0.006191716
MtrunA17Chr1	864492	CN	0.008910102
MtrunA17Chr1	864503	N	0.00343481
MtrunA17Chr1	864503	CN	0.001302566
MtrunA17Chr1	866076	N	0.002507897
MtrunA17Chr1	866076	CN	0.003139898
MtrunA17Chr1	868296	Nseed	0.004488418
MtrunA17Chr1	869128	N	0.009219712
MtrunA17Chr1	869878	N	0.00808964
MtrunA17Chr1	869878	CN	0.009681335
MtrunA17Chr1	870107	N	0.006446672
MtrunA17Chr1	870107	CN	0.009295813
MtrunA17Chr1	870233	N	0.000278964
MtrunA17Chr1	870233	CN	0.000702065
MtrunA17Chr1	870299	Sseed	0.003965008
MtrunA17Chr1	871982	N	0.006191716
MtrunA17Chr1	871982	N	0.006191716
MtrunA17Chr1	871982	CN	0.008910102
MtrunA17Chr1	871982	CN	0.008910102
MtrunA17Chr1	872095	N	0.006191716
MtrunA17Chr1	872095	N	0.006191716
MtrunA17Chr1	872095	CN	0.008910102
MtrunA17Chr1	872095	CN	0.008910102
MtrunA17Chr1	872112	Sseed	0.00932161
MtrunA17Chr1	872112	Sseed	0.00932161
MtrunA17Chr1	873910	N	0.006191716
MtrunA17Chr1	873910	N	0.006191716
MtrunA17Chr1	873910	CN	0.008910102
MtrunA17Chr1	873910	CN	0.008910102
MtrunA17Chr1	874394	Sseed	0.007861549
MtrunA17Chr1	874394	Sseed	0.007861549
MtrunA17Chr1	874512	N	0.00343481
MtrunA17Chr1	874512	N	0.00343481
MtrunA17Chr1	874512	CN	0.001302566
MtrunA17Chr1	874512	CN	0.001302566
MtrunA17Chr1	879372	Nseed	0.008452914
MtrunA17Chr1	879948	N	0.006191716
MtrunA17Chr1	879948	CN	0.008910102
MtrunA17Chr1	880362	N	0.006191716
MtrunA17Chr1	880362	CN	0.008910102
MtrunA17Chr1	881542	S	0.008917063
MtrunA17Chr1	881542	CN	0.008799321
MtrunA17Chr1	881574	Nseed	0.003189303
MtrunA17Chr1	881594	Nseed	0.005513666
MtrunA17Chr1	882036	N	0.000730815
MtrunA17Chr1	882036	CN	0.004657914
MtrunA17Chr1	882037	N	0.000730815
MtrunA17Chr1	882037	CN	0.004657914
MtrunA17Chr1	882091	Nseed	0.004604948
MtrunA17Chr1	882940	Sseed	0.00932161
MtrunA17Chr1	882998	Sseed	0.00932161
MtrunA17Chr1	886370	N	0.006191716
MtrunA17Chr1	886370	N	0.006191716
MtrunA17Chr1	886370	CN	0.008910102
MtrunA17Chr1	886370	CN	0.008910102
MtrunA17Chr1	887901	S	0.008669249
MtrunA17Chr1	887902	S	0.008669249
MtrunA17Chr1	888735	N	0.006191716
MtrunA17Chr1	888735	CN	0.008910102
MtrunA17Chr1	889772	Sseed	0.005964337
MtrunA17Chr1	891853	Sseed	0.00932161
MtrunA17Chr1	895618	S	0.002202674
MtrunA17Chr1	895700	Sseed	0.007852984
MtrunA17Chr1	897437	Sseed	0.00932161
MtrunA17Chr1	898461	S	0.003264927
MtrunA17Chr1	898509	Sseed	0.00932161
MtrunA17Chr1	899504	Sseed	0.0062514
MtrunA17Chr1	901834	S	0.004796812
MtrunA17Chr1	901834	S	0.004796812
MtrunA17Chr1	907285	S	0.001671865
MtrunA17Chr1	909872	S	0.009656166
MtrunA17Chr1	911197	S	0.002524713
MtrunA17Chr1	911564	S	0.003264927
MtrunA17Chr1	912876	S	0.002524713
MtrunA17Chr1	915287	S	0.002524713
MtrunA17Chr1	915288	S	0.002524713
MtrunA17Chr1	915618	S	0.007787872
MtrunA17Chr1	917471	S	0.00458943
MtrunA17Chr1	919121	N	1.37E-06
MtrunA17Chr1	919121	CN	9.00E-06
MtrunA17Chr1	919281	N	0.002408664
MtrunA17Chr1	919281	CN	0.009342826
MtrunA17Chr1	919831	N	0.001823828
MtrunA17Chr1	919831	CN	0.005725499
MtrunA17Chr1	921734	N	0.003642618
MtrunA17Chr1	921734	CN	0.009211925
MtrunA17Chr1	926537	S	0.002041479
MtrunA17Chr1	926659	S	0.001671865
MtrunA17Chr1	928521	S	0.003311091
MtrunA17Chr1	930734	Nseed	0.009435099
MtrunA17Chr1	930765	S	0.004386944
MtrunA17Chr1	933946	S	0.002524713
MtrunA17Chr1	934470	Nseed	0.00835317
MtrunA17Chr1	934519	Nseed	0.00835317
MtrunA17Chr1	936300	S	0.003264927
MtrunA17Chr1	936573	Sseed	0.007852984
MtrunA17Chr1	937453	S	0.006707274
MtrunA17Chr1	937507	S	0.002524713
MtrunA17Chr1	938063	N	0.003822092
MtrunA17Chr1	938178	S	0.001671865
MtrunA17Chr1	938265	Nseed	0.009799489
MtrunA17Chr1	942405	N	0.008443051
MtrunA17Chr1	942405	CN	0.008457842
MtrunA17Chr1	948227	S	0.003703112
MtrunA17Chr1	948353	S	0.002524713
MtrunA17Chr1	949041	N	0.003822092
MtrunA17Chr1	949487	S	0.003240912
MtrunA17Chr1	949501	S	0.006039319
MtrunA17Chr1	950554	S	0.009656166
MtrunA17Chr1	954234	CN	0.002345206
MtrunA17Chr1	954393	S	0.005808822
MtrunA17Chr1	955062	N	0.002590399
MtrunA17Chr1	955534	N	0.005973692
MtrunA17Chr1	955548	S	0.001639241
MtrunA17Chr1	956149	N	0.005910128
MtrunA17Chr1	956149	CN	0.009606519
MtrunA17Chr1	964118	N	0.004277634
MtrunA17Chr1	964118	CN	0.006422077
MtrunA17Chr1	964370	S	0.006474251
MtrunA17Chr1	964550	S	0.008777284
MtrunA17Chr1	964563	S	0.006070118
MtrunA17Chr1	965967	Sseed	0.007852984
MtrunA17Chr1	966783	S	0.009266286
MtrunA17Chr1	966845	S	0.001639241
MtrunA17Chr1	966905	S	0.009888302
MtrunA17Chr1	967462	CN	0.005371912
MtrunA17Chr1	967474	N	0.006074191
MtrunA17Chr1	967474	CN	0.00231897
MtrunA17Chr1	967514	N	0.002277889
MtrunA17Chr1	967514	CN	0.00113678
MtrunA17Chr1	967566	CN	0.005653227
MtrunA17Chr1	968025	S	0.005270956
MtrunA17Chr1	968025	CN	0.002588096
MtrunA17Chr1	968657	Sseed	0.009173172
MtrunA17Chr1	969997	N	0.006315653
MtrunA17Chr1	969997	CN	0.007578735
MtrunA17Chr1	974682	N	0.006836837
MtrunA17Chr1	974682	CN	0.001022761
MtrunA17Chr1	976184	S	0.002240039
MtrunA17Chr1	976519	S	0.003264927
MtrunA17Chr1	977453	N	0.004282043
MtrunA17Chr1	977453	N	0.004282043
MtrunA17Chr1	977453	CN	0.002075345
MtrunA17Chr1	977453	CN	0.002075345
MtrunA17Chr1	980997	S	0.005574739
MtrunA17Chr1	981082	S	0.00458943
MtrunA17Chr1	985624	S	0.00159489
MtrunA17Chr1	986919	Nseed	0.006292475
MtrunA17Chr1	986985	S	0.001695604
MtrunA17Chr1	986987	S	0.005761319
MtrunA17Chr1	986993	S	0.008039735
MtrunA17Chr1	987103	N	0.009551286
MtrunA17Chr1	987103	CN	0.005596699
MtrunA17Chr1	987342	S	0.001671865
MtrunA17Chr1	987426	S	0.002524713
MtrunA17Chr1	987475	S	0.00465031
MtrunA17Chr1	987637	S	0.002576049
MtrunA17Chr1	987669	S	0.00889853
MtrunA17Chr1	987746	S	0.000161448
MtrunA17Chr1	987746	CN	0.009537007
MtrunA17Chr1	988128	S	0.00775414
MtrunA17Chr1	988407	S	0.009656166
MtrunA17Chr1	988425	S	0.008182189
MtrunA17Chr1	988458	S	0.003264927
MtrunA17Chr1	988459	S	0.002225887
MtrunA17Chr1	988495	S	0.003264927
MtrunA17Chr1	989222	S	0.003070804
MtrunA17Chr1	989331	N	0.00491584
MtrunA17Chr1	989331	CN	0.001953194
MtrunA17Chr1	989390	S	0.005062364
MtrunA17Chr1	989529	S	0.007578208
MtrunA17Chr1	989566	S	0.003264927
MtrunA17Chr1	989728	S	0.003965534
MtrunA17Chr1	990902	S	0.0055154
MtrunA17Chr1	993941	S	0.002524713
MtrunA17Chr1	994520	Sseed	0.004390179
MtrunA17Chr1	995236	S	0.00465031
MtrunA17Chr1	995331	S	0.009459443
MtrunA17Chr1	995712	Sseed	0.006702941
MtrunA17Chr1	996029	S	0.002057047
MtrunA17Chr1	997285	S	0.008402618
MtrunA17Chr1	997659	S	0.003403913
MtrunA17Chr1	997690	S	0.002107146
MtrunA17Chr1	997693	S	0.004614518
MtrunA17Chr1	997735	S	0.007454918
MtrunA17Chr1	997750	S	0.007786996
MtrunA17Chr1	997778	S	0.003506265
MtrunA17Chr1	997962	Sseed	0.004390179
MtrunA17Chr1	998464	CN	0.008039234
MtrunA17Chr1	998515	S	0.001438633
MtrunA17Chr1	998671	S	0.009464904
MtrunA17Chr1	998762	S	0.003264927
MtrunA17Chr1	998765	S	0.00868206
MtrunA17Chr1	998806	CN	0.009886039
MtrunA17Chr1	998965	S	0.006204716
MtrunA17Chr1	999541	S	0.003306003
MtrunA17Chr1	1000662	S	0.005991122
MtrunA17Chr1	1000684	Sseed	0.006702941
MtrunA17Chr1	1002048	S	0.000954591
MtrunA17Chr1	1003250	S	0.007787872
MtrunA17Chr1	1004825	Sseed	0.003583258
MtrunA17Chr1	1004981	N	0.000867042
MtrunA17Chr1	1004981	CN	0.002123141
MtrunA17Chr1	1007839	N	0.002534584
MtrunA17Chr1	1007839	CN	0.004560611
MtrunA17Chr1	1008013	N	0.003250077
MtrunA17Chr1	1008013	CN	0.005802097
MtrunA17Chr1	1008032	S	0.005623881
MtrunA17Chr1	1008034	N	0.00209019
MtrunA17Chr1	1008034	CN	0.004612874
MtrunA17Chr1	1008040	S	0.007708477
MtrunA17Chr1	1008040	N	0.000867179
MtrunA17Chr1	1008040	CN	0.00206965
MtrunA17Chr1	1008493	N	0.006289444
MtrunA17Chr1	1008493	CN	0.005534555
MtrunA17Chr1	1009770	N	0.002855114
MtrunA17Chr1	1009770	N	0.002855114
MtrunA17Chr1	1009770	CN	0.007778369
MtrunA17Chr1	1009770	CN	0.007778369
MtrunA17Chr1	1009854	S	0.005612238
MtrunA17Chr1	1009854	S	0.005612238
MtrunA17Chr1	1011797	N	0.001306613
MtrunA17Chr1	1011797	N	0.001306613
MtrunA17Chr1	1011797	CN	0.000365939
MtrunA17Chr1	1011797	CN	0.000365939
MtrunA17Chr1	1011798	N	0.001306613
MtrunA17Chr1	1011798	N	0.001306613
MtrunA17Chr1	1011798	CN	0.000365939
MtrunA17Chr1	1011798	CN	0.000365939
MtrunA17Chr1	1014291	S	0.00458943
MtrunA17Chr1	1026079	S	0.0054662
MtrunA17Chr1	1029472	N	0.000887133
MtrunA17Chr1	1029472	CN	0.0002509
MtrunA17Chr1	1031086	S	0.003264927
MtrunA17Chr1	1031233	S	0.006474251
MtrunA17Chr1	1032369	N	0.004564612
MtrunA17Chr1	1032369	CN	0.001008866
MtrunA17Chr1	1036358	S	0.001745235
MtrunA17Chr1	1040618	S	0.009970908
MtrunA17Chr1	1040811	S	0.001745235
MtrunA17Chr1	1041214	S	0.001225929
MtrunA17Chr1	1041358	S	0.002041479
MtrunA17Chr1	1041588	S	0.009656166
MtrunA17Chr1	1041801	N	0.001501479
MtrunA17Chr1	1041801	CN	0.000921631
MtrunA17Chr1	1048659	Sseed	0.009413814
MtrunA17Chr1	1049151	S	0.002658632
MtrunA17Chr1	1049585	S	0.006067052
MtrunA17Chr1	1056546	S	0.009656166
MtrunA17Chr1	1057455	Sseed	0.007852984
MtrunA17Chr1	1057455	Sseed	0.007852984
MtrunA17Chr1	1057989	S	0.00205949
MtrunA17Chr1	1057989	S	0.00205949
MtrunA17Chr1	1058934	S	0.00205949
MtrunA17Chr1	1058934	S	0.00205949
MtrunA17Chr1	1058940	S	0.001108317
MtrunA17Chr1	1058940	S	0.001108317
MtrunA17Chr1	1059165	S	0.005123213
MtrunA17Chr1	1059165	S	0.005123213
MtrunA17Chr1	1060603	S	0.004396123
MtrunA17Chr1	1060670	Sseed	0.001025437
MtrunA17Chr1	1060687	Sseed	0.008016324
MtrunA17Chr1	1060688	Sseed	0.007852984
MtrunA17Chr1	1060941	N	0.002521636
MtrunA17Chr1	1060985	N	0.000251773
MtrunA17Chr1	1060985	CN	0.000232635
MtrunA17Chr1	1061025	S	0.006113303
MtrunA17Chr1	1061132	S	0.005025929
MtrunA17Chr1	1064942	S	0.001681296
MtrunA17Chr1	1065066	S	0.000889329
MtrunA17Chr1	1067854	N	0.003717874
MtrunA17Chr1	1067854	CN	0.001755215
MtrunA17Chr1	1068072	S	0.001773356
MtrunA17Chr1	1069216	Sseed	0.007852984
MtrunA17Chr1	1070385	N	0.000105414
MtrunA17Chr1	1070385	CN	0.000102749
MtrunA17Chr1	1071041	Nseed	0.000320659
MtrunA17Chr1	1071094	Nseed	0.002863118
MtrunA17Chr1	1072100	N	0.004136311
MtrunA17Chr1	1072100	Sseed	0.007282229
MtrunA17Chr1	1072100	CN	0.001908856
MtrunA17Chr1	1072161	S	0.004361813
MtrunA17Chr1	1072652	Sseed	0.00286203
MtrunA17Chr1	1077287	S	0.001159038
MtrunA17Chr1	1077379	CN	0.006916579
MtrunA17Chr1	1077476	S	0.001159038
MtrunA17Chr1	1077529	S	0.004396123
MtrunA17Chr1	1077863	N	0.005374921
MtrunA17Chr1	1079020	Nseed	0.006877642
MtrunA17Chr1	1079052	S	0.005322305
MtrunA17Chr1	1079741	N	0.00657557
MtrunA17Chr1	1079741	CN	0.003218359
MtrunA17Chr1	1080002	S	0.004396123
MtrunA17Chr1	1080385	N	0.004136311
MtrunA17Chr1	1080385	Sseed	0.007282229
MtrunA17Chr1	1080385	CN	0.001908856
MtrunA17Chr1	1081032	S	0.003172569
MtrunA17Chr1	1081165	S	0.007462809
MtrunA17Chr1	1081344	S	0.001849668
MtrunA17Chr1	1082119	S	0.003844498
MtrunA17Chr1	1082119	Nseed	0.007373585
MtrunA17Chr1	1082478	CN	0.006916579
MtrunA17Chr1	1083526	S	0.002131224
MtrunA17Chr1	1083644	S	8.10E-05
MtrunA17Chr1	1083897	S	0.000477833
MtrunA17Chr1	1084233	S	0.009046902
MtrunA17Chr1	1086164	S	0.000212349
MtrunA17Chr1	1086238	S	9.83E-05
MtrunA17Chr1	1086307	S	6.59E-05
MtrunA17Chr1	1086540	S	0.000448496
MtrunA17Chr1	1086541	S	0.000385604
MtrunA17Chr1	1086855	S	7.93E-05
MtrunA17Chr1	1086860	S	7.93E-05
MtrunA17Chr1	1086865	S	5.83E-05
MtrunA17Chr1	1086912	S	0.000352424
MtrunA17Chr1	1086926	S	9.02E-05
MtrunA17Chr1	1086937	S	9.68E-05
MtrunA17Chr1	1087022	S	0.000573053
MtrunA17Chr1	1087058	S	0.000281729
MtrunA17Chr1	1087078	S	0.000943065
MtrunA17Chr1	1087122	S	0.001273247
MtrunA17Chr1	1088094	Nseed	0.009175956
MtrunA17Chr1	1088862	Nseed	0.008261935
MtrunA17Chr1	1090244	Nseed	0.004893473
MtrunA17Chr1	1094094	N	0.006572486
MtrunA17Chr1	1094094	CN	0.003338994
MtrunA17Chr1	1098223	S	0.000320207
MtrunA17Chr1	1098352	Nseed	0.005330884
MtrunA17Chr1	1109672	N	0.00977748
MtrunA17Chr1	1109672	CN	0.003474621
MtrunA17Chr1	1110726	S	0.002128542
MtrunA17Chr1	1111271	N	0.006304259
MtrunA17Chr1	1111271	CN	0.003728082
MtrunA17Chr1	1111647	N	0.004665171
MtrunA17Chr1	1111647	CN	0.005297657
MtrunA17Chr1	1111654	N	0.002511542
MtrunA17Chr1	1111654	CN	0.002610586
MtrunA17Chr1	1114696	N	0.006572486
MtrunA17Chr1	1114696	CN	0.003338994
MtrunA17Chr1	1129449	S	0.000746598
MtrunA17Chr1	1135200	N	0.008829933
MtrunA17Chr1	1135200	CN	0.009265655
MtrunA17Chr1	1135415	N	0.006236342
MtrunA17Chr1	1135415	CN	0.005487987
MtrunA17Chr1	1135445	N	0.003763832
MtrunA17Chr1	1135445	CN	0.002370657
MtrunA17Chr1	1135513	N	0.003878971
MtrunA17Chr1	1135513	CN	0.003134154
MtrunA17Chr1	1136789	N	0.008220009
MtrunA17Chr1	1136789	CN	0.004702369
MtrunA17Chr1	1136794	N	0.008220009
MtrunA17Chr1	1136794	CN	0.004702369
MtrunA17Chr1	1136861	N	0.004391988
MtrunA17Chr1	1136861	CN	0.003571435
MtrunA17Chr1	1136971	N	0.005730747
MtrunA17Chr1	1136971	CN	0.003641072
MtrunA17Chr1	1137094	N	0.00115076
MtrunA17Chr1	1137094	CN	0.000714118
MtrunA17Chr1	1137329	N	0.001464693
MtrunA17Chr1	1137329	CN	0.001243089
MtrunA17Chr1	1137456	N	0.004660734
MtrunA17Chr1	1137456	CN	0.002449865
MtrunA17Chr1	1137467	N	0.001960353
MtrunA17Chr1	1137467	CN	0.001040486
MtrunA17Chr1	1137474	CN	0.009883291
MtrunA17Chr1	1137480	N	0.004497511
MtrunA17Chr1	1137480	CN	0.001829486
MtrunA17Chr1	1137495	CN	0.005999964
MtrunA17Chr1	1137496	N	0.004497511
MtrunA17Chr1	1137496	CN	0.001829486
MtrunA17Chr1	1137498	N	0.004497511
MtrunA17Chr1	1137498	CN	0.001829486
MtrunA17Chr1	1137512	N	0.003675609
MtrunA17Chr1	1137512	CN	0.001919567
MtrunA17Chr1	1137532	CN	0.009883291
MtrunA17Chr1	1137533	CN	0.009883291
MtrunA17Chr1	1141365	CN	0.004435627
MtrunA17Chr1	1145542	Nseed	0.002639041
MtrunA17Chr1	1146260	CN	0.006916579
MtrunA17Chr1	1146286	N	0.006572486
MtrunA17Chr1	1146286	CN	0.003338994
MtrunA17Chr1	1146340	N	0.003773859
MtrunA17Chr1	1146340	Sseed	0.003150865
MtrunA17Chr1	1146340	CN	0.001899571
MtrunA17Chr1	1147232	S	0.004796812
MtrunA17Chr1	1149014	S	0.001681296
MtrunA17Chr1	1149162	N	0.008408088
MtrunA17Chr1	1152613	N	0.002447647
MtrunA17Chr1	1152613	CN	0.004479535
MtrunA17Chr1	1154140	CN	0.008986917
MtrunA17Chr1	1154381	N	0.004166297
MtrunA17Chr1	1154381	CN	0.008275434
MtrunA17Chr1	1157768	N	0.001044771
MtrunA17Chr1	1157768	CN	0.004051187
MtrunA17Chr1	1160804	S	0.006194273
MtrunA17Chr1	1161373	N	0.001328477
MtrunA17Chr1	1161373	CN	0.005301026
MtrunA17Chr1	1161980	N	0.001129893
MtrunA17Chr1	1161980	CN	0.004917794
MtrunA17Chr1	1162214	S	0.000533464
MtrunA17Chr1	1165662	N	0.008706789
MtrunA17Chr1	1165663	Sseed	0.007852984
MtrunA17Chr1	1165770	N	0.008706789
MtrunA17Chr1	1166890	Sseed	0.007852984
MtrunA17Chr1	1167207	N	0.003273058
MtrunA17Chr1	1168069	Sseed	0.00053741
MtrunA17Chr1	1168490	N	2.10E-05
MtrunA17Chr1	1168490	CN	0.000115017
MtrunA17Chr1	1168596	Sseed	0.003897683
MtrunA17Chr1	1168704	N	0.004445461
MtrunA17Chr1	1168704	CN	0.006837678
MtrunA17Chr1	1168771	N	0.000561898
MtrunA17Chr1	1168771	CN	0.000529574
MtrunA17Chr1	1169626	N	0.003519777
MtrunA17Chr1	1173966	N	0.006207484
MtrunA17Chr1	1173966	CN	0.00550985
MtrunA17Chr1	1174147	Sseed	0.007657397
MtrunA17Chr1	1174848	N	0.002715634
MtrunA17Chr1	1174848	CN	0.004464516
MtrunA17Chr1	1177285	N	0.001563925
MtrunA17Chr1	1177285	CN	0.003267785
MtrunA17Chr1	1178252	N	0.001129893
MtrunA17Chr1	1178252	CN	0.004917794
MtrunA17Chr1	1181113	Sseed	0.004851381
MtrunA17Chr1	1181113	Sseed	0.004851381
MtrunA17Chr1	1181113	Sseed	0.004851381
MtrunA17Chr1	1181177	Sseed	0.005139074
MtrunA17Chr1	1181177	Sseed	0.005139074
MtrunA17Chr1	1183313	N	0.005294774
MtrunA17Chr1	1183313	CN	0.005982539
MtrunA17Chr1	1183376	N	0.007484546
MtrunA17Chr1	1183456	Sseed	0.004851381
MtrunA17Chr1	1183500	Sseed	0.004851381
MtrunA17Chr1	1183633	N	0.006708351
MtrunA17Chr1	1183655	N	0.001201042
MtrunA17Chr1	1183655	CN	0.002983731
MtrunA17Chr1	1184583	N	0.005569218
MtrunA17Chr1	1184620	N	0.006935147
MtrunA17Chr1	1184620	CN	0.007626281
MtrunA17Chr1	1184644	N	0.005569218
MtrunA17Chr1	1184660	N	0.005569218
MtrunA17Chr1	1184784	N	0.005388004
MtrunA17Chr1	1184928	N	0.000785587
MtrunA17Chr1	1184928	CN	0.002163961
MtrunA17Chr1	1184935	N	0.000785587
MtrunA17Chr1	1184935	CN	0.002163961
MtrunA17Chr1	1185151	N	0.005605675
MtrunA17Chr1	1185217	N	0.000840435
MtrunA17Chr1	1185217	CN	0.001041671
MtrunA17Chr1	1185284	N	0.000907147
MtrunA17Chr1	1185284	CN	0.00274275
MtrunA17Chr1	1185436	Sseed	0.002632306
MtrunA17Chr1	1185644	N	0.006935147
MtrunA17Chr1	1185644	CN	0.007626281
MtrunA17Chr1	1185670	N	0.002337334
MtrunA17Chr1	1185670	CN	0.002437724
MtrunA17Chr1	1185719	Sseed	0.002632306
MtrunA17Chr1	1185756	N	0.00510218
MtrunA17Chr1	1185785	Sseed	0.001434727
MtrunA17Chr1	1186110	S	0.000219293
MtrunA17Chr1	1186357	N	0.005569218
MtrunA17Chr1	1186415	N	0.005569218
MtrunA17Chr1	1186454	Sseed	0.004851381
MtrunA17Chr1	1186466	N	0.007127362
MtrunA17Chr1	1186469	N	0.007127362
MtrunA17Chr1	1186498	Sseed	0.004851381
MtrunA17Chr1	1186502	N	0.007773038
MtrunA17Chr1	1186508	N	0.008596706
MtrunA17Chr1	1186509	N	0.008596706
MtrunA17Chr1	1188554	N	0.001687737
MtrunA17Chr1	1188554	CN	0.002527224
MtrunA17Chr1	1188585	N	0.004011424
MtrunA17Chr1	1188585	CN	0.006285377
MtrunA17Chr1	1188604	N	0.00672602
MtrunA17Chr1	1188604	CN	0.007834253
MtrunA17Chr1	1188614	N	0.002453936
MtrunA17Chr1	1188614	CN	0.002671182
MtrunA17Chr1	1188634	N	0.008065769
MtrunA17Chr1	1190566	N	0.007172734
MtrunA17Chr1	1190566	CN	0.003072039
MtrunA17Chr1	1190899	N	0.004359441
MtrunA17Chr1	1190899	CN	0.002052884
MtrunA17Chr1	1192548	N	0.001423444
MtrunA17Chr1	1192548	CN	0.001021278
MtrunA17Chr1	1192550	Sseed	0.007741933
MtrunA17Chr1	1195567	Nseed	0.007882735
MtrunA17Chr1	1196310	Sseed	0.004851381
MtrunA17Chr1	1196847	N	0.002877229
MtrunA17Chr1	1196847	CN	0.005264783
MtrunA17Chr1	1198150	Sseed	0.009792774
MtrunA17Chr1	1198213	N	0.002993939
MtrunA17Chr1	1198213	CN	0.004439697
MtrunA17Chr1	1198389	N	0.005986655
MtrunA17Chr1	1198389	CN	0.002563468
MtrunA17Chr1	1198504	Sseed	0.005675261
MtrunA17Chr1	1201631	N	0.005830943
MtrunA17Chr1	1201631	CN	0.00703247
MtrunA17Chr1	1201653	N	0.005830943
MtrunA17Chr1	1201653	CN	0.00703247
MtrunA17Chr1	1201679	N	0.005830943
MtrunA17Chr1	1201679	CN	0.00703247
MtrunA17Chr1	1202369	N	0.005368956
MtrunA17Chr1	1202369	CN	0.007410521
MtrunA17Chr1	1203419	Sseed	0.004851381
MtrunA17Chr1	1203906	Sseed	0.004851381
MtrunA17Chr1	1204259	Sseed	0.004851381
MtrunA17Chr1	1204456	Sseed	0.002969832
MtrunA17Chr1	1205277	Nseed	0.007497035
MtrunA17Chr1	1205847	Nseed	0.005870434
MtrunA17Chr1	1205907	Nseed	0.005870434
MtrunA17Chr1	1206113	N	0.003001842
MtrunA17Chr1	1206113	CN	0.004283947
MtrunA17Chr1	1206310	Sseed	0.004851381
MtrunA17Chr1	1206404	Nseed	0.003012131
MtrunA17Chr1	1206770	N	0.000141576
MtrunA17Chr1	1206770	CN	0.000597814
MtrunA17Chr1	1206993	N	0.008512837
MtrunA17Chr1	1206993	CN	0.00931067
MtrunA17Chr1	1207020	Nseed	0.000986941
MtrunA17Chr1	1207171	N	0.008993892
MtrunA17Chr1	1207214	N	0.008993892
MtrunA17Chr1	1207250	N	0.008993892
MtrunA17Chr1	1207255	N	0.008993892
MtrunA17Chr1	1207405	N	0.005830943
MtrunA17Chr1	1207405	CN	0.00703247
MtrunA17Chr1	1207448	N	0.005830943
MtrunA17Chr1	1207448	CN	0.00703247
MtrunA17Chr1	1207452	N	0.005830943
MtrunA17Chr1	1207452	CN	0.00703247
MtrunA17Chr1	1207592	Nseed	0.005007719
MtrunA17Chr1	1208578	Sseed	0.004851381
MtrunA17Chr1	1209100	N	0.003946291
MtrunA17Chr1	1209100	CN	0.005466089
MtrunA17Chr1	1210142	Sseed	0.003353752
MtrunA17Chr1	1211127	S	0.003796704
MtrunA17Chr1	1211182	CN	0.0061847
MtrunA17Chr1	1211193	S	0.009791893
MtrunA17Chr1	1211193	N	0.006182592
MtrunA17Chr1	1211193	CN	0.001684742
MtrunA17Chr1	1212972	N	0.00875179
MtrunA17Chr1	1214985	Sseed	0.004851381
MtrunA17Chr1	1215639	Sseed	0.004851381
MtrunA17Chr1	1216056	N	0.004216496
MtrunA17Chr1	1216056	CN	0.00579724
MtrunA17Chr1	1216175	Sseed	0.002903798
MtrunA17Chr1	1216431	N	0.00538151
MtrunA17Chr1	1217931	S	0.004081584
MtrunA17Chr1	1217931	Sseed	0.007850783
MtrunA17Chr1	1217955	N	0.003001842
MtrunA17Chr1	1217955	CN	0.004283947
MtrunA17Chr1	1218207	Nseed	0.00420665
MtrunA17Chr1	1220532	Sseed	0.002758926
MtrunA17Chr1	1220940	CN	0.006668383
MtrunA17Chr1	1221918	Sseed	0.009182326
MtrunA17Chr1	1222177	Sseed	0.003487764
MtrunA17Chr1	1222177	CN	0.00908676
MtrunA17Chr1	1222259	N	0.009830149
MtrunA17Chr1	1222270	N	0.009205845
MtrunA17Chr1	1222331	N	0.001778233
MtrunA17Chr1	1222331	CN	0.002369348
MtrunA17Chr1	1222679	Nseed	0.008346896
MtrunA17Chr1	1222880	N	3.35E-05
MtrunA17Chr1	1222880	CN	0.000202141
MtrunA17Chr1	1223220	N	0.003573634
MtrunA17Chr1	1223220	CN	0.005013302
MtrunA17Chr1	1223626	N	7.45E-07
MtrunA17Chr1	1223626	CN	4.90E-06
MtrunA17Chr1	1225248	Sseed	0.002927302
MtrunA17Chr1	1225748	Nseed	0.005870434
MtrunA17Chr1	1229087	Sseed	0.003852727
MtrunA17Chr1	1229948	Sseed	0.006573162
MtrunA17Chr1	1229948	CN	0.006987156
MtrunA17Chr1	1230414	N	0.006589819
MtrunA17Chr1	1230414	CN	0.004332845
MtrunA17Chr1	1230657	N	0.003001842
MtrunA17Chr1	1230657	CN	0.004283947
MtrunA17Chr1	1230766	N	0.002893089
MtrunA17Chr1	1230766	CN	0.001950321
MtrunA17Chr1	1231345	N	0.002959257
MtrunA17Chr1	1231345	CN	0.003785195
MtrunA17Chr1	1231358	N	0.003874638
MtrunA17Chr1	1231358	CN	0.000578365
MtrunA17Chr1	1231388	N	0.007487982
MtrunA17Chr1	1231436	N	0.003334223
MtrunA17Chr1	1231436	Sseed	0.006578915
MtrunA17Chr1	1231436	CN	0.001173754
MtrunA17Chr1	1231570	N	0.005584481
MtrunA17Chr1	1231570	CN	0.003728607
MtrunA17Chr1	1232481	N	0.004853214
MtrunA17Chr1	1232481	N	0.004853214
MtrunA17Chr1	1232481	N	0.004853214
MtrunA17Chr1	1232481	CN	0.006340318
MtrunA17Chr1	1232481	CN	0.006340318
MtrunA17Chr1	1232481	CN	0.006340318
MtrunA17Chr1	1232757	Sseed	0.003306314
MtrunA17Chr1	1232757	Sseed	0.003306314
MtrunA17Chr1	1232757	Sseed	0.003306314
MtrunA17Chr1	1233087	Sseed	0.002242124
MtrunA17Chr1	1233087	Sseed	0.002242124
MtrunA17Chr1	1233087	Sseed	0.002242124
MtrunA17Chr1	1234797	Sseed	0.007658301
MtrunA17Chr1	1235382	Sseed	0.002632306
MtrunA17Chr1	1236121	N	0.006589819
MtrunA17Chr1	1236121	CN	0.004332845
MtrunA17Chr1	1236140	S	0.001155964
MtrunA17Chr1	1236210	Nseed	0.003320064
MtrunA17Chr1	1236215	Sseed	0.005948185
MtrunA17Chr1	1236255	Sseed	0.005948185
MtrunA17Chr1	1237619	S	0.001331173
MtrunA17Chr1	1237639	N	0.009839858
MtrunA17Chr1	1237639	CN	0.009503967
MtrunA17Chr1	1237652	Sseed	0.009425148
MtrunA17Chr1	1237652	CN	0.006041773
MtrunA17Chr1	1237677	N	0.006594964
MtrunA17Chr1	1237677	CN	0.004284078
MtrunA17Chr1	1238400	N	0.003290852
MtrunA17Chr1	1238400	CN	0.00419039
MtrunA17Chr1	1238771	Sseed	0.00414174
MtrunA17Chr1	1239808	N	0.00913917
MtrunA17Chr1	1239808	N	0.00913917
MtrunA17Chr1	1240263	N	0.007064578
MtrunA17Chr1	1240263	N	0.007064578
MtrunA17Chr1	1240263	CN	0.004775659
MtrunA17Chr1	1240263	CN	0.004775659
MtrunA17Chr1	1242272	Sseed	0.004396975
MtrunA17Chr1	1243148	N	0.003263055
MtrunA17Chr1	1243148	CN	0.002058699
MtrunA17Chr1	1243149	N	0.003263055
MtrunA17Chr1	1243149	CN	0.002058699
MtrunA17Chr1	1243432	Sseed	0.002632306
MtrunA17Chr1	1244832	Sseed	0.003306314
MtrunA17Chr1	1248477	N	0.003290852
MtrunA17Chr1	1248477	CN	0.00419039
MtrunA17Chr1	1250845	N	0.003290852
MtrunA17Chr1	1250845	CN	0.00419039
MtrunA17Chr1	1252624	CN	0.008110313
MtrunA17Chr1	1252881	N	0.001917863
MtrunA17Chr1	1252881	CN	0.006234287
MtrunA17Chr1	1254842	CN	0.007940152
MtrunA17Chr1	1254842	CN	0.007940152
MtrunA17Chr1	1256097	CN	0.007571632
MtrunA17Chr1	1258133	N	0.002639286
MtrunA17Chr1	1258133	CN	0.007153275
MtrunA17Chr1	1261303	S	0.002334237
MtrunA17Chr1	1261327	S	0.00101398
MtrunA17Chr1	1269925	N	0.000512855
MtrunA17Chr1	1269925	CN	0.000530562
MtrunA17Chr1	1272401	Nseed	0.003012131
MtrunA17Chr1	1272470	Nseed	0.005870434
MtrunA17Chr1	1275908	S	0.004055414
MtrunA17Chr1	1275908	N	0.004318981
MtrunA17Chr1	1275908	CN	0.000719115
MtrunA17Chr1	1277425	N	0.004372179
MtrunA17Chr1	1277425	CN	0.001215518
MtrunA17Chr1	1282707	N	0.0019203
MtrunA17Chr1	1282707	CN	0.003440036
MtrunA17Chr1	1284303	N	0.004372179
MtrunA17Chr1	1284303	N	0.004372179
MtrunA17Chr1	1284303	CN	0.001215518
MtrunA17Chr1	1284303	CN	0.001215518
MtrunA17Chr1	1287127	S	0.00649512
MtrunA17Chr1	1287155	S	0.00649512
MtrunA17Chr1	1288661	Nseed	0.009393978
MtrunA17Chr1	1289288	S	0.001187923
MtrunA17Chr1	1290833	Sseed	0.007818591
MtrunA17Chr1	1291212	N	0.003856637
MtrunA17Chr1	1291212	CN	0.006870831
MtrunA17Chr1	1291427	S	0.007790772
MtrunA17Chr1	1291427	CN	0.004109876
MtrunA17Chr1	1291789	N	0.00798415
MtrunA17Chr1	1295328	N	0.005223684
MtrunA17Chr1	1295328	CN	0.008613948
MtrunA17Chr1	1295844	S	0.009692631
MtrunA17Chr1	1296776	Nseed	0.008709454
MtrunA17Chr1	1297334	N	0.002715925
MtrunA17Chr1	1297334	CN	0.005918577
MtrunA17Chr1	1299345	S	0.007285489
MtrunA17Chr1	1301042	N	0.008748306
MtrunA17Chr1	1301362	S	0.005056701
MtrunA17Chr1	1301362	S	0.005056701
MtrunA17Chr1	1301485	N	0.006912573
MtrunA17Chr1	1301485	N	0.006912573
MtrunA17Chr1	1301485	CN	0.008063481
MtrunA17Chr1	1301485	CN	0.008063481
MtrunA17Chr1	1305197	S	0.005470513
MtrunA17Chr1	1305643	N	0.009837343
MtrunA17Chr1	1337332	S	0.005113487
MtrunA17Chr1	1342300	CN	0.00989285
MtrunA17Chr1	1345038	CN	0.009028829
MtrunA17Chr1	1346126	S	0.001507143
MtrunA17Chr1	1346462	S	0.009261747
MtrunA17Chr1	1347814	S	0.005113487
MtrunA17Chr1	1355903	N	0.000539137
MtrunA17Chr1	1355903	CN	0.001903475
MtrunA17Chr1	1355959	N	0.009983071
MtrunA17Chr1	1355975	N	0.000193833
MtrunA17Chr1	1355975	CN	0.000922525
MtrunA17Chr1	1357162	N	0.005371522
MtrunA17Chr1	1357409	N	0.000134981
MtrunA17Chr1	1357409	CN	0.000345645
MtrunA17Chr1	1359427	N	0.000134981
MtrunA17Chr1	1359427	CN	0.000345645
MtrunA17Chr1	1364545	S	0.006601354
MtrunA17Chr1	1368014	S	0.006601354
MtrunA17Chr1	1377932	Nseed	0.007527885
MtrunA17Chr1	1377932	Nseed	0.007527885
MtrunA17Chr1	1377932	Nseed	0.007527885
MtrunA17Chr1	1377932	Nseed	0.007527885
MtrunA17Chr1	1377932	Nseed	0.007527885
MtrunA17Chr1	1379278	Nseed	0.009268261
MtrunA17Chr1	1379330	S	0.005754919
MtrunA17Chr1	1380474	S	0.008299561
MtrunA17Chr1	1384031	S	0.00616324
MtrunA17Chr1	1385125	N	4.57E-06
MtrunA17Chr1	1385125	CN	1.82E-05
MtrunA17Chr1	1385197	N	0.005060657
MtrunA17Chr1	1385197	CN	0.001363896
MtrunA17Chr1	1396130	CN	0.00614229
MtrunA17Chr1	1396787	N	0.006787075
MtrunA17Chr1	1396787	CN	0.001058673
MtrunA17Chr1	1399459	N	0.00650232
MtrunA17Chr1	1408153	N	0.007274839
MtrunA17Chr1	1409887	S	0.006086637
MtrunA17Chr1	1409893	N	0.00039593
MtrunA17Chr1	1409893	CN	0.000740396
MtrunA17Chr1	1410185	N	0.000733294
MtrunA17Chr1	1410185	CN	0.00221569
MtrunA17Chr1	1411047	Nseed	0.004555848
MtrunA17Chr1	1411326	N	0.000481337
MtrunA17Chr1	1411326	CN	0.000727137
MtrunA17Chr1	1413856	CN	0.003993378
MtrunA17Chr1	1413942	N	0.00142628
MtrunA17Chr1	1413942	CN	0.000718582
MtrunA17Chr1	1414310	N	0.003536347
MtrunA17Chr1	1414310	CN	0.005301
MtrunA17Chr1	1414740	Nseed	0.006634559
MtrunA17Chr1	1415136	N	0.004822722
MtrunA17Chr1	1415136	CN	0.009611204
MtrunA17Chr1	1415295	N	0.001638159
MtrunA17Chr1	1415295	CN	0.003189506
MtrunA17Chr1	1415881	N	0.001869602
MtrunA17Chr1	1415881	CN	0.003939034
MtrunA17Chr1	1416106	N	0.000178298
MtrunA17Chr1	1416106	CN	0.000457643
MtrunA17Chr1	1418164	N	0.000178298
MtrunA17Chr1	1418164	CN	0.000457643
MtrunA17Chr1	1418266	CN	0.006104935
MtrunA17Chr1	1421246	S	0.006696568
MtrunA17Chr1	1421825	N	0.004822722
MtrunA17Chr1	1421825	CN	0.009611204
MtrunA17Chr1	1422807	N	0.000178298
MtrunA17Chr1	1422807	CN	0.000457643
MtrunA17Chr1	1423272	S	0.003595613
MtrunA17Chr1	1423333	N	0.004822722
MtrunA17Chr1	1423333	CN	0.009611204
MtrunA17Chr1	1424330	N	0.004822722
MtrunA17Chr1	1424330	CN	0.009611204
MtrunA17Chr1	1424707	N	0.000178298
MtrunA17Chr1	1424707	CN	0.000457643
MtrunA17Chr1	1434858	N	0.005068633
MtrunA17Chr1	1434858	CN	0.008932029
MtrunA17Chr1	1434867	N	0.001996748
MtrunA17Chr1	1434867	CN	0.004235236
MtrunA17Chr1	1434922	N	0.005068633
MtrunA17Chr1	1434922	CN	0.008932029
MtrunA17Chr1	1435065	N	0.005068633
MtrunA17Chr1	1435065	CN	0.008932029
MtrunA17Chr1	1435194	N	0.000178298
MtrunA17Chr1	1435194	CN	0.000457643
MtrunA17Chr1	1435259	N	0.000378214
MtrunA17Chr1	1435259	CN	0.00087178
MtrunA17Chr1	1435920	N	0.004822722
MtrunA17Chr1	1435920	CN	0.009611204
MtrunA17Chr1	1436662	N	0.005068633
MtrunA17Chr1	1436662	CN	0.008932029
MtrunA17Chr1	1437067	N	0.004822722
MtrunA17Chr1	1437067	CN	0.009611204
MtrunA17Chr1	1437089	N	0.002030465
MtrunA17Chr1	1437089	CN	0.002358754
MtrunA17Chr1	1437123	N	0.005068633
MtrunA17Chr1	1437123	CN	0.008932029
MtrunA17Chr1	1437415	N	0.004822722
MtrunA17Chr1	1437415	CN	0.009611204
MtrunA17Chr1	1437489	N	0.004822722
MtrunA17Chr1	1437489	CN	0.009611204
MtrunA17Chr1	1437502	N	0.001638159
MtrunA17Chr1	1437502	CN	0.003189506
MtrunA17Chr1	1437548	N	0.004822722
MtrunA17Chr1	1437548	CN	0.009611204
MtrunA17Chr1	1438384	N	0.005283194
MtrunA17Chr1	1438404	N	0.004644339
MtrunA17Chr1	1438409	N	0.004202466
MtrunA17Chr1	1438489	N	0.004822722
MtrunA17Chr1	1438489	CN	0.009611204
MtrunA17Chr1	1438843	N	0.004822722
MtrunA17Chr1	1438843	CN	0.009611204
MtrunA17Chr1	1438860	N	0.006686895
MtrunA17Chr1	1439075	N	0.006042392
MtrunA17Chr1	1439305	N	0.006557771
MtrunA17Chr1	1439340	N	0.005068633
MtrunA17Chr1	1439340	CN	0.008932029
MtrunA17Chr1	1443784	N	0.001366577
MtrunA17Chr1	1443784	CN	0.002607068
MtrunA17Chr1	1443829	N	0.000401635
MtrunA17Chr1	1443829	CN	0.000866161
MtrunA17Chr1	1444019	N	0.000378214
MtrunA17Chr1	1444019	CN	0.00087178
MtrunA17Chr1	1446996	N	0.005068633
MtrunA17Chr1	1446996	CN	0.008932029
MtrunA17Chr1	1451022	N	0.004822722
MtrunA17Chr1	1451022	CN	0.009611204
MtrunA17Chr1	1451203	N	0.000178298
MtrunA17Chr1	1451203	CN	0.000457643
MtrunA17Chr1	1453658	CN	0.003993378
MtrunA17Chr1	1453658	CN	0.003993378
MtrunA17Chr1	1455055	N	0.004822722
MtrunA17Chr1	1455055	CN	0.009611204
MtrunA17Chr1	1457568	S	0.009483905
MtrunA17Chr1	1458654	S	0.005491008
MtrunA17Chr1	1459262	N	0.000328258
MtrunA17Chr1	1459262	CN	0.001609006
MtrunA17Chr1	1459337	S	0.006388173
MtrunA17Chr1	1459337	CN	0.007898944
MtrunA17Chr1	1459364	N	0.003100733
MtrunA17Chr1	1459364	CN	0.002193439
MtrunA17Chr1	1459485	N	0.004822722
MtrunA17Chr1	1459485	CN	0.009611204
MtrunA17Chr1	1460206	N	0.000355566
MtrunA17Chr1	1460206	CN	0.000939796
MtrunA17Chr1	1461323	N	0.004822722
MtrunA17Chr1	1461323	CN	0.009611204
MtrunA17Chr1	1462513	S	0.007109007
MtrunA17Chr1	1462525	N	0.003599768
MtrunA17Chr1	1462525	CN	0.004657233
MtrunA17Chr1	1469855	N	0.005752136
MtrunA17Chr1	1469855	CN	0.00772368
MtrunA17Chr1	1471731	CN	0.007077004
MtrunA17Chr1	1475916	N	0.000917436
MtrunA17Chr1	1475916	CN	0.001593455
MtrunA17Chr1	1476033	S	0.009894236
MtrunA17Chr1	1477165	N	0.003780384
MtrunA17Chr1	1478389	S	0.008447241
MtrunA17Chr1	1478389	CN	0.004667143
MtrunA17Chr1	1478424	Sseed	0.008824067
MtrunA17Chr1	1478794	N	0.009017939
MtrunA17Chr1	1479675	N	0.000178298
MtrunA17Chr1	1479675	CN	0.000457643
MtrunA17Chr1	1479721	N	0.008048458
MtrunA17Chr1	1481348	N	0.00345526
MtrunA17Chr1	1481348	CN	0.005923292
MtrunA17Chr1	1482192	S	0.005976619
MtrunA17Chr1	1482192	CN	0.008327169
MtrunA17Chr1	1483960	S	0.005491008
MtrunA17Chr1	1485646	S	0.004020085
MtrunA17Chr1	1485646	N	0.002600474
MtrunA17Chr1	1485646	CN	0.00064968
MtrunA17Chr1	1486312	N	0.000178298
MtrunA17Chr1	1486312	CN	0.000457643
MtrunA17Chr1	1487540	Sseed	0.002892948
MtrunA17Chr1	1487863	Sseed	0.002319902
MtrunA17Chr1	1489300	S	0.002897639
MtrunA17Chr1	1489300	N	0.004974707
MtrunA17Chr1	1489300	CN	0.002280554
MtrunA17Chr1	1492387	CN	0.00922239
MtrunA17Chr1	1492494	S	0.009302194
MtrunA17Chr1	1492494	CN	0.0075302
MtrunA17Chr1	1493644	N	0.007232877
MtrunA17Chr1	1494587	CN	0.009141648
MtrunA17Chr1	1496545	N	0.001317219
MtrunA17Chr1	1496545	CN	0.001761937
MtrunA17Chr1	1499285	N	0.002630151
MtrunA17Chr1	1499285	N	0.002630151
MtrunA17Chr1	1499285	CN	0.002710542
MtrunA17Chr1	1499285	CN	0.002710542
MtrunA17Chr1	1501355	S	0.002911483
MtrunA17Chr1	1501355	N	0.001867342
MtrunA17Chr1	1501355	CN	0.000772027
MtrunA17Chr1	1505256	S	0.007347317
MtrunA17Chr1	1505256	CN	0.007958067
MtrunA17Chr1	1509053	S	0.002641545
MtrunA17Chr1	1509053	CN	0.005762588
MtrunA17Chr1	1509569	Nseed	0.004332432
MtrunA17Chr1	1510180	N	9.86E-05
MtrunA17Chr1	1510180	CN	0.00010909
MtrunA17Chr1	1512555	S	0.002641545
MtrunA17Chr1	1512555	CN	0.005762588
MtrunA17Chr1	1514130	S	0.002052379
MtrunA17Chr1	1514264	S	0.003150303
MtrunA17Chr1	1516609	N	0.000236517
MtrunA17Chr1	1516609	CN	0.000451939
MtrunA17Chr1	1517610	N	0.000229709
MtrunA17Chr1	1517610	CN	0.000579784
MtrunA17Chr1	1518292	Sseed	0.004079431
MtrunA17Chr1	1522972	N	0.001084963
MtrunA17Chr1	1522972	CN	0.007736521
MtrunA17Chr1	1522976	N	0.000603198
MtrunA17Chr1	1522976	CN	0.001720932
MtrunA17Chr1	1522983	N	0.000540263
MtrunA17Chr1	1522983	CN	0.003995755
MtrunA17Chr1	1523005	N	0.000178298
MtrunA17Chr1	1523005	CN	0.000457643
MtrunA17Chr1	1523007	N	0.000178298
MtrunA17Chr1	1523007	CN	0.000457643
MtrunA17Chr1	1523015	N	0.000178298
MtrunA17Chr1	1523015	CN	0.000457643
MtrunA17Chr1	1523019	N	0.000178298
MtrunA17Chr1	1523019	CN	0.000457643
MtrunA17Chr1	1526617	N	0.000163021
MtrunA17Chr1	1526617	N	0.000163021
MtrunA17Chr1	1526617	CN	0.000651415
MtrunA17Chr1	1526617	CN	0.000651415
MtrunA17Chr1	1526779	N	0.000178298
MtrunA17Chr1	1526779	N	0.000178298
MtrunA17Chr1	1526779	CN	0.000457643
MtrunA17Chr1	1526779	CN	0.000457643
MtrunA17Chr1	1531892	Nseed	0.001546848
MtrunA17Chr1	1531987	CN	0.007900267
MtrunA17Chr1	1536591	N	0.007337958
MtrunA17Chr1	1536591	CN	0.005201099
MtrunA17Chr1	1537726	N	0.004830757
MtrunA17Chr1	1538995	N	0.008637785
MtrunA17Chr1	1539240	N	0.004963324
MtrunA17Chr1	1539325	N	0.007175142
MtrunA17Chr1	1539740	N	0.001578148
MtrunA17Chr1	1539740	CN	0.000513513
MtrunA17Chr1	1539877	N	0.00323093
MtrunA17Chr1	1539877	CN	0.007687792
MtrunA17Chr1	1539931	N	0.006457698
MtrunA17Chr1	1539974	S	0.006108951
MtrunA17Chr1	1541322	N	0.009405827
MtrunA17Chr1	1541525	S	0.007444228
MtrunA17Chr1	1542836	N	0.001854457
MtrunA17Chr1	1542836	CN	0.009515189
MtrunA17Chr1	1542945	N	0.007448823
MtrunA17Chr1	1543266	N	0.003571515
MtrunA17Chr1	1547329	S	0.002132685
MtrunA17Chr1	1547573	CN	0.003993378
MtrunA17Chr1	1549036	CN	0.00989285
MtrunA17Chr1	1549036	CN	0.00989285
MtrunA17Chr1	1550621	S	0.000643855
MtrunA17Chr1	1550772	S	0.008810596
MtrunA17Chr1	1551047	S	0.005407897
MtrunA17Chr1	1554327	S	0.009431107
MtrunA17Chr1	1554431	CN	0.007807679
MtrunA17Chr1	1554484	S	0.007549344
MtrunA17Chr1	1555158	S	0.005407897
MtrunA17Chr1	1555355	S	0.005407897
MtrunA17Chr1	1559472	S	0.008810596
MtrunA17Chr1	1559517	S	0.005407897
MtrunA17Chr1	1560383	S	0.005526719
MtrunA17Chr1	1560523	S	0.004247048
MtrunA17Chr1	1563801	S	0.004942888
MtrunA17Chr1	1587952	S	0.006409663
MtrunA17Chr1	1588415	S	0.00688012
MtrunA17Chr1	1588538	N	0.004972957
MtrunA17Chr1	1588538	CN	0.00799232
MtrunA17Chr1	1588804	S	0.00788715
MtrunA17Chr1	1590433	Nseed	0.006437781
MtrunA17Chr1	1591405	S	0.00592369
MtrunA17Chr1	1598479	S	7.91E-05
MtrunA17Chr1	1598497	S	0.001859442
MtrunA17Chr1	1598649	S	0.004148084
MtrunA17Chr1	1598892	S	0.004148084
MtrunA17Chr1	1599313	S	0.003110424
MtrunA17Chr1	1599426	N	0.008482093
MtrunA17Chr1	1601556	S	0.001043154
MtrunA17Chr1	1601770	S	0.00267465
MtrunA17Chr1	1603527	S	0.001913631
MtrunA17Chr1	1605587	S	0.000979326
MtrunA17Chr1	1605618	S	0.001948285
MtrunA17Chr1	1607227	S	0.001948285
MtrunA17Chr1	1607731	N	0.005383071
MtrunA17Chr1	1609878	N	0.00587315
MtrunA17Chr1	1611209	S	0.003110424
MtrunA17Chr1	1611948	S	0.001043154
MtrunA17Chr1	1612112	S	0.002721386
MtrunA17Chr1	1612782	S	0.004148084
MtrunA17Chr1	1612785	Nseed	0.004499318
MtrunA17Chr1	1621007	Nseed	0.008176432
MtrunA17Chr1	1621333	Nseed	0.004113852
MtrunA17Chr1	1622509	CN	0.003278015
MtrunA17Chr1	1627258	S	0.005071991
MtrunA17Chr1	1627722	S	0.000989949
MtrunA17Chr1	1629611	S	0.001948285
MtrunA17Chr1	1629676	S	0.00688012
MtrunA17Chr1	1629684	S	0.005637295
MtrunA17Chr1	1633086	S	0.007178668
MtrunA17Chr1	1633086	S	0.007178668
MtrunA17Chr1	1637054	N	0.008884561
MtrunA17Chr1	1637054	CN	0.006902987
MtrunA17Chr1	1637167	Sseed	0.003279473
MtrunA17Chr1	1637198	Sseed	0.002886728
MtrunA17Chr1	1637519	Sseed	0.00614274
MtrunA17Chr1	1638500	S	0.005231237
MtrunA17Chr1	1639039	Sseed	0.007158946
MtrunA17Chr1	1639351	Nseed	0.005504138
MtrunA17Chr1	1640051	Sseed	0.00559132
MtrunA17Chr1	1640052	Sseed	0.00559132
MtrunA17Chr1	1640107	Sseed	0.00559132
MtrunA17Chr1	1642558	N	0.007811211
MtrunA17Chr1	1646289	N	3.70E-05
MtrunA17Chr1	1646289	CN	0.000249492
MtrunA17Chr1	1651521	N	0.000151378
MtrunA17Chr1	1651521	CN	0.000500521
MtrunA17Chr1	1653515	S	0.003046116
MtrunA17Chr1	1653778	N	0.00109364
MtrunA17Chr1	1653778	CN	0.000796525
MtrunA17Chr1	1655325	N	2.10E-05
MtrunA17Chr1	1655325	CN	0.000115017
MtrunA17Chr1	1656451	N	0.003966944
MtrunA17Chr1	1656472	N	0.002874965
MtrunA17Chr1	1656472	Sseed	0.008167959
MtrunA17Chr1	1656472	CN	0.006798733
MtrunA17Chr1	1656481	N	0.005719648
MtrunA17Chr1	1656481	Sseed	0.00602739
MtrunA17Chr1	1656481	CN	0.007290235
MtrunA17Chr1	1656499	N	0.000144519
MtrunA17Chr1	1656499	CN	0.000438198
MtrunA17Chr1	1671651	N	0.006474461
MtrunA17Chr1	1671651	Nseed	0.000651523
MtrunA17Chr1	1672268	Nseed	0.00956866
MtrunA17Chr1	1673918	N	0.009163209
MtrunA17Chr1	1674079	N	0.003334427
MtrunA17Chr1	1674079	CN	0.005671201
MtrunA17Chr1	1674782	N	0.000258689
MtrunA17Chr1	1674782	CN	0.000671023
MtrunA17Chr1	1675176	Nseed	0.008522083
MtrunA17Chr1	1677699	Sseed	0.005907196
MtrunA17Chr1	1681712	S	0.002132914
MtrunA17Chr1	1681751	Nseed	0.001532419
MtrunA17Chr1	1684942	N	0.00370158
MtrunA17Chr1	1684942	CN	0.001669357
MtrunA17Chr1	1685109	Nseed	0.002846388
MtrunA17Chr1	1685958	N	0.008882507
MtrunA17Chr1	1690712	N	0.000811872
MtrunA17Chr1	1690712	CN	0.001206079
MtrunA17Chr1	1690864	N	0.008863421
MtrunA17Chr1	1690978	Sseed	0.008222646
MtrunA17Chr1	1692662	N	0.009320103
MtrunA17Chr1	1697394	Sseed	0.007576481
MtrunA17Chr1	1697691	S	0.00191789
MtrunA17Chr1	1706917	CN	0.004861822
MtrunA17Chr1	1706981	CN	0.004861822
MtrunA17Chr1	1707090	S	0.003383201
MtrunA17Chr1	1708649	S	0.003383201
MtrunA17Chr1	1710336	S	0.00782139
MtrunA17Chr1	1710463	S	0.001186116
MtrunA17Chr1	1710867	S	0.003866188
MtrunA17Chr1	1711276	S	0.004947766
MtrunA17Chr1	1711411	S	0.009200273
MtrunA17Chr1	1714068	S	0.009107152
MtrunA17Chr1	1714068	S	0.009107152
MtrunA17Chr1	1716021	CN	0.008403369
MtrunA17Chr1	1716719	S	0.005340085
MtrunA17Chr1	1719428	CN	0.009126864
MtrunA17Chr1	1719890	Sseed	0.005354221
MtrunA17Chr1	1720298	S	0.00193289
MtrunA17Chr1	1720383	S	0.00193289
MtrunA17Chr1	1720391	CN	0.004244286
MtrunA17Chr1	1720620	S	0.003980475
MtrunA17Chr1	1720666	CN	0.00989285
MtrunA17Chr1	1721068	S	0.000750807
MtrunA17Chr1	1721456	S	0.001393083
MtrunA17Chr1	1722133	S	0.002073534
MtrunA17Chr1	1722573	S	0.008580764
MtrunA17Chr1	1722607	S	0.00864294
MtrunA17Chr1	1722617	N	0.009432954
MtrunA17Chr1	1722817	S	0.007790772
MtrunA17Chr1	1722817	CN	0.004109876
MtrunA17Chr1	1723348	S	0.003834863
MtrunA17Chr1	1723542	S	0.001393083
MtrunA17Chr1	1724057	CN	0.002472175
MtrunA17Chr1	1724455	CN	0.00989285
MtrunA17Chr1	1724718	S	0.00193289
MtrunA17Chr1	1724895	S	0.005346557
MtrunA17Chr1	1725359	S	0.003837605
MtrunA17Chr1	1726624	S	0.000809292
MtrunA17Chr1	1732662	S	0.00227458
MtrunA17Chr1	1732860	CN	0.005576161
MtrunA17Chr1	1733243	S	0.007141798
MtrunA17Chr1	1733243	CN	0.008507622
MtrunA17Chr1	1734833	CN	0.00989285
MtrunA17Chr1	1741389	S	0.006366678
MtrunA17Chr1	1744855	Nseed	0.006828246
MtrunA17Chr1	1746256	S	0.002054171
MtrunA17Chr1	1746284	S	0.005520277
MtrunA17Chr1	1746377	N	0.005512462
MtrunA17Chr1	1746377	CN	0.008369644
MtrunA17Chr1	1761572	S	0.002774816
MtrunA17Chr1	1761572	S	0.002774816
MtrunA17Chr1	1771337	N	0.008882507
MtrunA17Chr1	1773287	Sseed	0.009763988
MtrunA17Chr1	1774230	Sseed	0.001286922
MtrunA17Chr1	1774403	Sseed	0.004266115
MtrunA17Chr1	1778769	Sseed	0.001000793
MtrunA17Chr1	1791448	Nseed	0.007064843
MtrunA17Chr1	1791454	S	0.001702994
MtrunA17Chr1	1798921	Sseed	0.00333324
MtrunA17Chr1	1798964	Nseed	0.003666042
MtrunA17Chr1	1799482	N	0.00027858
MtrunA17Chr1	1799482	CN	0.000989286
MtrunA17Chr1	1802573	S	0.001561055
MtrunA17Chr1	1803092	S	0.002238356
MtrunA17Chr1	1804256	CN	0.009541986
MtrunA17Chr1	1805637	CN	0.007427994
MtrunA17Chr1	1809024	CN	0.007263993
MtrunA17Chr1	1809055	CN	0.007195723
MtrunA17Chr1	1809368	N	0.000580031
MtrunA17Chr1	1809368	CN	0.00138557
MtrunA17Chr1	1811211	Nseed	0.006740968
MtrunA17Chr1	1813178	Nseed	0.008109074
MtrunA17Chr1	1813345	Sseed	0.008852975
MtrunA17Chr1	1813423	CN	0.006575462
MtrunA17Chr1	1817179	S	0.002948884
MtrunA17Chr1	1817198	S	0.002948884
MtrunA17Chr1	1817347	S	0.003475253
MtrunA17Chr1	1817699	S	0.000675746
MtrunA17Chr1	1817699	S	0.000675746
MtrunA17Chr1	1819365	S	0.002948884
MtrunA17Chr1	1821566	S	0.000224351
MtrunA17Chr1	1821566	S	0.000224351
MtrunA17Chr1	1822024	S	0.007930155
MtrunA17Chr1	1822507	S	0.007930155
MtrunA17Chr1	1824113	S	0.007930155
MtrunA17Chr1	1824756	S	0.007930155
MtrunA17Chr1	1825183	S	0.007930155
MtrunA17Chr1	1827942	S	0.007930155
MtrunA17Chr1	1828532	S	0.003640018
MtrunA17Chr1	1828701	S	0.007930155
MtrunA17Chr1	1829271	Nseed	0.006657133
MtrunA17Chr1	1829664	CN	0.007548088
MtrunA17Chr1	1834634	S	0.005800391
MtrunA17Chr1	1835580	S	0.006830539
MtrunA17Chr1	1836423	S	0.002282974
MtrunA17Chr1	1836423	Sseed	0.00793839
MtrunA17Chr1	1836634	S	0.006953123
MtrunA17Chr1	1836725	Nseed	0.006657133
MtrunA17Chr1	1840786	N	0.007952115
MtrunA17Chr1	1840792	N	0.001033104
MtrunA17Chr1	1840792	CN	0.004990395
MtrunA17Chr1	1843718	CN	0.006868705
MtrunA17Chr1	1843775	N	0.000290236
MtrunA17Chr1	1843775	CN	0.001727169
MtrunA17Chr1	1844417	N	0.000254195
MtrunA17Chr1	1844417	CN	0.000516045
MtrunA17Chr1	1847211	N	0.000102596
MtrunA17Chr1	1847211	CN	0.000337819
MtrunA17Chr1	1848576	Nseed	0.000672755
MtrunA17Chr1	1849672	N	0.003959012
MtrunA17Chr1	1849672	CN	0.008961456
MtrunA17Chr1	1864452	S	0.008865326
MtrunA17Chr1	1864452	S	0.008865326
MtrunA17Chr1	1864528	Nseed	0.002080131
MtrunA17Chr1	1864528	Nseed	0.002080131
MtrunA17Chr1	1879872	S	0.007009183
MtrunA17Chr1	1891850	N	0.007144287
MtrunA17Chr1	1900734	N	0.002954736
MtrunA17Chr1	1903217	N	0.006896691
MtrunA17Chr1	1904089	N	2.10E-05
MtrunA17Chr1	1904089	CN	0.000115017
MtrunA17Chr1	1904843	S	0.008243655
MtrunA17Chr1	1904875	S	0.008333723
MtrunA17Chr1	1906261	N	0.003230933
MtrunA17Chr1	1921561	CN	0.006829056
MtrunA17Chr1	1923092	CN	0.007654423
MtrunA17Chr1	1926609	CN	0.00808496
MtrunA17Chr1	1945668	CN	0.008029545
MtrunA17Chr1	1948858	S	0.000781639
MtrunA17Chr1	1948858	N	0.006170335
MtrunA17Chr1	1948858	CN	0.00507405
MtrunA17Chr1	1949392	Nseed	0.008708911
MtrunA17Chr1	1949494	S	0.008639537
MtrunA17Chr1	1949858	CN	0.003993378
MtrunA17Chr1	1953709	N	0.006295562
MtrunA17Chr1	1953709	CN	0.001313173
MtrunA17Chr1	1954074	CN	0.007315837
MtrunA17Chr1	1969570	N	0.003923726
MtrunA17Chr1	1969570	CN	0.001752143
MtrunA17Chr1	1971044	N	0.004236743
MtrunA17Chr1	1971044	CN	0.000588346
MtrunA17Chr1	1978535	N	0.003923726
MtrunA17Chr1	1978535	CN	0.001752143
MtrunA17Chr1	1979533	N	0.00232812
MtrunA17Chr1	1979533	CN	0.001106842
MtrunA17Chr1	1980213	N	0.000100759
MtrunA17Chr1	1980213	CN	9.63E-06
MtrunA17Chr1	1983110	S	0.008377404
MtrunA17Chr1	1983436	S	0.005337446
MtrunA17Chr1	1984305	CN	0.009341501
MtrunA17Chr1	1985529	S	0.003026183
MtrunA17Chr1	1985582	N	0.0028932
MtrunA17Chr1	1985582	CN	0.001488027
MtrunA17Chr1	1986184	CN	0.005588708
MtrunA17Chr1	1989110	CN	0.005667726
MtrunA17Chr1	1990339	S	0.00234546
MtrunA17Chr1	1990488	Nseed	0.008609331
MtrunA17Chr1	1993930	CN	0.008181334
MtrunA17Chr1	1994215	N	0.005163752
MtrunA17Chr1	1994215	CN	0.003099212
MtrunA17Chr1	1995566	Sseed	0.005698172
MtrunA17Chr1	1997571	Sseed	0.008248927
MtrunA17Chr1	1998689	Sseed	0.008248927
MtrunA17Chr1	1999868	CN	0.003966819
MtrunA17Chr1	2001544	Sseed	0.001986008
MtrunA17Chr1	2002366	CN	0.00518578
MtrunA17Chr1	2003034	S	0.00792973
MtrunA17Chr1	2003034	N	0.009433897
MtrunA17Chr1	2003034	CN	0.001814431
MtrunA17Chr1	2003550	CN	0.008099618
MtrunA17Chr1	2004695	Sseed	0.000532051
MtrunA17Chr1	2008456	S	0.009222799
MtrunA17Chr1	2008457	S	0.003614853
MtrunA17Chr1	2008904	S	0.004661761
MtrunA17Chr1	2009050	N	0.004162415
MtrunA17Chr1	2009050	CN	0.007248911
MtrunA17Chr1	2009091	N	0.000230275
MtrunA17Chr1	2009091	CN	0.000256641
MtrunA17Chr1	2009266	N	0.001160914
MtrunA17Chr1	2009266	CN	0.002717861
MtrunA17Chr1	2009310	N	0.008085689
MtrunA17Chr1	2009310	CN	0.008584516
MtrunA17Chr1	2009316	N	0.000447262
MtrunA17Chr1	2009316	CN	0.000308948
MtrunA17Chr1	2009496	Nseed	0.007930201
MtrunA17Chr1	2010220	S	0.001510485
MtrunA17Chr1	2012585	N	0.007597071
MtrunA17Chr1	2012622	Nseed	0.004542018
MtrunA17Chr1	2013041	Nseed	0.009333852
MtrunA17Chr1	2013590	Sseed	0.00263666
MtrunA17Chr1	2014157	Sseed	0.006992239
MtrunA17Chr1	2014646	Sseed	0.001986008
MtrunA17Chr1	2014783	Sseed	0.001986008
MtrunA17Chr1	2017607	CN	0.008099618
MtrunA17Chr1	2017726	Sseed	0.001986008
MtrunA17Chr1	2017729	Sseed	0.001986008
MtrunA17Chr1	2018211	N	0.003509024
MtrunA17Chr1	2018268	Sseed	0.004104091
MtrunA17Chr1	2018377	N	0.002819505
MtrunA17Chr1	2018583	Nseed	0.004542018
MtrunA17Chr1	2018637	Sseed	0.000540297
MtrunA17Chr1	2021056	Sseed	0.000643593
MtrunA17Chr1	2021136	CN	0.008099618
MtrunA17Chr1	2021311	Sseed	0.008248927
MtrunA17Chr1	2021743	Sseed	0.002183834
MtrunA17Chr1	2022090	N	0.006834655
MtrunA17Chr1	2022681	Sseed	0.001146633
MtrunA17Chr1	2027863	Sseed	0.000316802
MtrunA17Chr1	2030582	Nseed	0.005436317
MtrunA17Chr1	2032371	Sseed	0.000643593
MtrunA17Chr1	2032727	Sseed	0.001427011
MtrunA17Chr1	2033366	Sseed	0.008453411
MtrunA17Chr1	2033802	Sseed	0.001986008
MtrunA17Chr1	2037321	N	0.004267231
MtrunA17Chr1	2037321	CN	0.008003745
MtrunA17Chr1	2038293	Sseed	0.00263666
MtrunA17Chr1	2038565	CN	0.002602945
MtrunA17Chr1	2038788	Sseed	0.008248927
MtrunA17Chr1	2039091	Sseed	0.001986008
MtrunA17Chr1	2039446	N	0.002256964
MtrunA17Chr1	2039446	CN	0.00394576
MtrunA17Chr1	2039447	N	0.002256964
MtrunA17Chr1	2039447	CN	0.00394576
MtrunA17Chr1	2040129	Sseed	0.001986008
MtrunA17Chr1	2040434	Sseed	0.00263666
MtrunA17Chr1	2041372	Sseed	0.007805853
MtrunA17Chr1	2042897	Sseed	0.001986008
MtrunA17Chr1	2043285	Sseed	0.000643593
MtrunA17Chr1	2043464	Sseed	0.005698172
MtrunA17Chr1	2044945	Sseed	0.003107073
MtrunA17Chr1	2045254	Sseed	0.008248927
MtrunA17Chr1	2045359	Sseed	0.008248927
MtrunA17Chr1	2045413	N	0.00801767
MtrunA17Chr1	2045413	CN	0.00923328
MtrunA17Chr1	2045452	S	0.009378157
MtrunA17Chr1	2045578	N	0.00801767
MtrunA17Chr1	2045578	CN	0.00923328
MtrunA17Chr1	2045665	S	0.008626137
MtrunA17Chr1	2045735	N	0.00801767
MtrunA17Chr1	2045735	CN	0.00923328
MtrunA17Chr1	2045793	N	0.00801767
MtrunA17Chr1	2045793	CN	0.00923328
MtrunA17Chr1	2045852	S	0.007455201
MtrunA17Chr1	2045985	S	0.007591056
MtrunA17Chr1	2045988	S	0.007591056
MtrunA17Chr1	2045990	S	0.007442118
MtrunA17Chr1	2046121	S	0.00467707
MtrunA17Chr1	2046134	S	0.008840914
MtrunA17Chr1	2046191	S	0.005074446
MtrunA17Chr1	2046374	S	0.00684366
MtrunA17Chr1	2046451	Sseed	0.003107073
[truncated: 355,894 more rows]
