# Supplementary material for: Genome-wide association study identified candidate genes for seed size and seed composition improvement in M. truncatula
Source: Sci Rep. 2021 Feb 19;11:4224. doi: 10.1038/s41598-021-83581-7 (PMC7895968; doi:10.1038/s41598-021-83581-7)
Supplement: Supplementary file 11 — Supplementary Table S4. [file 41598_2021_83581_MOESM11_ESM.gwas]

CHR	POS	SNP	P
MtrunA17Chr1	22915	CH2	0.008612713
MtrunA17Chr1	23817	CH2	0.007820294
MtrunA17Chr1	40006	CH3	0.009162073
MtrunA17Chr1	40015	CH3	0.009162073
MtrunA17Chr1	56799	CH3	0.008087919
MtrunA17Chr1	66250	CH2	0.002983735
MtrunA17Chr1	66250	CH3	0.00363469
MtrunA17Chr1	102361	CH2	0.009611447
MtrunA17Chr1	102361	CH3	0.008237419
MtrunA17Chr1	125523	CH2	0.001857917
MtrunA17Chr1	125523	CH3	0.000461029
MtrunA17Chr1	125545	CH3	0.006356622
MtrunA17Chr1	125990	CH2	0.003691396
MtrunA17Chr1	127128	CH3	0.008632443
MtrunA17Chr1	163532	CH2	0.00803954
MtrunA17Chr1	175878	CH2	0.004325124
MtrunA17Chr1	175878	CH3	0.002499601
MtrunA17Chr1	188598	CH2	0.007107729
MtrunA17Chr1	188600	CH2	0.002917818
MtrunA17Chr1	188600	CH3	0.004186637
MtrunA17Chr1	189717	CH2	0.000864935
MtrunA17Chr1	189717	CH3	0.00072635
MtrunA17Chr1	201966	CH2	0.003058221
MtrunA17Chr1	201966	CH3	0.002063176
MtrunA17Chr1	281757	CH2	0.004750698
MtrunA17Chr1	281757	CH3	0.003243054
MtrunA17Chr1	282252	CH2	0.000749913
MtrunA17Chr1	282252	CH3	0.001468193
MtrunA17Chr1	303215	CH3	0.008745044
MtrunA17Chr1	330183	CH2	0.002799988
MtrunA17Chr1	330183	CH3	0.005339586
MtrunA17Chr1	346278	CH2	0.006847957
MtrunA17Chr1	346278	CH3	0.006569494
MtrunA17Chr1	380895	CH2	0.009402322
MtrunA17Chr1	380895	CH3	0.007565207
MtrunA17Chr1	470078	CH3	0.009455326
MtrunA17Chr1	474096	CH2	0.001604621
MtrunA17Chr1	474096	CH3	0.005933611
MtrunA17Chr1	511856	CH2	0.008335223
MtrunA17Chr1	511856	CH3	0.008528872
MtrunA17Chr1	512589	CH2	0.008521919
MtrunA17Chr1	536273	CH2	0.003431824
MtrunA17Chr1	536273	CH2	0.003431824
MtrunA17Chr1	536273	CH3	0.002909053
MtrunA17Chr1	536273	CH3	0.002909053
MtrunA17Chr1	536321	CH2	0.008806582
MtrunA17Chr1	536321	CH2	0.008806582
MtrunA17Chr1	536321	CH3	0.007343859
MtrunA17Chr1	536321	CH3	0.007343859
MtrunA17Chr1	538569	CH3	0.008153921
MtrunA17Chr1	542469	CH2	0.008806582
MtrunA17Chr1	542469	CH3	0.007343859
MtrunA17Chr1	545642	CH2	0.008806582
MtrunA17Chr1	545642	CH3	0.007343859
MtrunA17Chr1	552441	CH2	0.004042453
MtrunA17Chr1	552441	CH3	0.004027181
MtrunA17Chr1	567724	CH2	0.008806582
MtrunA17Chr1	567724	CH3	0.007343859
MtrunA17Chr1	576936	CH2	0.005465122
MtrunA17Chr1	576936	CH3	0.003689878
MtrunA17Chr1	577666	CH2	0.007837875
MtrunA17Chr1	577666	CH3	0.004716904
MtrunA17Chr1	583515	CH2	0.001411546
MtrunA17Chr1	583515	CH3	0.000941661
MtrunA17Chr1	586545	CH2	0.005158642
MtrunA17Chr1	586545	CH3	0.002447839
MtrunA17Chr1	589682	CH2	0.004222444
MtrunA17Chr1	589682	CH3	0.004419726
MtrunA17Chr1	598274	CH3	0.006785488
MtrunA17Chr1	600824	CH2	0.004153243
MtrunA17Chr1	600824	CH2	0.004153243
MtrunA17Chr1	600824	CH3	0.002710087
MtrunA17Chr1	600824	CH3	0.002710087
MtrunA17Chr1	601660	CH2	0.002095244
MtrunA17Chr1	601660	CH2	0.002095244
MtrunA17Chr1	601660	CH3	0.001541293
MtrunA17Chr1	601660	CH3	0.001541293
MtrunA17Chr1	601673	CH3	0.008850394
MtrunA17Chr1	601673	CH3	0.008850394
MtrunA17Chr1	604086	CH2	0.006036838
MtrunA17Chr1	604086	CH3	0.008161282
MtrunA17Chr1	604817	CH2	0.006592004
MtrunA17Chr1	604817	CH3	0.005298883
MtrunA17Chr1	605025	CH2	0.006036838
MtrunA17Chr1	605025	CH3	0.008161282
MtrunA17Chr1	605028	CH2	0.006036838
MtrunA17Chr1	605028	CH3	0.008161282
MtrunA17Chr1	605412	CH2	0.006036838
MtrunA17Chr1	605412	CH3	0.008161282
MtrunA17Chr1	660609	CH2	0.007355305
MtrunA17Chr1	660609	CH3	0.002426152
MtrunA17Chr1	682065	CH2	0.003437934
MtrunA17Chr1	682065	CH3	0.005771562
MtrunA17Chr1	701920	CH3	0.009516546
MtrunA17Chr1	722421	CH2	0.0066784
MtrunA17Chr1	725020	CH3	0.009609788
MtrunA17Chr1	729035	CH2	0.007427517
MtrunA17Chr1	729035	CH3	0.008324487
MtrunA17Chr1	729127	CH2	0.005187152
MtrunA17Chr1	729127	CH3	0.004596943
MtrunA17Chr1	729163	CH2	0.008303259
MtrunA17Chr1	737084	CH2	0.004947951
MtrunA17Chr1	737135	CH2	0.000386328
MtrunA17Chr1	737135	CH3	0.001142433
MtrunA17Chr1	737136	CH2	0.000386328
MtrunA17Chr1	737136	CH3	0.001142433
MtrunA17Chr1	737387	CH2	0.001074353
MtrunA17Chr1	737387	CH3	0.003371429
MtrunA17Chr1	737656	CH2	0.003099962
MtrunA17Chr1	737776	CH2	0.001118863
MtrunA17Chr1	737776	CH3	0.007694521
MtrunA17Chr1	737804	CH2	0.003890612
MtrunA17Chr1	737817	CH2	0.003890612
MtrunA17Chr1	737841	CH2	0.003298699
MtrunA17Chr1	737921	CH2	0.002573885
MtrunA17Chr1	737932	CH2	0.005136969
MtrunA17Chr1	738149	CH2	0.001809245
MtrunA17Chr1	739805	CH2	0.006650449
MtrunA17Chr1	740011	CH2	0.006037338
MtrunA17Chr1	740563	CH2	0.005282834
MtrunA17Chr1	740619	CH2	0.003739724
MtrunA17Chr1	742425	CH2	0.003739724
MtrunA17Chr1	742438	CH2	0.003739724
MtrunA17Chr1	742480	CH2	0.003739724
MtrunA17Chr1	742482	CH2	0.005136969
MtrunA17Chr1	742570	CH2	0.001547929
MtrunA17Chr1	742570	CH3	0.009930461
MtrunA17Chr1	742579	CH2	0.004348896
MtrunA17Chr1	742579	CH3	0.004671167
MtrunA17Chr1	742616	CH2	0.001547929
MtrunA17Chr1	742616	CH3	0.009930461
MtrunA17Chr1	743027	CH2	0.007396274
MtrunA17Chr1	743308	CH2	0.004557289
MtrunA17Chr1	743385	CH2	0.004449156
MtrunA17Chr1	752930	CH2	0.001614869
MtrunA17Chr1	752930	CH3	0.006943046
MtrunA17Chr1	770624	CH2	0.009124822
MtrunA17Chr1	770624	CH3	0.004529194
MtrunA17Chr1	773173	CH2	0.009383557
MtrunA17Chr1	779306	CH3	0.007596182
MtrunA17Chr1	795038	CH3	0.009882185
MtrunA17Chr1	802165	CH2	0.007135828
MtrunA17Chr1	823295	CH3	0.008892259
MtrunA17Chr1	823855	CH3	0.007891765
MtrunA17Chr1	832585	CH2	0.003246206
MtrunA17Chr1	832585	CH3	0.004022946
MtrunA17Chr1	837095	CH2	0.005089887
MtrunA17Chr1	837095	CH3	0.008801823
MtrunA17Chr1	837096	CH2	0.009234925
MtrunA17Chr1	842944	CH2	0.003086575
MtrunA17Chr1	845127	CH2	0.000611726
MtrunA17Chr1	845127	CH3	0.00815151
MtrunA17Chr1	850016	CH2	0.009513261
MtrunA17Chr1	870180	CH2	0.002475374
MtrunA17Chr1	870180	CH3	0.001661207
MtrunA17Chr1	917009	CH2	0.005738866
MtrunA17Chr1	928904	CH2	0.001539256
MtrunA17Chr1	928904	CH3	0.00507933
MtrunA17Chr1	932405	CH2	0.001539256
MtrunA17Chr1	932405	CH3	0.00507933
MtrunA17Chr1	938377	CH2	0.005862346
MtrunA17Chr1	938377	CH3	0.007854142
MtrunA17Chr1	940057	CH2	0.002579492
MtrunA17Chr1	940057	CH3	0.00736297
MtrunA17Chr1	940133	CH2	0.000369641
MtrunA17Chr1	940133	CH3	0.00075226
MtrunA17Chr1	941343	CH2	0.006274697
MtrunA17Chr1	941991	CH2	0.003438601
MtrunA17Chr1	942171	CH2	0.002579492
MtrunA17Chr1	942171	CH3	0.00736297
MtrunA17Chr1	944108	CH2	0.003223024
MtrunA17Chr1	944108	CH3	0.007738831
MtrunA17Chr1	945014	CH2	0.000949406
MtrunA17Chr1	945014	CH3	0.003128649
MtrunA17Chr1	946294	CH2	0.005148337
MtrunA17Chr1	956017	CH2	0.009781485
MtrunA17Chr1	963932	CH2	0.005148337
MtrunA17Chr1	966143	CH2	0.007508291
MtrunA17Chr1	966803	CH2	0.00763015
MtrunA17Chr1	966803	CH3	0.006402702
MtrunA17Chr1	967501	CH2	0.005738866
MtrunA17Chr1	969856	CH2	0.006713577
MtrunA17Chr1	969856	CH3	0.00848141
MtrunA17Chr1	970195	CH2	0.009342036
MtrunA17Chr1	970195	CH3	0.007861109
MtrunA17Chr1	976417	CH2	0.003296912
MtrunA17Chr1	976417	CH3	0.005364183
MtrunA17Chr1	989827	CH2	0.000657057
MtrunA17Chr1	989827	CH3	0.000486377
MtrunA17Chr1	997890	CH3	0.008200784
MtrunA17Chr1	1000754	CH2	0.009832756
MtrunA17Chr1	1003423	CH2	0.007745933
MtrunA17Chr1	1041042	CH2	0.009781485
MtrunA17Chr1	1060642	CH2	0.005217243
MtrunA17Chr1	1060642	CH3	0.008990586
MtrunA17Chr1	1061132	CH2	0.005532227
MtrunA17Chr1	1069293	CH2	0.00308327
MtrunA17Chr1	1149656	CH2	0.002754633
MtrunA17Chr1	1149656	CH3	0.002535601
MtrunA17Chr1	1157468	CH2	0.001542199
MtrunA17Chr1	1157468	CH3	0.000895989
MtrunA17Chr1	1158157	CH2	0.007646245
MtrunA17Chr1	1158157	CH3	0.005530032
MtrunA17Chr1	1169626	CH2	0.009738295
MtrunA17Chr1	1190141	CH3	0.007037826
MtrunA17Chr1	1193652	CH2	0.007368394
MtrunA17Chr1	1196843	CH2	0.008895997
MtrunA17Chr1	1197968	CH2	0.001419732
MtrunA17Chr1	1197968	CH3	0.005642138
MtrunA17Chr1	1198032	CH2	0.001237461
MtrunA17Chr1	1198032	CH3	0.008459372
MtrunA17Chr1	1198423	CH2	0.005146612
MtrunA17Chr1	1198485	CH2	0.00149489
MtrunA17Chr1	1198485	CH3	0.00221765
MtrunA17Chr1	1201631	CH2	0.005705941
MtrunA17Chr1	1201631	CH3	0.003093437
MtrunA17Chr1	1201653	CH2	0.005705941
MtrunA17Chr1	1201653	CH3	0.003093437
MtrunA17Chr1	1201679	CH2	0.005705941
MtrunA17Chr1	1201679	CH3	0.003093437
MtrunA17Chr1	1201988	CH2	0.007368394
MtrunA17Chr1	1202369	CH2	0.009609211
MtrunA17Chr1	1202369	CH3	0.002534556
MtrunA17Chr1	1202684	CH2	0.007406921
MtrunA17Chr1	1203268	CH2	0.005836456
MtrunA17Chr1	1204096	CH2	0.0026707
MtrunA17Chr1	1204954	CH2	0.003474933
MtrunA17Chr1	1206151	CH2	0.007368394
MtrunA17Chr1	1207405	CH2	0.005705941
MtrunA17Chr1	1207405	CH3	0.003093437
MtrunA17Chr1	1207448	CH2	0.005705941
MtrunA17Chr1	1207448	CH3	0.003093437
MtrunA17Chr1	1207452	CH2	0.005705941
MtrunA17Chr1	1207452	CH3	0.003093437
MtrunA17Chr1	1210222	CH2	0.006212311
MtrunA17Chr1	1212935	CH2	0.007368394
MtrunA17Chr1	1213051	CH2	0.007368394
MtrunA17Chr1	1214845	CH2	0.007368394
MtrunA17Chr1	1215111	CH2	0.009280366
MtrunA17Chr1	1215116	CH2	0.009280366
MtrunA17Chr1	1216406	CH2	0.007368394
MtrunA17Chr1	1216637	CH2	0.006467384
MtrunA17Chr1	1216637	CH3	0.009492136
MtrunA17Chr1	1217639	CH2	0.009059815
MtrunA17Chr1	1218225	CH2	0.009132599
MtrunA17Chr1	1222834	CH2	0.007368394
MtrunA17Chr1	1223454	CH2	0.007368394
MtrunA17Chr1	1229015	CH2	0.007368394
MtrunA17Chr1	1229042	CH2	0.007020948
MtrunA17Chr1	1231020	CH2	0.007368394
MtrunA17Chr1	1233777	CH3	0.008700437
MtrunA17Chr1	1233777	CH3	0.008700437
MtrunA17Chr1	1236026	CH2	0.009518042
MtrunA17Chr1	1243289	CH2	0.007368394
MtrunA17Chr1	1244021	CH2	0.007368394
MtrunA17Chr1	1244989	CH2	0.007529071
MtrunA17Chr1	1245771	CH2	0.007368394
MtrunA17Chr1	1246524	CH2	0.007368394
MtrunA17Chr1	1246817	CH3	0.008263675
MtrunA17Chr1	1248752	CH2	0.007368394
MtrunA17Chr1	1248774	CH2	0.007368394
MtrunA17Chr1	1270288	CH2	0.00450166
MtrunA17Chr1	1272918	CH2	0.009748524
MtrunA17Chr1	1282192	CH2	0.005183026
MtrunA17Chr1	1283189	CH2	0.00536636
MtrunA17Chr1	1283189	CH2	0.00536636
MtrunA17Chr1	1283189	CH3	0.004026596
MtrunA17Chr1	1283189	CH3	0.004026596
MtrunA17Chr1	1290824	CH2	0.003522659
MtrunA17Chr1	1291404	CH2	0.009049887
MtrunA17Chr1	1294702	CH2	0.006024879
MtrunA17Chr1	1296904	CH2	0.006492403
MtrunA17Chr1	1296904	CH3	0.005351289
MtrunA17Chr1	1300014	CH2	0.005913077
MtrunA17Chr1	1331622	CH2	0.006151629
MtrunA17Chr1	1408153	CH2	0.002704319
MtrunA17Chr1	1408153	CH3	0.002551284
MtrunA17Chr1	1410190	CH2	0.002479008
MtrunA17Chr1	1410190	CH3	0.00104896
MtrunA17Chr1	1415295	CH3	0.007863491
MtrunA17Chr1	1423986	CH3	0.005027549
MtrunA17Chr1	1424392	CH3	0.007122221
MtrunA17Chr1	1424843	CH3	0.003607202
MtrunA17Chr1	1425291	CH3	0.008162063
MtrunA17Chr1	1436003	CH3	0.002441875
MtrunA17Chr1	1437502	CH3	0.007863491
MtrunA17Chr1	1438991	CH3	0.004881388
MtrunA17Chr1	1445053	CH2	0.0088547
MtrunA17Chr1	1445053	CH3	0.009961821
MtrunA17Chr1	1452912	CH2	0.00780897
MtrunA17Chr1	1452912	CH2	0.00780897
MtrunA17Chr1	1452912	CH3	0.005059707
MtrunA17Chr1	1452912	CH3	0.005059707
MtrunA17Chr1	1453649	CH3	0.003525183
MtrunA17Chr1	1453649	CH3	0.003525183
MtrunA17Chr1	1453901	CH2	0.005254633
MtrunA17Chr1	1453901	CH2	0.005254633
MtrunA17Chr1	1453901	CH3	0.003450624
MtrunA17Chr1	1453901	CH3	0.003450624
MtrunA17Chr1	1453916	CH3	0.004992994
MtrunA17Chr1	1453916	CH3	0.004992994
MtrunA17Chr1	1454298	CH3	0.003525183
MtrunA17Chr1	1455233	CH3	0.009823514
MtrunA17Chr1	1455979	CH2	0.005881735
MtrunA17Chr1	1455979	CH3	0.006119672
MtrunA17Chr1	1456196	CH3	0.005216269
MtrunA17Chr1	1457430	CH2	0.0087012
MtrunA17Chr1	1457430	CH3	0.003189519
MtrunA17Chr1	1457464	CH2	0.008527714
MtrunA17Chr1	1457464	CH3	0.00295347
MtrunA17Chr1	1458597	CH2	0.006348074
MtrunA17Chr1	1458597	CH3	0.007647073
MtrunA17Chr1	1458856	CH2	0.001569502
MtrunA17Chr1	1458856	CH3	0.002733799
MtrunA17Chr1	1458892	CH2	0.009542597
MtrunA17Chr1	1459358	CH2	0.008986798
MtrunA17Chr1	1459387	CH2	0.007134948
MtrunA17Chr1	1459501	CH2	0.001950909
MtrunA17Chr1	1459501	CH3	0.005515799
MtrunA17Chr1	1460242	CH2	0.003118968
MtrunA17Chr1	1460242	CH3	0.007064648
MtrunA17Chr1	1461093	CH2	0.004612672
MtrunA17Chr1	1461093	CH3	0.009681508
MtrunA17Chr1	1461175	CH2	0.00531186
MtrunA17Chr1	1461197	CH2	0.00733099
MtrunA17Chr1	1461337	CH2	0.004135891
MtrunA17Chr1	1461528	CH2	0.009573796
MtrunA17Chr1	1461889	CH2	0.004451531
MtrunA17Chr1	1461889	CH3	0.008468544
MtrunA17Chr1	1462545	CH2	0.004769345
MtrunA17Chr1	1463354	CH2	0.005560515
MtrunA17Chr1	1468256	CH2	0.009427667
MtrunA17Chr1	1468256	CH3	0.006748584
MtrunA17Chr1	1468526	CH2	0.006492403
MtrunA17Chr1	1468526	CH3	0.005351289
MtrunA17Chr1	1470633	CH2	0.008309991
MtrunA17Chr1	1470927	CH2	0.008811007
MtrunA17Chr1	1470927	CH3	0.005820271
MtrunA17Chr1	1471261	CH2	0.008811007
MtrunA17Chr1	1471261	CH3	0.005820271
MtrunA17Chr1	1473037	CH3	0.004737493
MtrunA17Chr1	1474147	CH3	0.007426766
MtrunA17Chr1	1486427	CH2	0.008430787
MtrunA17Chr1	1486427	CH3	0.007565861
MtrunA17Chr1	1487832	CH2	0.008430787
MtrunA17Chr1	1487832	CH3	0.007565861
MtrunA17Chr1	1494892	CH2	0.000314098
MtrunA17Chr1	1494892	CH3	0.000453414
MtrunA17Chr1	1498173	CH3	0.003459368
MtrunA17Chr1	1498174	CH3	0.004681961
MtrunA17Chr1	1498479	CH3	0.007838318
MtrunA17Chr1	1502783	CH3	0.007013626
MtrunA17Chr1	1512244	CH2	0.008563192
MtrunA17Chr1	1512244	CH3	0.004613795
MtrunA17Chr1	1512679	CH2	0.003957252
MtrunA17Chr1	1512679	CH3	0.006783898
MtrunA17Chr1	1514130	CH2	0.00341317
MtrunA17Chr1	1514130	CH3	0.002361779
MtrunA17Chr1	1517462	CH3	0.005417258
MtrunA17Chr1	1517566	CH2	0.007212279
MtrunA17Chr1	1517566	CH3	0.002486652
MtrunA17Chr1	1518603	CH3	0.005726766
MtrunA17Chr1	1520070	CH2	0.004653981
MtrunA17Chr1	1520070	CH3	0.003110737
MtrunA17Chr1	1520325	CH2	0.004000479
MtrunA17Chr1	1520325	CH3	0.002644559
MtrunA17Chr1	1520496	CH2	0.002185788
MtrunA17Chr1	1520496	CH3	0.001605661
MtrunA17Chr1	1524534	CH2	0.004211442
MtrunA17Chr1	1524534	CH3	0.001767266
MtrunA17Chr1	1532087	CH2	0.002065475
MtrunA17Chr1	1532087	CH3	0.001520899
MtrunA17Chr1	1546352	CH2	0.008971278
MtrunA17Chr1	1554363	CH2	0.002923753
MtrunA17Chr1	1554363	CH3	0.008286095
MtrunA17Chr1	1560093	CH2	0.004759318
MtrunA17Chr1	1585533	CH2	0.006500449
MtrunA17Chr1	1585533	CH2	0.006500449
MtrunA17Chr1	1585533	CH3	0.006509855
MtrunA17Chr1	1585533	CH3	0.006509855
MtrunA17Chr1	1588323	CH2	0.005127783
MtrunA17Chr1	1598479	CH3	0.008075716
MtrunA17Chr1	1620958	CH2	0.001776029
MtrunA17Chr1	1620958	CH3	0.00453946
MtrunA17Chr1	1637454	CH2	0.007195748
MtrunA17Chr1	1645930	CH2	0.004461053
MtrunA17Chr1	1645930	CH3	0.006905099
MtrunA17Chr1	1651521	CH2	0.001460626
MtrunA17Chr1	1651521	CH3	0.001132488
MtrunA17Chr1	1655325	CH2	0.009570814
MtrunA17Chr1	1655325	CH3	0.008241315
MtrunA17Chr1	1655450	CH2	0.00692389
MtrunA17Chr1	1658753	CH3	0.00836856
MtrunA17Chr1	1675008	CH2	0.005768267
MtrunA17Chr1	1675016	CH2	0.00250319
MtrunA17Chr1	1675024	CH2	0.009723922
MtrunA17Chr1	1675027	CH2	0.00407946
MtrunA17Chr1	1675028	CH2	0.00407946
MtrunA17Chr1	1681712	CH2	0.005940486
MtrunA17Chr1	1681712	CH3	0.008661525
MtrunA17Chr1	1692853	CH3	0.009656974
MtrunA17Chr1	1716719	CH3	0.009875157
MtrunA17Chr1	1723680	CH2	0.007867128
MtrunA17Chr1	1737462	CH3	0.006015505
MtrunA17Chr1	1791527	CH2	0.002659723
MtrunA17Chr1	1791527	CH3	0.00114403
MtrunA17Chr1	1794116	CH3	0.00673808
MtrunA17Chr1	1861349	CH2	0.00856563
MtrunA17Chr1	1864177	CH2	0.002995391
MtrunA17Chr1	1864177	CH3	0.002568343
MtrunA17Chr1	1865388	CH2	0.006538111
MtrunA17Chr1	1865388	CH2	0.006538111
MtrunA17Chr1	1870236	CH3	0.007748642
MtrunA17Chr1	1875849	CH2	0.0061404
MtrunA17Chr1	1899366	CH2	0.006100643
MtrunA17Chr1	1899366	CH3	0.005411117
MtrunA17Chr1	1903223	CH2	0.007270718
MtrunA17Chr1	1904624	CH2	0.006100643
MtrunA17Chr1	1904624	CH3	0.005411117
MtrunA17Chr1	1905022	CH2	0.006100643
MtrunA17Chr1	1905022	CH3	0.005411117
MtrunA17Chr1	1907126	CH2	0.004470347
MtrunA17Chr1	1907126	CH3	0.003124058
MtrunA17Chr1	1923092	CH3	0.008105157
MtrunA17Chr1	1923130	CH3	0.005671738
MtrunA17Chr1	1979466	CH2	0.004127517
MtrunA17Chr1	2008633	CH3	0.006494354
MtrunA17Chr1	2009006	CH2	0.00983768
MtrunA17Chr1	2009006	CH3	0.003433718
MtrunA17Chr1	2025892	CH3	0.004402179
MtrunA17Chr1	2044764	CH2	0.006915093
MtrunA17Chr1	2059732	CH2	0.005396847
MtrunA17Chr1	2059732	CH3	0.006838224
MtrunA17Chr1	2061118	CH2	0.003694931
MtrunA17Chr1	2061118	CH3	0.006633972
MtrunA17Chr1	2067564	CH2	0.000825327
MtrunA17Chr1	2067564	CH3	0.000540569
MtrunA17Chr1	2086592	CH2	0.005354963
MtrunA17Chr1	2086592	CH3	0.006142864
MtrunA17Chr1	2099184	CH2	0.002970434
MtrunA17Chr1	2099184	CH3	0.006525011
MtrunA17Chr1	2099185	CH2	0.002970434
MtrunA17Chr1	2099185	CH3	0.006525011
MtrunA17Chr1	2106717	CH2	0.006192645
MtrunA17Chr1	2106717	CH3	0.00698692
MtrunA17Chr1	2106959	CH2	0.002244807
MtrunA17Chr1	2106959	CH3	0.004864808
MtrunA17Chr1	2108837	CH2	0.002244807
MtrunA17Chr1	2108837	CH2	0.002244807
MtrunA17Chr1	2108837	CH3	0.004864808
MtrunA17Chr1	2108837	CH3	0.004864808
MtrunA17Chr1	2108917	CH2	0.000348888
MtrunA17Chr1	2108917	CH2	0.000348888
MtrunA17Chr1	2108917	CH3	0.002020521
MtrunA17Chr1	2108917	CH3	0.002020521
MtrunA17Chr1	2119462	CH2	0.009662734
MtrunA17Chr1	2119803	CH2	0.008497586
MtrunA17Chr1	2120100	CH2	0.004187789
MtrunA17Chr1	2120100	CH3	0.008809687
MtrunA17Chr1	2120426	CH2	0.008497586
MtrunA17Chr1	2122416	CH2	0.005681611
MtrunA17Chr1	2136421	CH2	0.008005047
MtrunA17Chr1	2136421	CH3	0.009828355
MtrunA17Chr1	2140829	CH2	0.007567973
MtrunA17Chr1	2140829	CH3	0.007818537
MtrunA17Chr1	2140884	CH2	0.005804402
MtrunA17Chr1	2142257	CH2	0.005306329
MtrunA17Chr1	2144493	CH2	0.000651083
MtrunA17Chr1	2144493	CH3	0.002102458
MtrunA17Chr1	2145703	CH2	0.005306329
MtrunA17Chr1	2147535	CH2	0.004587665
MtrunA17Chr1	2153807	CH2	0.008399884
MtrunA17Chr1	2154570	CH2	0.005891201
MtrunA17Chr1	2154594	CH2	0.005306329
MtrunA17Chr1	2154677	CH2	0.005293229
MtrunA17Chr1	2156519	CH2	0.005306329
MtrunA17Chr1	2156975	CH2	0.007023085
MtrunA17Chr1	2157068	CH2	0.005549395
MtrunA17Chr1	2162164	CH2	0.005881516
MtrunA17Chr1	2209754	CH2	0.006409194
MtrunA17Chr1	2209754	CH3	0.006696974
MtrunA17Chr1	2212860	CH3	0.008101559
MtrunA17Chr1	2218517	CH2	0.000428625
MtrunA17Chr1	2218517	CH3	0.000400922
MtrunA17Chr1	2219204	CH2	0.005936961
MtrunA17Chr1	2219204	CH2	0.005936961
MtrunA17Chr1	2219596	CH2	0.004077654
MtrunA17Chr1	2219637	CH2	0.002421255
MtrunA17Chr1	2219637	CH3	0.009336883
MtrunA17Chr1	2219799	CH2	0.001897597
MtrunA17Chr1	2219799	CH3	0.002778399
MtrunA17Chr1	2223422	CH2	0.005253085
MtrunA17Chr1	2229829	CH2	0.008383745
MtrunA17Chr1	2230199	CH2	0.001042526
MtrunA17Chr1	2230199	CH3	0.002579039
MtrunA17Chr1	2231031	CH3	0.003644661
MtrunA17Chr1	2233357	CH2	0.002670691
MtrunA17Chr1	2235396	CH2	0.002031044
MtrunA17Chr1	2235396	CH2	0.002031044
MtrunA17Chr1	2235396	CH3	0.006977801
MtrunA17Chr1	2235396	CH3	0.006977801
MtrunA17Chr1	2243568	CH2	0.006712521
MtrunA17Chr1	2243568	CH3	0.00795525
MtrunA17Chr1	2245090	CH2	0.006712521
MtrunA17Chr1	2245090	CH3	0.00795525
MtrunA17Chr1	2251088	CH2	0.005446783
MtrunA17Chr1	2251088	CH3	0.005790504
MtrunA17Chr1	2251140	CH2	0.008856476
MtrunA17Chr1	2251409	CH2	0.003464825
MtrunA17Chr1	2251409	CH3	0.008561329
MtrunA17Chr1	2255262	CH2	0.006141964
MtrunA17Chr1	2255262	CH3	0.007918127
MtrunA17Chr1	2255447	CH2	0.009973926
MtrunA17Chr1	2256630	CH3	0.009170333
MtrunA17Chr1	2257146	CH2	0.002707469
MtrunA17Chr1	2257146	CH3	0.002162716
MtrunA17Chr1	2259768	CH2	0.001252147
MtrunA17Chr1	2259768	CH3	0.003327391
MtrunA17Chr1	2261709	CH2	0.007697559
MtrunA17Chr1	2263251	CH2	0.003535364
MtrunA17Chr1	2263251	CH3	0.009050793
MtrunA17Chr1	2263343	CH2	0.003190404
MtrunA17Chr1	2263343	CH3	0.007143917
MtrunA17Chr1	2265789	CH2	0.006712521
MtrunA17Chr1	2265789	CH3	0.00795525
MtrunA17Chr1	2265935	CH2	0.006712521
MtrunA17Chr1	2265935	CH3	0.00795525
MtrunA17Chr1	2266058	CH2	0.002420705
MtrunA17Chr1	2266058	CH3	0.006359668
MtrunA17Chr1	2269082	CH2	0.001084883
MtrunA17Chr1	2269082	CH3	0.002608107
MtrunA17Chr1	2269883	CH2	0.005405671
MtrunA17Chr1	2269883	CH3	0.00518284
MtrunA17Chr1	2282576	CH2	0.008847706
MtrunA17Chr1	2282576	CH3	0.008918445
MtrunA17Chr1	2282577	CH2	0.008847706
MtrunA17Chr1	2282577	CH3	0.008918445
MtrunA17Chr1	2283109	CH2	0.007802302
MtrunA17Chr1	2286016	CH2	0.009465692
MtrunA17Chr1	2286016	CH3	0.007611641
MtrunA17Chr1	2286827	CH2	0.006712521
MtrunA17Chr1	2286827	CH3	0.00795525
MtrunA17Chr1	2287892	CH2	0.009795806
MtrunA17Chr1	2289015	CH2	0.006712521
MtrunA17Chr1	2289015	CH3	0.00795525
MtrunA17Chr1	2289926	CH2	0.008523199
MtrunA17Chr1	2289926	CH3	0.005170289
MtrunA17Chr1	2291168	CH2	0.006810768
MtrunA17Chr1	2291168	CH3	0.006013461
MtrunA17Chr1	2302648	CH2	0.006712521
MtrunA17Chr1	2302648	CH3	0.00795525
MtrunA17Chr1	2303035	CH2	0.006712521
MtrunA17Chr1	2303035	CH3	0.00795525
MtrunA17Chr1	2303121	CH2	0.007601119
MtrunA17Chr1	2305385	CH2	0.006712521
MtrunA17Chr1	2305385	CH3	0.00795525
MtrunA17Chr1	2335090	CH2	0.004536786
MtrunA17Chr1	2336077	CH2	0.004536786
MtrunA17Chr1	2369873	CH2	0.004536786
MtrunA17Chr1	2371582	CH2	0.004536786
MtrunA17Chr1	2374162	CH2	0.004536786
MtrunA17Chr1	2377280	CH2	0.003233228
MtrunA17Chr1	2384132	CH2	0.004536786
MtrunA17Chr1	2394867	CH3	0.005424646
MtrunA17Chr1	2404385	CH3	0.007695035
MtrunA17Chr1	2404397	CH3	0.007695035
MtrunA17Chr1	2428972	CH3	0.008676939
MtrunA17Chr1	2429176	CH2	0.002185917
MtrunA17Chr1	2429176	CH3	0.001349419
MtrunA17Chr1	2429192	CH2	0.002282402
MtrunA17Chr1	2429192	CH3	0.006516229
MtrunA17Chr1	2430932	CH2	0.008398544
MtrunA17Chr1	2430932	CH3	0.009665329
MtrunA17Chr1	2432260	CH3	0.009329431
MtrunA17Chr1	2434506	CH2	0.004066643
MtrunA17Chr1	2434506	CH3	0.009964358
MtrunA17Chr1	2440647	CH2	0.007710335
MtrunA17Chr1	2441519	CH2	0.00131946
MtrunA17Chr1	2441519	CH3	0.002497416
MtrunA17Chr1	2449156	CH2	0.004536786
MtrunA17Chr1	2463975	CH2	0.000264565
MtrunA17Chr1	2463975	CH3	0.000857561
MtrunA17Chr1	2467649	CH2	0.00388378
MtrunA17Chr1	2467649	CH3	0.009705027
MtrunA17Chr1	2470259	CH2	0.004536786
MtrunA17Chr1	2479962	CH2	0.00388378
MtrunA17Chr1	2479962	CH3	0.009705027
MtrunA17Chr1	2493412	CH2	0.00388378
MtrunA17Chr1	2493412	CH3	0.009705027
MtrunA17Chr1	2497863	CH2	0.00388378
MtrunA17Chr1	2497863	CH3	0.009705027
MtrunA17Chr1	2501268	CH2	0.00388378
MtrunA17Chr1	2501268	CH3	0.009705027
MtrunA17Chr1	2501759	CH2	0.00388378
MtrunA17Chr1	2501759	CH3	0.009705027
MtrunA17Chr1	2502031	CH2	0.00388378
MtrunA17Chr1	2502031	CH3	0.009705027
MtrunA17Chr1	2502617	CH2	0.004536786
MtrunA17Chr1	2502617	CH2	0.004536786
MtrunA17Chr1	2504895	CH3	0.009607148
MtrunA17Chr1	2505332	CH2	0.00388378
MtrunA17Chr1	2505332	CH3	0.009705027
MtrunA17Chr1	2505518	CH2	0.00388378
MtrunA17Chr1	2505518	CH3	0.009705027
MtrunA17Chr1	2505668	CH2	0.00388378
MtrunA17Chr1	2505668	CH3	0.009705027
MtrunA17Chr1	2506194	CH2	0.00388378
MtrunA17Chr1	2506194	CH2	0.00388378
MtrunA17Chr1	2506194	CH3	0.009705027
MtrunA17Chr1	2506194	CH3	0.009705027
MtrunA17Chr1	2506260	CH2	0.00388378
MtrunA17Chr1	2506260	CH2	0.00388378
MtrunA17Chr1	2506260	CH3	0.009705027
MtrunA17Chr1	2506260	CH3	0.009705027
MtrunA17Chr1	2509932	CH2	0.001476864
MtrunA17Chr1	2509932	CH2	0.001476864
MtrunA17Chr1	2509932	CH3	0.004378406
MtrunA17Chr1	2509932	CH3	0.004378406
MtrunA17Chr1	2511328	CH2	0.000678124
MtrunA17Chr1	2511328	CH2	0.000678124
MtrunA17Chr1	2511328	CH3	0.00039961
MtrunA17Chr1	2511328	CH3	0.00039961
MtrunA17Chr1	2511355	CH2	0.006437613
MtrunA17Chr1	2511355	CH2	0.006437613
MtrunA17Chr1	2511355	CH3	0.004853524
MtrunA17Chr1	2511355	CH3	0.004853524
MtrunA17Chr1	2511759	CH2	0.006029608
MtrunA17Chr1	2511759	CH2	0.006029608
MtrunA17Chr1	2511759	CH3	0.003885279
MtrunA17Chr1	2511759	CH3	0.003885279
MtrunA17Chr1	2511782	CH2	0.006437613
MtrunA17Chr1	2511782	CH2	0.006437613
MtrunA17Chr1	2511782	CH3	0.004853524
MtrunA17Chr1	2511782	CH3	0.004853524
MtrunA17Chr1	2511862	CH2	0.00388378
MtrunA17Chr1	2511862	CH2	0.00388378
MtrunA17Chr1	2511862	CH3	0.009705027
MtrunA17Chr1	2511862	CH3	0.009705027
MtrunA17Chr1	2511865	CH2	0.002208441
MtrunA17Chr1	2511865	CH2	0.002208441
MtrunA17Chr1	2511865	CH3	0.001218537
MtrunA17Chr1	2511865	CH3	0.001218537
MtrunA17Chr1	2511940	CH2	0.001476864
MtrunA17Chr1	2511940	CH2	0.001476864
MtrunA17Chr1	2511940	CH3	0.004378406
MtrunA17Chr1	2511940	CH3	0.004378406
MtrunA17Chr1	2513820	CH2	0.00388378
MtrunA17Chr1	2513820	CH3	0.009705027
MtrunA17Chr1	2522485	CH2	0.00388378
MtrunA17Chr1	2522485	CH3	0.009705027
MtrunA17Chr1	2523350	CH2	0.004614373
MtrunA17Chr1	2525084	CH2	0.002228301
MtrunA17Chr1	2525084	CH3	0.00481779
MtrunA17Chr1	2526297	CH2	0.000276501
MtrunA17Chr1	2526297	CH3	0.000734171
MtrunA17Chr1	2527103	CH2	0.004536786
MtrunA17Chr1	2527249	CH2	0.00388378
MtrunA17Chr1	2527249	CH3	0.009705027
MtrunA17Chr1	2527275	CH2	0.00388378
MtrunA17Chr1	2527275	CH3	0.009705027
MtrunA17Chr1	2527406	CH2	0.000100719
MtrunA17Chr1	2527406	CH3	0.000319814
MtrunA17Chr1	2531742	CH2	0.00388378
MtrunA17Chr1	2531742	CH3	0.009705027
MtrunA17Chr1	2531780	CH2	0.00388378
MtrunA17Chr1	2531780	CH3	0.009705027
MtrunA17Chr1	2534850	CH2	0.00372657
MtrunA17Chr1	2534850	CH3	0.008586399
MtrunA17Chr1	2534920	CH2	0.001476864
MtrunA17Chr1	2534920	CH3	0.004378406
MtrunA17Chr1	2535027	CH2	0.006899012
MtrunA17Chr1	2535470	CH2	0.001476864
MtrunA17Chr1	2535470	CH3	0.004378406
MtrunA17Chr1	2537508	CH2	0.004536786
MtrunA17Chr1	2543133	CH2	0.00388378
MtrunA17Chr1	2543133	CH3	0.009705027
MtrunA17Chr1	2543141	CH2	0.004536786
MtrunA17Chr1	2547512	CH2	0.009507893
MtrunA17Chr1	2549888	CH2	0.00372657
MtrunA17Chr1	2549888	CH3	0.008586399
MtrunA17Chr1	2549904	CH2	0.009507893
MtrunA17Chr1	2570711	CH2	0.007305388
MtrunA17Chr1	2573239	CH2	0.004560159
MtrunA17Chr1	2573239	CH3	0.008158407
MtrunA17Chr1	2600663	CH2	0.005394649
MtrunA17Chr1	2602205	CH2	0.009507893
MtrunA17Chr1	2602205	CH2	0.009507893
MtrunA17Chr1	2602228	CH2	0.001888589
MtrunA17Chr1	2602228	CH2	0.001888589
MtrunA17Chr1	2602228	CH3	0.008724613
MtrunA17Chr1	2602228	CH3	0.008724613
MtrunA17Chr1	2602841	CH2	0.009507893
MtrunA17Chr1	2613999	CH2	0.009507893
MtrunA17Chr1	2631238	CH2	0.009494561
MtrunA17Chr1	2631681	CH2	0.009494561
MtrunA17Chr1	2631804	CH2	0.009494561
MtrunA17Chr1	2644468	CH3	0.009585473
MtrunA17Chr1	2644960	CH2	0.000564867
MtrunA17Chr1	2644960	CH3	0.001830958
MtrunA17Chr1	2647313	CH2	0.005449118
MtrunA17Chr1	2647313	CH3	0.005245008
MtrunA17Chr1	2652316	CH2	0.002867398
MtrunA17Chr1	2652316	CH3	0.004892878
MtrunA17Chr1	2660383	CH2	0.004686225
MtrunA17Chr1	2660514	CH2	0.007693509
MtrunA17Chr1	2665326	CH3	0.009455329
MtrunA17Chr1	2666750	CH2	0.00672355
MtrunA17Chr1	2729676	CH3	0.007287648
MtrunA17Chr1	2750870	CH2	0.008031498
MtrunA17Chr1	2750870	CH2	0.008031498
MtrunA17Chr1	2750870	CH3	0.005563876
MtrunA17Chr1	2750870	CH3	0.005563876
MtrunA17Chr1	2795611	CH2	0.00320517
MtrunA17Chr1	2795611	CH3	0.005853636
MtrunA17Chr1	2845957	CH2	0.008098777
MtrunA17Chr1	2852019	CH3	0.004364937
MtrunA17Chr1	2856614	CH2	0.004199154
MtrunA17Chr1	2856641	CH2	0.009968213
MtrunA17Chr1	2856648	CH2	0.006875475
MtrunA17Chr1	2859067	CH2	0.003049993
MtrunA17Chr1	2859067	CH3	0.007408785
MtrunA17Chr1	2859548	CH2	0.003351322
MtrunA17Chr1	2859548	CH3	0.006700402
MtrunA17Chr1	2859697	CH2	0.003351322
MtrunA17Chr1	2859697	CH3	0.006700402
MtrunA17Chr1	2860589	CH2	0.00615969
MtrunA17Chr1	2863140	CH2	0.00615969
MtrunA17Chr1	2864802	CH2	0.003049993
MtrunA17Chr1	2864802	CH2	0.003049993
MtrunA17Chr1	2864802	CH3	0.007408785
MtrunA17Chr1	2864802	CH3	0.007408785
MtrunA17Chr1	2864826	CH2	0.003049993
MtrunA17Chr1	2864826	CH2	0.003049993
MtrunA17Chr1	2864826	CH3	0.007408785
MtrunA17Chr1	2864826	CH3	0.007408785
MtrunA17Chr1	2867062	CH2	0.004808999
MtrunA17Chr1	2868944	CH3	0.008417171
MtrunA17Chr1	2892661	CH2	0.006167439
MtrunA17Chr1	2892661	CH3	0.00290491
MtrunA17Chr1	2897621	CH3	0.008560774
MtrunA17Chr1	2901867	CH3	0.008736397
MtrunA17Chr1	2904396	CH3	0.008736397
MtrunA17Chr1	2905054	CH3	0.007959154
MtrunA17Chr1	2910737	CH3	0.007556933
MtrunA17Chr1	2911990	CH3	0.006138102
MtrunA17Chr1	2953069	CH2	0.008983846
MtrunA17Chr1	3016858	CH2	0.002914564
MtrunA17Chr1	3016858	CH3	0.009811011
MtrunA17Chr1	3017705	CH2	0.002914564
MtrunA17Chr1	3017705	CH3	0.009811011
MtrunA17Chr1	3025881	CH3	0.008667074
MtrunA17Chr1	3061474	CH3	0.007797354
MtrunA17Chr1	3094372	CH2	0.009932428
MtrunA17Chr1	3094372	CH3	0.003608379
MtrunA17Chr1	3102931	CH3	0.009247116
MtrunA17Chr1	3102931	CH3	0.009247116
MtrunA17Chr1	3129468	CH2	0.008497939
MtrunA17Chr1	3129468	CH2	0.008497939
MtrunA17Chr1	3129468	CH3	0.009803771
MtrunA17Chr1	3129468	CH3	0.009803771
MtrunA17Chr1	3144085	CH3	0.004624131
MtrunA17Chr1	3155097	CH3	0.009005525
MtrunA17Chr1	3155097	CH3	0.009005525
MtrunA17Chr1	3155200	CH3	0.009005525
MtrunA17Chr1	3155200	CH3	0.009005525
MtrunA17Chr1	3156131	CH3	0.009005525
MtrunA17Chr1	3164138	CH3	0.00687371
MtrunA17Chr1	3166931	CH2	0.002303531
MtrunA17Chr1	3176950	CH2	0.006441767
MtrunA17Chr1	3176950	CH3	0.005073374
MtrunA17Chr1	3179237	CH2	0.004717982
MtrunA17Chr1	3179249	CH2	0.003533
MtrunA17Chr1	3179249	CH3	0.00344837
MtrunA17Chr1	3182154	CH2	0.002020055
MtrunA17Chr1	3182154	CH3	0.001909316
MtrunA17Chr1	3185005	CH2	0.004514774
MtrunA17Chr1	3185058	CH2	0.004514774
MtrunA17Chr1	3186074	CH2	0.004514774
MtrunA17Chr1	3186088	CH2	0.002020055
MtrunA17Chr1	3186088	CH3	0.001909316
MtrunA17Chr1	3187854	CH3	0.004595835
MtrunA17Chr1	3188051	CH2	0.000376939
MtrunA17Chr1	3188051	CH3	4.13E-05
MtrunA17Chr1	3188613	CH2	0.002020055
MtrunA17Chr1	3188613	CH3	0.001909316
MtrunA17Chr1	3189565	CH2	0.008239867
MtrunA17Chr1	3189565	CH3	0.008296772
MtrunA17Chr1	3189893	CH2	0.000943748
MtrunA17Chr1	3189893	CH3	0.000357716
MtrunA17Chr1	3189989	CH2	0.002020055
MtrunA17Chr1	3189989	CH3	0.001909316
MtrunA17Chr1	3190136	CH2	0.008239867
MtrunA17Chr1	3190136	CH3	0.008296772
MtrunA17Chr1	3190451	CH2	0.007354297
MtrunA17Chr1	3190451	CH3	0.005953579
MtrunA17Chr1	3192063	CH2	0.008450578
MtrunA17Chr1	3192063	CH3	0.007083219
MtrunA17Chr1	3316230	CH3	0.005968882
MtrunA17Chr1	3316230	CH3	0.005968882
MtrunA17Chr1	3321476	CH2	0.003515124
MtrunA17Chr1	3321476	CH3	0.001905552
MtrunA17Chr1	3324705	CH2	0.006136627
MtrunA17Chr1	3324705	CH3	0.001912317
MtrunA17Chr1	3337102	CH3	0.005216603
MtrunA17Chr1	3337605	CH3	0.007520219
MtrunA17Chr1	3337975	CH2	0.008208749
MtrunA17Chr1	3337975	CH3	0.004347547
MtrunA17Chr1	3338873	CH3	0.005684986
MtrunA17Chr1	3354373	CH2	0.009498216
MtrunA17Chr1	3354373	CH3	0.005052121
MtrunA17Chr1	3407670	CH2	0.002582711
MtrunA17Chr1	3407670	CH3	0.003589738
MtrunA17Chr1	3407772	CH2	0.002429376
MtrunA17Chr1	3407772	CH3	0.004556082
MtrunA17Chr1	3407839	CH2	0.003961568
MtrunA17Chr1	3407839	CH3	0.00577893
MtrunA17Chr1	3407870	CH2	0.003961568
MtrunA17Chr1	3407870	CH3	0.00577893
MtrunA17Chr1	3466483	CH3	0.009641795
MtrunA17Chr1	3491797	CH2	0.007147932
MtrunA17Chr1	3491797	CH2	0.007147932
MtrunA17Chr1	3491797	CH3	0.008265837
MtrunA17Chr1	3491797	CH3	0.008265837
MtrunA17Chr1	3540714	CH2	0.005533456
MtrunA17Chr1	3540714	CH3	0.005960357
MtrunA17Chr1	3584950	CH2	0.004966876
MtrunA17Chr1	3584950	CH2	0.004966876
MtrunA17Chr1	3584950	CH3	0.009385911
MtrunA17Chr1	3584950	CH3	0.009385911
MtrunA17Chr1	3609998	CH2	0.000454463
MtrunA17Chr1	3609998	CH3	0.000751738
MtrunA17Chr1	3610009	CH2	0.000190505
MtrunA17Chr1	3610009	CH3	0.000311822
MtrunA17Chr1	3610716	CH3	0.007150795
MtrunA17Chr1	3610796	CH2	0.006109999
MtrunA17Chr1	3610796	CH3	0.006909707
MtrunA17Chr1	3610920	CH2	0.007574365
MtrunA17Chr1	3611563	CH2	0.009448727
MtrunA17Chr1	3611563	CH3	0.007587661
MtrunA17Chr1	3617844	CH2	0.005804933
MtrunA17Chr1	3617844	CH3	0.008651097
MtrunA17Chr1	3696220	CH2	0.006971258
MtrunA17Chr1	3696220	CH3	0.007131361
MtrunA17Chr1	3696267	CH2	0.006971258
MtrunA17Chr1	3696267	CH3	0.007131361
MtrunA17Chr1	3724464	CH2	0.006356199
MtrunA17Chr1	3724464	CH3	0.00390421
MtrunA17Chr1	3786013	CH2	0.001322686
MtrunA17Chr1	3786013	CH3	0.003858909
MtrunA17Chr1	3797693	CH2	0.004891475
MtrunA17Chr1	3797693	CH3	0.008393949
MtrunA17Chr1	3899390	CH2	0.008798699
MtrunA17Chr1	3901345	CH2	0.006395966
MtrunA17Chr1	3901345	CH3	0.004139437
MtrunA17Chr1	3901366	CH2	0.0056694
MtrunA17Chr1	3901366	CH3	0.003508026
MtrunA17Chr1	3901870	CH2	0.008806135
MtrunA17Chr1	3912785	CH3	0.007644196
MtrunA17Chr1	4083648	CH2	0.007766785
MtrunA17Chr1	4083648	CH2	0.007766785
MtrunA17Chr1	4093480	CH2	0.007175605
MtrunA17Chr1	4093480	CH3	0.00414044
MtrunA17Chr1	4117721	CH2	0.008661582
MtrunA17Chr1	4125271	CH2	0.008392642
MtrunA17Chr1	4125271	CH2	0.008392642
MtrunA17Chr1	4125271	CH3	0.001657986
MtrunA17Chr1	4125271	CH3	0.001657986
MtrunA17Chr1	4125275	CH3	0.00352422
MtrunA17Chr1	4125275	CH3	0.00352422
MtrunA17Chr1	4125287	CH2	0.009952077
MtrunA17Chr1	4125287	CH2	0.009952077
MtrunA17Chr1	4125287	CH3	0.002920752
MtrunA17Chr1	4125287	CH3	0.002920752
MtrunA17Chr1	4131518	CH2	0.006013655
MtrunA17Chr1	4131518	CH3	0.007782201
MtrunA17Chr1	4133039	CH2	0.000261088
MtrunA17Chr1	4133039	CH3	0.000472772
MtrunA17Chr1	4134171	CH2	0.006675423
MtrunA17Chr1	4134600	CH2	0.006675423
MtrunA17Chr1	4134787	CH2	0.003881638
MtrunA17Chr1	4134787	CH3	0.004045901
MtrunA17Chr1	4136142	CH2	0.000457385
MtrunA17Chr1	4136142	CH3	0.001366385
MtrunA17Chr1	4170292	CH3	0.005118687
MtrunA17Chr1	4170321	CH3	0.005118687
MtrunA17Chr1	4172236	CH2	0.008977654
MtrunA17Chr1	4195331	CH2	0.00313898
MtrunA17Chr1	4195331	CH2	0.00313898
MtrunA17Chr1	4195331	CH3	0.005317025
MtrunA17Chr1	4195331	CH3	0.005317025
MtrunA17Chr1	4203986	CH2	0.007083596
MtrunA17Chr1	4203986	CH2	0.007083596
MtrunA17Chr1	4213787	CH2	0.003908857
MtrunA17Chr1	4213787	CH3	0.001275732
MtrunA17Chr1	4218738	CH3	0.009044553
MtrunA17Chr1	4229141	CH3	0.008823894
MtrunA17Chr1	4238767	CH3	0.004655391
MtrunA17Chr1	4249630	CH2	0.00601034
MtrunA17Chr1	4249630	CH3	0.006847446
MtrunA17Chr1	4316451	CH2	0.009587346
MtrunA17Chr1	4353928	CH3	0.004161849
MtrunA17Chr1	4403341	CH3	0.006403912
MtrunA17Chr1	4403581	CH2	0.001039919
MtrunA17Chr1	4403581	CH3	0.002378319
MtrunA17Chr1	4413321	CH3	0.003842349
MtrunA17Chr1	4530111	CH3	0.008525223
MtrunA17Chr1	4535874	CH3	0.007569669
MtrunA17Chr1	4537496	CH2	0.00886671
MtrunA17Chr1	4537497	CH2	0.004538074
MtrunA17Chr1	4537527	CH2	0.003275424
MtrunA17Chr1	4566252	CH2	0.002174336
MtrunA17Chr1	4566252	CH3	0.000831293
MtrunA17Chr1	4590374	CH3	0.009405063
MtrunA17Chr1	4590374	CH3	0.009405063
MtrunA17Chr1	4591749	CH3	0.009405063
MtrunA17Chr1	4594395	CH3	0.009723019
MtrunA17Chr1	4595932	CH3	0.007347173
MtrunA17Chr1	4596179	CH2	0.00363603
MtrunA17Chr1	4596179	CH3	0.002235935
MtrunA17Chr1	4596433	CH3	0.007347173
MtrunA17Chr1	4597398	CH3	0.007347173
MtrunA17Chr1	4597399	CH3	0.007347173
MtrunA17Chr1	4629034	CH2	0.006729192
MtrunA17Chr1	4657746	CH2	0.007193708
MtrunA17Chr1	4657746	CH3	0.007810793
MtrunA17Chr1	4659404	CH2	0.002998749
MtrunA17Chr1	4659404	CH3	0.004650593
MtrunA17Chr1	4664689	CH3	0.002824353
MtrunA17Chr1	4753747	CH3	0.00389129
MtrunA17Chr1	4764388	CH2	0.004685487
MtrunA17Chr1	4764388	CH2	0.004685487
MtrunA17Chr1	4766320	CH2	0.00463334
MtrunA17Chr1	4817317	CH3	0.002438259
MtrunA17Chr1	4916906	CH3	0.003042469
MtrunA17Chr1	4944458	CH2	0.002859955
MtrunA17Chr1	4948868	CH2	0.001103256
MtrunA17Chr1	4952330	CH2	0.005237096
MtrunA17Chr1	4952459	CH2	0.00223325
MtrunA17Chr1	4952459	CH3	0.004548035
MtrunA17Chr1	4994598	CH2	0.00204949
MtrunA17Chr1	4994598	CH3	0.000589016
MtrunA17Chr1	5113829	CH2	0.004086143
MtrunA17Chr1	5116917	CH2	0.005822859
MtrunA17Chr1	5117487	CH2	0.005822859
MtrunA17Chr1	5118372	CH2	0.006186739
MtrunA17Chr1	5125137	CH2	0.004766807
MtrunA17Chr1	5125137	CH3	0.005765488
MtrunA17Chr1	5132345	CH2	0.008395466
MtrunA17Chr1	5188745	CH2	0.007045305
MtrunA17Chr1	5188745	CH3	0.008250403
MtrunA17Chr1	5258761	CH3	0.007519445
MtrunA17Chr1	5266274	CH2	0.006360782
MtrunA17Chr1	5266274	CH3	0.007107465
MtrunA17Chr1	5356714	CH2	0.00898466
MtrunA17Chr1	5356714	CH3	0.005629914
MtrunA17Chr1	5361511	CH2	0.009082502
MtrunA17Chr1	5361993	CH2	0.006570178
MtrunA17Chr1	5361993	CH3	0.004672828
MtrunA17Chr1	5362919	CH2	0.00558425
MtrunA17Chr1	5362919	CH3	0.005091571
MtrunA17Chr1	5371814	CH2	0.00296144
MtrunA17Chr1	5371814	CH3	0.001960346
MtrunA17Chr1	5374948	CH2	0.009851207
MtrunA17Chr1	5374948	CH3	0.004263604
MtrunA17Chr1	5436547	CH3	0.009431701
MtrunA17Chr1	5480032	CH2	0.007996816
MtrunA17Chr1	5485518	CH3	0.005583951
MtrunA17Chr1	5485925	CH2	0.00943978
MtrunA17Chr1	5485925	CH3	0.006873024
MtrunA17Chr1	5498300	CH3	0.008898507
MtrunA17Chr1	5529081	CH2	0.003545243
MtrunA17Chr1	5529081	CH3	0.004471471
MtrunA17Chr1	5555770	CH3	0.006971942
MtrunA17Chr1	5560019	CH2	0.002858853
MtrunA17Chr1	5560019	CH3	0.005116307
MtrunA17Chr1	5561076	CH2	0.000404868
MtrunA17Chr1	5561076	CH3	0.001081332
MtrunA17Chr1	5561261	CH2	0.009395421
MtrunA17Chr1	5579702	CH2	0.001537203
MtrunA17Chr1	5579702	CH2	0.001537203
MtrunA17Chr1	5579702	CH3	0.001938351
MtrunA17Chr1	5579702	CH3	0.001938351
MtrunA17Chr1	5592166	CH3	0.006102389
MtrunA17Chr1	5601204	CH3	0.007536766
MtrunA17Chr1	5601917	CH3	0.007536766
MtrunA17Chr1	5601917	CH3	0.007536766
MtrunA17Chr1	5612163	CH3	0.007536766
MtrunA17Chr1	5612662	CH2	0.00889496
MtrunA17Chr1	5617668	CH3	0.007536766
MtrunA17Chr1	5639838	CH2	0.009213845
MtrunA17Chr1	5673885	CH2	0.008713973
MtrunA17Chr1	5682536	CH2	0.003857998
MtrunA17Chr1	5682536	CH3	0.000525394
MtrunA17Chr1	5687537	CH2	0.004866191
MtrunA17Chr1	5691434	CH2	0.008809674
MtrunA17Chr1	5691434	CH3	0.004047256
MtrunA17Chr1	5709591	CH2	0.009855468
MtrunA17Chr1	5709591	CH3	0.009815209
MtrunA17Chr1	5715534	CH2	0.007887163
MtrunA17Chr1	5715534	CH3	0.001791434
MtrunA17Chr1	5715548	CH3	0.003312167
MtrunA17Chr1	5745595	CH2	0.006970638
MtrunA17Chr1	5746836	CH2	0.009221996
MtrunA17Chr1	5747188	CH2	0.009221996
MtrunA17Chr1	5748961	CH2	0.006970638
MtrunA17Chr1	5764864	CH2	0.00582965
MtrunA17Chr1	5764864	CH3	0.006128862
MtrunA17Chr1	5778835	CH2	0.006224292
MtrunA17Chr1	5782725	CH3	0.008036231
MtrunA17Chr1	5786651	CH3	0.007059211
MtrunA17Chr1	5787481	CH2	0.001809055
MtrunA17Chr1	5787481	CH3	0.00334441
MtrunA17Chr1	5809197	CH2	0.002932431
MtrunA17Chr1	5809197	CH3	0.003785842
MtrunA17Chr1	5812228	CH2	0.003684773
MtrunA17Chr1	5812228	CH3	0.002894015
MtrunA17Chr1	5819534	CH3	0.007599875
MtrunA17Chr1	5862369	CH2	0.008959502
MtrunA17Chr1	5862369	CH3	0.002832662
MtrunA17Chr1	5865726	CH2	0.00657522
MtrunA17Chr1	5870807	CH2	0.005111256
MtrunA17Chr1	5870807	CH3	0.002289501
MtrunA17Chr1	5872730	CH3	0.00936783
MtrunA17Chr1	5905558	CH2	0.005457053
MtrunA17Chr1	5905574	CH2	0.005457053
MtrunA17Chr1	5910972	CH2	0.009830587
MtrunA17Chr1	5920446	CH2	0.006319407
MtrunA17Chr1	5920578	CH2	0.006319407
MtrunA17Chr1	5920811	CH2	0.006319407
MtrunA17Chr1	5985784	CH2	0.005377294
MtrunA17Chr1	5985784	CH3	0.005665787
MtrunA17Chr1	6015765	CH2	0.009497686
MtrunA17Chr1	6026332	CH2	0.001897902
MtrunA17Chr1	6026332	CH3	0.004897173
MtrunA17Chr1	6027480	CH2	0.006484059
MtrunA17Chr1	6027480	CH3	0.008427924
MtrunA17Chr1	6030340	CH2	0.002888055
MtrunA17Chr1	6030340	CH3	0.003206323
MtrunA17Chr1	6031104	CH2	0.001277399
MtrunA17Chr1	6031104	CH3	0.00204596
MtrunA17Chr1	6033185	CH2	0.005368206
MtrunA17Chr1	6033185	CH3	0.006497692
MtrunA17Chr1	6034077	CH2	0.001761084
MtrunA17Chr1	6034077	CH3	0.002274934
MtrunA17Chr1	6034123	CH2	0.006484059
MtrunA17Chr1	6034123	CH3	0.008427924
MtrunA17Chr1	6035638	CH2	0.006484059
MtrunA17Chr1	6035638	CH2	0.006484059
MtrunA17Chr1	6035638	CH3	0.008427924
MtrunA17Chr1	6035638	CH3	0.008427924
MtrunA17Chr1	6036136	CH2	0.006484059
MtrunA17Chr1	6036136	CH2	0.006484059
MtrunA17Chr1	6036136	CH3	0.008427924
MtrunA17Chr1	6036136	CH3	0.008427924
MtrunA17Chr1	6038188	CH2	0.004008035
MtrunA17Chr1	6038188	CH3	0.00549977
MtrunA17Chr1	6038193	CH2	0.000789237
MtrunA17Chr1	6038193	CH3	0.000980974
MtrunA17Chr1	6040299	CH2	0.001761084
MtrunA17Chr1	6040299	CH3	0.002274934
MtrunA17Chr1	6040890	CH2	0.006484059
MtrunA17Chr1	6040890	CH3	0.008427924
MtrunA17Chr1	6041071	CH2	0.002121461
MtrunA17Chr1	6041071	CH3	0.003189492
MtrunA17Chr1	6041552	CH2	0.006484059
MtrunA17Chr1	6041552	CH3	0.008427924
MtrunA17Chr1	6042039	CH2	0.00647481
MtrunA17Chr1	6042039	CH3	0.008144159
MtrunA17Chr1	6042101	CH2	0.006484059
MtrunA17Chr1	6042101	CH3	0.008427924
MtrunA17Chr1	6042217	CH2	0.009834681
MtrunA17Chr1	6042218	CH2	0.009834681
MtrunA17Chr1	6042281	CH2	0.007830861
MtrunA17Chr1	6042299	CH2	0.005368206
MtrunA17Chr1	6042299	CH3	0.006497692
MtrunA17Chr1	6042304	CH2	0.005368206
MtrunA17Chr1	6042304	CH3	0.006497692
MtrunA17Chr1	6042410	CH2	0.005368206
MtrunA17Chr1	6042410	CH3	0.006497692
MtrunA17Chr1	6042799	CH2	0.006484059
MtrunA17Chr1	6042799	CH3	0.008427924
MtrunA17Chr1	6042919	CH2	0.006484059
MtrunA17Chr1	6042919	CH3	0.008427924
MtrunA17Chr1	6054130	CH2	0.006484059
MtrunA17Chr1	6054130	CH3	0.008427924
MtrunA17Chr1	6055436	CH2	0.004685994
MtrunA17Chr1	6059195	CH2	0.009001846
MtrunA17Chr1	6065397	CH2	0.009001846
MtrunA17Chr1	6067513	CH2	0.008974018
MtrunA17Chr1	6069065	CH2	0.009001846
MtrunA17Chr1	6128340	CH2	0.004986881
MtrunA17Chr1	6129711	CH2	0.008704624
MtrunA17Chr1	6129711	CH3	0.00970686
MtrunA17Chr1	6133657	CH2	0.008704624
MtrunA17Chr1	6133657	CH3	0.00970686
MtrunA17Chr1	6137912	CH2	0.007785555
MtrunA17Chr1	6153156	CH2	0.000725069
MtrunA17Chr1	6153156	CH3	0.001153122
MtrunA17Chr1	6153726	CH2	0.007223033
MtrunA17Chr1	6153726	CH3	0.004151229
MtrunA17Chr1	6154645	CH3	0.00896821
MtrunA17Chr1	6156730	CH2	0.006629311
MtrunA17Chr1	6159728	CH2	0.00424037
MtrunA17Chr1	6159728	CH3	0.004547794
MtrunA17Chr1	6195591	CH3	0.009300172
MtrunA17Chr1	6195665	CH2	0.008704624
MtrunA17Chr1	6195665	CH3	0.00970686
MtrunA17Chr1	6213948	CH2	0.007172687
MtrunA17Chr1	6218277	CH2	0.001713741
MtrunA17Chr1	6218277	CH3	0.00540173
MtrunA17Chr1	6218291	CH2	0.001713741
MtrunA17Chr1	6218291	CH3	0.00540173
MtrunA17Chr1	6218443	CH2	0.006625722
MtrunA17Chr1	6255586	CH2	0.000503406
MtrunA17Chr1	6255586	CH3	0.00127419
MtrunA17Chr1	6255594	CH2	0.000272217
MtrunA17Chr1	6255594	CH3	2.13E-05
MtrunA17Chr1	6255596	CH2	0.001177738
MtrunA17Chr1	6255596	CH3	0.000251105
MtrunA17Chr1	6256634	CH2	0.004379889
MtrunA17Chr1	6256634	CH3	0.003294077
MtrunA17Chr1	6270264	CH3	0.005767986
MtrunA17Chr1	6295625	CH2	0.0058093
MtrunA17Chr1	6295625	CH3	0.006570573
MtrunA17Chr1	6301539	CH3	0.00458445
MtrunA17Chr1	6335242	CH2	0.004767727
MtrunA17Chr1	6335242	CH3	0.008603783
MtrunA17Chr1	6366558	CH2	0.007372884
MtrunA17Chr1	6384928	CH2	0.000725069
MtrunA17Chr1	6384928	CH3	0.001153122
MtrunA17Chr1	6384945	CH2	0.001891252
MtrunA17Chr1	6384945	CH3	0.009838558
MtrunA17Chr1	6390372	CH2	0.008978755
MtrunA17Chr1	6390372	CH3	0.004438161
MtrunA17Chr1	6390441	CH2	0.006399698
MtrunA17Chr1	6391084	CH2	0.000725069
MtrunA17Chr1	6391084	CH3	0.001153122
MtrunA17Chr1	6401956	CH2	0.007563768
MtrunA17Chr1	6401956	CH2	0.007563768
MtrunA17Chr1	6409641	CH2	0.000725069
MtrunA17Chr1	6409641	CH3	0.001153122
MtrunA17Chr1	6413349	CH2	0.009890529
MtrunA17Chr1	6413349	CH2	0.009890529
MtrunA17Chr1	6502964	CH2	0.002875896
MtrunA17Chr1	6502964	CH3	0.002182788
MtrunA17Chr1	6513209	CH2	0.004971089
MtrunA17Chr1	6513209	CH3	0.00594395
MtrunA17Chr1	6531245	CH2	0.003790619
MtrunA17Chr1	6589354	CH2	0.003187108
MtrunA17Chr1	6589354	CH3	0.002786855
MtrunA17Chr1	6640533	CH2	0.004971089
MtrunA17Chr1	6640533	CH3	0.00594395
MtrunA17Chr1	6652302	CH2	0.001379973
MtrunA17Chr1	6652302	CH3	0.001885024
MtrunA17Chr1	6659597	CH2	0.006203241
MtrunA17Chr1	6659597	CH3	0.00722239
MtrunA17Chr1	6660646	CH2	0.004424558
MtrunA17Chr1	6660646	CH3	0.003640476
MtrunA17Chr1	6669514	CH3	0.00600849
MtrunA17Chr1	6669708	CH3	0.00600849
MtrunA17Chr1	6671540	CH3	0.00600849
MtrunA17Chr1	6684812	CH3	0.00600849
MtrunA17Chr1	6686124	CH3	0.00600849
MtrunA17Chr1	6688092	CH2	0.00894782
MtrunA17Chr1	6688092	CH3	0.005503137
MtrunA17Chr1	6688152	CH2	0.00894782
MtrunA17Chr1	6688152	CH3	0.005503137
MtrunA17Chr1	6688426	CH2	0.00894782
MtrunA17Chr1	6688426	CH3	0.005503137
MtrunA17Chr1	6688585	CH2	0.00894782
MtrunA17Chr1	6688585	CH3	0.005503137
MtrunA17Chr1	6690255	CH2	0.009416506
MtrunA17Chr1	6690517	CH3	0.00600849
MtrunA17Chr1	6691521	CH2	0.00894782
MtrunA17Chr1	6691521	CH2	0.00894782
MtrunA17Chr1	6691521	CH3	0.005503137
MtrunA17Chr1	6691521	CH3	0.005503137
MtrunA17Chr1	6691957	CH3	0.006733067
MtrunA17Chr1	6691957	CH3	0.006733067
MtrunA17Chr1	6692059	CH2	0.00894782
MtrunA17Chr1	6692059	CH2	0.00894782
MtrunA17Chr1	6692059	CH3	0.005503137
MtrunA17Chr1	6692059	CH3	0.005503137
MtrunA17Chr1	6694441	CH2	0.003342666
MtrunA17Chr1	6694441	CH2	0.003342666
MtrunA17Chr1	6694441	CH3	0.002775557
MtrunA17Chr1	6694441	CH3	0.002775557
MtrunA17Chr1	6694671	CH2	0.003213655
MtrunA17Chr1	6694671	CH2	0.003213655
MtrunA17Chr1	6694671	CH3	0.002117419
MtrunA17Chr1	6694671	CH3	0.002117419
MtrunA17Chr1	6696616	CH3	0.00600849
MtrunA17Chr1	6696638	CH3	0.00600849
MtrunA17Chr1	6696692	CH3	0.00600849
MtrunA17Chr1	6696754	CH2	0.00609308
MtrunA17Chr1	6696754	CH3	0.00564636
MtrunA17Chr1	6698268	CH3	0.00600849
MtrunA17Chr1	6698408	CH3	0.00600849
MtrunA17Chr1	6720150	CH2	0.002908681
MtrunA17Chr1	6720150	CH3	0.000692076
MtrunA17Chr1	6726230	CH3	0.00600849
MtrunA17Chr1	6726289	CH2	0.007809818
MtrunA17Chr1	6726520	CH2	0.004738448
MtrunA17Chr1	6726520	CH3	0.006790825
MtrunA17Chr1	6726776	CH3	0.00600849
MtrunA17Chr1	6726969	CH3	0.00600849
MtrunA17Chr1	6728241	CH3	0.00600849
MtrunA17Chr1	6730672	CH3	0.00600849
MtrunA17Chr1	6733947	CH3	0.00600849
MtrunA17Chr1	6734494	CH3	0.009780814
MtrunA17Chr1	6739748	CH2	0.008405683
MtrunA17Chr1	6739748	CH3	0.005190561
MtrunA17Chr1	6743123	CH3	0.00600849
MtrunA17Chr1	6746591	CH2	0.000607891
MtrunA17Chr1	6746591	CH3	0.000810003
MtrunA17Chr1	6747117	CH2	0.000795748
MtrunA17Chr1	6747117	CH3	0.000311055
MtrunA17Chr1	6748204	CH3	0.004365557
MtrunA17Chr1	6748822	CH3	0.00600849
MtrunA17Chr1	6750716	CH2	0.008405683
MtrunA17Chr1	6750716	CH3	0.005190561
MtrunA17Chr1	6750894	CH2	0.008405683
MtrunA17Chr1	6750894	CH3	0.005190561
MtrunA17Chr1	6751088	CH2	0.008405683
MtrunA17Chr1	6751088	CH3	0.005190561
MtrunA17Chr1	6751135	CH2	0.008405683
MtrunA17Chr1	6751135	CH3	0.005190561
MtrunA17Chr1	6751949	CH3	0.00600849
MtrunA17Chr1	6752624	CH3	0.00600849
MtrunA17Chr1	6775274	CH2	0.007679562
MtrunA17Chr1	6842027	CH3	0.006295779
MtrunA17Chr1	6844625	CH2	0.000379507
MtrunA17Chr1	6844625	CH3	0.001203137
MtrunA17Chr1	6844812	CH2	0.009585513
MtrunA17Chr1	6899165	CH2	0.001027752
MtrunA17Chr1	6899165	CH3	0.00053653
MtrunA17Chr1	6902923	CH2	0.005387498
MtrunA17Chr1	6902923	CH3	0.002609654
MtrunA17Chr1	6917077	CH2	0.0086811
MtrunA17Chr1	6917077	CH2	0.0086811
MtrunA17Chr1	6917077	CH2	0.0086811
MtrunA17Chr1	6917077	CH2	0.0086811
MtrunA17Chr1	6932875	CH2	0.004222896
MtrunA17Chr1	6932875	CH3	0.003567852
MtrunA17Chr1	6932881	CH2	0.004222896
MtrunA17Chr1	6932881	CH3	0.003567852
MtrunA17Chr1	6934608	CH2	0.004740261
MtrunA17Chr1	6934608	CH3	0.009492454
MtrunA17Chr1	6934813	CH2	0.008801884
MtrunA17Chr1	6950374	CH2	0.003363551
MtrunA17Chr1	6950374	CH2	0.003363551
MtrunA17Chr1	6950374	CH3	0.004875633
MtrunA17Chr1	6950374	CH3	0.004875633
MtrunA17Chr1	6961355	CH2	0.001102282
MtrunA17Chr1	6961355	CH3	0.005340544
MtrunA17Chr1	6961961	CH2	0.001778107
MtrunA17Chr1	6961961	CH3	0.007393164
MtrunA17Chr1	6962042	CH2	0.00519467
MtrunA17Chr1	6962146	CH2	0.001778107
MtrunA17Chr1	6962146	CH3	0.007393164
MtrunA17Chr1	6962222	CH2	0.002154022
MtrunA17Chr1	6962222	CH3	0.009496995
MtrunA17Chr1	6962455	CH2	0.004681333
MtrunA17Chr1	6962542	CH2	0.003903349
MtrunA17Chr1	6962546	CH2	0.003903349
MtrunA17Chr1	6962558	CH2	0.003903349
MtrunA17Chr1	6962629	CH2	0.006351973
MtrunA17Chr1	6962646	CH2	0.001778107
MtrunA17Chr1	6962646	CH3	0.007393164
MtrunA17Chr1	6962685	CH2	0.001778107
MtrunA17Chr1	6962685	CH3	0.007393164
MtrunA17Chr1	6962708	CH2	0.001778107
MtrunA17Chr1	6962708	CH3	0.007393164
MtrunA17Chr1	6962933	CH2	0.001778107
MtrunA17Chr1	6962933	CH3	0.007393164
MtrunA17Chr1	6982545	CH2	0.002940309
MtrunA17Chr1	6982545	CH3	0.005607592
MtrunA17Chr1	7075754	CH2	0.005913504
MtrunA17Chr1	7097749	CH2	0.005281609
MtrunA17Chr1	7103821	CH2	0.006203241
MtrunA17Chr1	7103821	CH2	0.006203241
MtrunA17Chr1	7103821	CH3	0.00722239
MtrunA17Chr1	7103821	CH3	0.00722239
MtrunA17Chr1	7113276	CH2	0.007326104
MtrunA17Chr1	7123222	CH2	0.007763543
MtrunA17Chr1	7123222	CH3	0.007018896
MtrunA17Chr1	7144837	CH2	0.009281484
MtrunA17Chr1	7145626	CH2	0.00896549
MtrunA17Chr1	7145742	CH2	0.00896549
MtrunA17Chr1	7145791	CH2	0.009281484
MtrunA17Chr1	7193309	CH3	0.00942874
MtrunA17Chr1	7197618	CH2	0.008131994
MtrunA17Chr1	7206412	CH2	0.009043072
MtrunA17Chr1	7206412	CH3	0.008657662
MtrunA17Chr1	7208488	CH3	0.009907135
MtrunA17Chr1	7208488	CH3	0.009907135
MtrunA17Chr1	7210299	CH3	0.007828139
MtrunA17Chr1	7211618	CH2	0.008369958
MtrunA17Chr1	7233552	CH2	0.002068073
MtrunA17Chr1	7233552	CH3	0.001974978
MtrunA17Chr1	7233556	CH2	0.003781361
MtrunA17Chr1	7233556	CH3	0.00428593
MtrunA17Chr1	7236121	CH2	0.009761482
MtrunA17Chr1	7244192	CH2	0.005281609
MtrunA17Chr1	7247397	CH2	0.002103948
MtrunA17Chr1	7247397	CH3	0.00538254
MtrunA17Chr1	7250742	CH2	0.00656162
MtrunA17Chr1	7251269	CH2	0.009871213
MtrunA17Chr1	7254717	CH2	0.008913028
MtrunA17Chr1	7254717	CH3	0.005265224
MtrunA17Chr1	7255794	CH2	0.003535422
MtrunA17Chr1	7255794	CH3	0.004129818
MtrunA17Chr1	7256524	CH2	0.005281609
MtrunA17Chr1	7261569	CH2	0.003811089
MtrunA17Chr1	7279776	CH2	0.005281609
MtrunA17Chr1	7284934	CH2	0.008513873
MtrunA17Chr1	7286951	CH3	0.009105711
MtrunA17Chr1	7287029	CH2	0.000227401
MtrunA17Chr1	7287029	CH3	0.001083859
MtrunA17Chr1	7290326	CH2	0.005182772
MtrunA17Chr1	7298919	CH2	0.003133953
MtrunA17Chr1	7298919	CH3	0.009025251
MtrunA17Chr1	7298946	CH2	0.009120423
MtrunA17Chr1	7299134	CH2	0.001676103
MtrunA17Chr1	7300824	CH2	0.009974315
MtrunA17Chr1	7300997	CH2	0.008389145
MtrunA17Chr1	7308885	CH2	0.007214852
MtrunA17Chr1	7311581	CH2	0.002409936
MtrunA17Chr1	7311581	CH3	0.004034915
MtrunA17Chr1	7311731	CH2	0.006289466
MtrunA17Chr1	7311731	CH3	0.009234968
MtrunA17Chr1	7311785	CH2	0.006178657
MtrunA17Chr1	7311785	CH3	0.008708469
MtrunA17Chr1	7312291	CH2	0.009630313
MtrunA17Chr1	7312352	CH2	0.009757083
MtrunA17Chr1	7326666	CH3	0.007785091
MtrunA17Chr1	7336060	CH2	0.005933785
MtrunA17Chr1	7336060	CH3	0.007969496
MtrunA17Chr1	7336875	CH2	0.005550742
MtrunA17Chr1	7340501	CH2	0.001037039
MtrunA17Chr1	7340501	CH3	0.00966721
MtrunA17Chr1	7347618	CH2	0.007918813
MtrunA17Chr1	7347916	CH2	0.005708497
MtrunA17Chr1	7347916	CH3	0.005315176
MtrunA17Chr1	7351437	CH3	0.009799999
MtrunA17Chr1	7368902	CH3	0.002751892
MtrunA17Chr1	7375546	CH2	0.008129652
MtrunA17Chr1	7376368	CH2	0.006533818
MtrunA17Chr1	7377043	CH2	0.005149283
MtrunA17Chr1	7377629	CH2	0.005149283
MtrunA17Chr1	7378656	CH2	0.003511198
MtrunA17Chr1	7378672	CH2	0.003691759
MtrunA17Chr1	7382766	CH2	0.008423363
MtrunA17Chr1	7382766	CH3	0.006599903
MtrunA17Chr1	7400377	CH3	0.008858697
MtrunA17Chr1	7406076	CH2	0.006472528
MtrunA17Chr1	7423571	CH3	0.009427439
MtrunA17Chr1	7434348	CH2	0.009128104
MtrunA17Chr1	7437175	CH3	0.008009989
MtrunA17Chr1	7441967	CH2	0.001498957
MtrunA17Chr1	7441967	CH3	0.003185379
MtrunA17Chr1	7452180	CH2	0.000277725
MtrunA17Chr1	7452180	CH3	0.000175908
MtrunA17Chr1	7452240	CH2	0.001428237
MtrunA17Chr1	7452240	CH3	0.001295866
MtrunA17Chr1	7452249	CH2	0.001428237
MtrunA17Chr1	7452249	CH3	0.001295866
MtrunA17Chr1	7452270	CH2	0.001428237
MtrunA17Chr1	7452270	CH3	0.001295866
MtrunA17Chr1	7452273	CH2	0.001428237
MtrunA17Chr1	7452273	CH3	0.001295866
MtrunA17Chr1	7466444	CH2	0.008895032
MtrunA17Chr1	7466953	CH2	0.004409769
MtrunA17Chr1	7466953	CH3	0.004303777
MtrunA17Chr1	7501882	CH2	0.009432288
MtrunA17Chr1	7503031	CH2	0.002186553
MtrunA17Chr1	7503031	CH3	0.002802408
MtrunA17Chr1	7504157	CH3	0.007110431
MtrunA17Chr1	7505891	CH2	0.001615917
MtrunA17Chr1	7505891	CH3	0.001556365
MtrunA17Chr1	7510230	CH2	0.004882221
MtrunA17Chr1	7510230	CH3	0.003743064
MtrunA17Chr1	7511656	CH2	0.007599292
MtrunA17Chr1	7513598	CH2	0.008705657
MtrunA17Chr1	7513598	CH3	0.009790578
MtrunA17Chr1	7532383	CH2	0.003091986
MtrunA17Chr1	7588782	CH2	0.00972055
MtrunA17Chr1	7638722	CH2	0.009124473
MtrunA17Chr1	7638722	CH3	0.008529379
MtrunA17Chr1	7640015	CH2	0.008130313
MtrunA17Chr1	7640015	CH3	0.005518365
MtrunA17Chr1	7641729	CH3	0.008620992
MtrunA17Chr1	7642221	CH3	0.008620992
MtrunA17Chr1	7642479	CH2	0.008130313
MtrunA17Chr1	7642479	CH3	0.005518365
MtrunA17Chr1	7642485	CH2	0.008130313
MtrunA17Chr1	7642485	CH3	0.005518365
MtrunA17Chr1	7644184	CH2	0.005276613
MtrunA17Chr1	7644184	CH3	0.003741414
MtrunA17Chr1	7645478	CH2	0.006775147
MtrunA17Chr1	7645509	CH2	0.006775147
MtrunA17Chr1	7645626	CH2	0.008130313
MtrunA17Chr1	7645626	CH3	0.005518365
MtrunA17Chr1	7647635	CH3	0.008499809
MtrunA17Chr1	7648886	CH2	0.004812369
MtrunA17Chr1	7648886	CH3	0.003340126
MtrunA17Chr1	7649396	CH3	0.007395806
MtrunA17Chr1	7649481	CH3	0.006487731
MtrunA17Chr1	7649495	CH3	0.008144701
MtrunA17Chr1	7649500	CH2	0.004665728
MtrunA17Chr1	7649500	CH3	0.002640174
MtrunA17Chr1	7649612	CH2	0.004588009
MtrunA17Chr1	7649612	CH3	0.00226188
MtrunA17Chr1	7650699	CH3	0.007419886
MtrunA17Chr1	7651903	CH2	0.00102625
MtrunA17Chr1	7651903	CH3	0.001016985
MtrunA17Chr1	7740975	CH2	0.00658401
MtrunA17Chr1	7740975	CH2	0.00658401
MtrunA17Chr1	7747689	CH2	0.003457503
MtrunA17Chr1	7747689	CH3	0.002367033
MtrunA17Chr1	7862171	CH2	0.007399981
MtrunA17Chr1	7862171	CH3	0.00945507
MtrunA17Chr1	7862287	CH2	0.007399981
MtrunA17Chr1	7862287	CH3	0.00945507
MtrunA17Chr1	7875610	CH2	0.005019053
MtrunA17Chr1	7875610	CH3	0.003099966
MtrunA17Chr1	7880765	CH2	0.005432589
MtrunA17Chr1	7880765	CH3	0.003774874
MtrunA17Chr1	7887231	CH3	0.007153981
MtrunA17Chr1	7899250	CH2	0.002721599
MtrunA17Chr1	7899250	CH3	0.001946788
MtrunA17Chr1	7911775	CH2	0.006133809
MtrunA17Chr1	7911775	CH3	0.003032018
MtrunA17Chr1	7913459	CH2	0.008491802
MtrunA17Chr1	7913459	CH3	0.003486112
MtrunA17Chr1	7914420	CH3	0.009558279
MtrunA17Chr1	7922329	CH2	0.005597368
MtrunA17Chr1	7922329	CH3	0.005265224
MtrunA17Chr1	7939620	CH3	0.008746474
MtrunA17Chr1	7939620	CH3	0.008746474
MtrunA17Chr1	7939620	CH3	0.008746474
MtrunA17Chr1	7952602	CH3	0.0094025
MtrunA17Chr1	7979145	CH2	0.007180041
MtrunA17Chr1	7991169	CH2	0.007669746
MtrunA17Chr1	7995519	CH3	0.007476085
MtrunA17Chr1	8019239	CH2	0.005074907
MtrunA17Chr1	8031000	CH2	0.001653787
MtrunA17Chr1	8031000	CH3	0.003632437
MtrunA17Chr1	8047536	CH3	0.005069203
MtrunA17Chr1	8054383	CH2	0.004277851
MtrunA17Chr1	8054383	CH3	0.002469778
MtrunA17Chr1	8057984	CH2	0.001634678
MtrunA17Chr1	8057984	CH3	0.004118658
MtrunA17Chr1	8058381	CH2	0.008939063
MtrunA17Chr1	8058381	CH3	0.002221199
MtrunA17Chr1	8071528	CH2	0.005818383
MtrunA17Chr1	8071544	CH2	0.004208928
MtrunA17Chr1	8077129	CH2	0.008133997
MtrunA17Chr1	8077129	CH3	0.00732189
MtrunA17Chr1	8150125	CH2	0.002546373
MtrunA17Chr1	8150125	CH3	0.001564628
MtrunA17Chr1	8200508	CH3	0.005415837
MtrunA17Chr1	8204842	CH3	0.009222706
MtrunA17Chr1	8206587	CH3	0.006496623
MtrunA17Chr1	8232524	CH3	0.008446383
MtrunA17Chr1	8250694	CH2	0.006138866
MtrunA17Chr1	8276918	CH3	0.006866721
MtrunA17Chr1	8289049	CH2	0.002099201
MtrunA17Chr1	8289049	CH3	0.003602544
MtrunA17Chr1	8290308	CH2	0.005673701
MtrunA17Chr1	8290308	CH3	0.002211133
MtrunA17Chr1	8290621	CH3	0.009764542
MtrunA17Chr1	8290733	CH3	0.009764542
MtrunA17Chr1	8291243	CH2	0.001268422
MtrunA17Chr1	8291243	CH3	0.003411899
MtrunA17Chr1	8296189	CH2	0.009603322
MtrunA17Chr1	8300704	CH2	0.003604479
MtrunA17Chr1	8300704	CH3	0.004324533
MtrunA17Chr1	8301221	CH2	0.003604479
MtrunA17Chr1	8301221	CH3	0.004324533
MtrunA17Chr1	8302882	CH2	0.006581709
MtrunA17Chr1	8303512	CH2	0.006581709
MtrunA17Chr1	8303664	CH2	0.006581709
MtrunA17Chr1	8304049	CH2	0.001773314
MtrunA17Chr1	8304049	CH3	0.005699728
MtrunA17Chr1	8304195	CH2	0.001773314
MtrunA17Chr1	8304195	CH3	0.005699728
MtrunA17Chr1	8304953	CH2	0.004604855
MtrunA17Chr1	8320984	CH2	0.004934983
MtrunA17Chr1	8323573	CH2	0.00721484
MtrunA17Chr1	8336013	CH2	0.009907074
MtrunA17Chr1	8344387	CH2	0.006651946
MtrunA17Chr1	8357536	CH2	0.004265644
MtrunA17Chr1	8357536	CH3	0.003050082
MtrunA17Chr1	8357771	CH2	0.009482025
MtrunA17Chr1	8357771	CH3	0.006634574
MtrunA17Chr1	8386594	CH3	0.004179331
MtrunA17Chr1	8455860	CH2	0.008794295
MtrunA17Chr1	8455860	CH3	0.006736954
MtrunA17Chr1	8459320	CH2	0.002395745
MtrunA17Chr1	8459320	CH3	0.003118097
MtrunA17Chr1	8468180	CH2	0.007686496
MtrunA17Chr1	8468180	CH2	0.007686496
MtrunA17Chr1	8468180	CH2	0.007686496
MtrunA17Chr1	8468180	CH3	0.009658083
MtrunA17Chr1	8468180	CH3	0.009658083
MtrunA17Chr1	8468180	CH3	0.009658083
MtrunA17Chr1	8517283	CH2	0.006282525
MtrunA17Chr1	8517283	CH2	0.006282525
MtrunA17Chr1	8517283	CH3	0.005843933
MtrunA17Chr1	8517283	CH3	0.005843933
MtrunA17Chr1	8529116	CH3	0.005826476
MtrunA17Chr1	8537682	CH2	0.00683897
MtrunA17Chr1	8537682	CH3	0.007777884
MtrunA17Chr1	8549582	CH2	0.004591093
MtrunA17Chr1	8549582	CH3	0.004832354
MtrunA17Chr1	8579869	CH2	0.001232972
MtrunA17Chr1	8579869	CH2	0.001232972
MtrunA17Chr1	8579869	CH3	0.002361823
MtrunA17Chr1	8579869	CH3	0.002361823
MtrunA17Chr1	8596092	CH2	0.008130313
MtrunA17Chr1	8596092	CH3	0.005518365
MtrunA17Chr1	8641597	CH2	0.003113661
MtrunA17Chr1	8641597	CH3	0.0027531
MtrunA17Chr1	8653892	CH2	0.00796048
MtrunA17Chr1	8653892	CH3	0.006108407
MtrunA17Chr1	8664876	CH2	0.000712487
MtrunA17Chr1	8664876	CH3	0.003636512
MtrunA17Chr1	8668792	CH2	0.007206438
MtrunA17Chr1	8668792	CH3	0.009908735
MtrunA17Chr1	8680060	CH2	0.006259055
MtrunA17Chr1	8698722	CH2	0.005480941
MtrunA17Chr1	8698722	CH3	0.008207248
MtrunA17Chr1	8698949	CH2	0.000568548
MtrunA17Chr1	8698949	CH3	0.000931835
MtrunA17Chr1	8764451	CH3	0.007700248
MtrunA17Chr1	8764483	CH2	0.003150096
MtrunA17Chr1	8764483	CH3	0.006243456
MtrunA17Chr1	8768604	CH2	0.005826503
MtrunA17Chr1	8768604	CH3	0.005580587
MtrunA17Chr1	8770100	CH3	0.006710574
MtrunA17Chr1	8771870	CH2	0.008194593
MtrunA17Chr1	8771870	CH3	0.005171486
MtrunA17Chr1	8779576	CH2	0.008762443
MtrunA17Chr1	8786319	CH2	0.004103551
MtrunA17Chr1	8787167	CH2	0.007058798
MtrunA17Chr1	8787167	CH3	0.009724915
MtrunA17Chr1	8787193	CH2	0.003034682
MtrunA17Chr1	8787193	CH3	0.004797675
MtrunA17Chr1	8792118	CH2	0.002961921
MtrunA17Chr1	8792118	CH3	0.008257228
MtrunA17Chr1	8792512	CH2	0.006745143
MtrunA17Chr1	8792769	CH2	0.005157247
MtrunA17Chr1	8796366	CH2	0.002173582
MtrunA17Chr1	8798128	CH2	0.00683261
MtrunA17Chr1	8798128	CH3	0.009185918
MtrunA17Chr1	8804824	CH2	0.001821466
MtrunA17Chr1	8804824	CH3	0.002223578
MtrunA17Chr1	8805747	CH3	0.007747771
MtrunA17Chr1	8820318	CH2	0.000922578
MtrunA17Chr1	8820318	CH3	0.000156454
MtrunA17Chr1	8820354	CH3	0.009433506
MtrunA17Chr1	8820532	CH2	0.001237528
MtrunA17Chr1	8820532	CH3	0.000640275
MtrunA17Chr1	8820672	CH2	0.002969272
MtrunA17Chr1	8820672	CH3	0.000570088
MtrunA17Chr1	8820866	CH2	0.003421067
MtrunA17Chr1	8820866	CH3	0.000696388
MtrunA17Chr1	8821001	CH2	0.003407836
MtrunA17Chr1	8821001	CH3	0.000600411
MtrunA17Chr1	8821305	CH2	0.001076427
MtrunA17Chr1	8821305	CH3	0.000109125
MtrunA17Chr1	8821318	CH2	0.001226255
MtrunA17Chr1	8821318	CH3	0.000310799
MtrunA17Chr1	8838448	CH2	0.006644912
MtrunA17Chr1	8838448	CH3	0.004521027
MtrunA17Chr1	8838600	CH2	0.006644912
MtrunA17Chr1	8838600	CH3	0.004521027
MtrunA17Chr1	8848169	CH3	0.007237767
MtrunA17Chr1	8848297	CH2	0.008203179
MtrunA17Chr1	8848297	CH3	0.00260182
MtrunA17Chr1	8884674	CH3	0.004160511
MtrunA17Chr1	8884674	CH3	0.004160511
MtrunA17Chr1	8885429	CH2	0.009959493
MtrunA17Chr1	8885429	CH3	0.005207778
MtrunA17Chr1	8898871	CH3	0.005943954
MtrunA17Chr1	8918508	CH2	0.006462961
MtrunA17Chr1	8918508	CH3	0.009816657
MtrunA17Chr1	8923102	CH2	0.004257956
MtrunA17Chr1	8923102	CH3	0.00587696
MtrunA17Chr1	8923879	CH2	0.008084975
MtrunA17Chr1	8924491	CH2	0.007591394
MtrunA17Chr1	8924491	CH3	0.008741766
MtrunA17Chr1	8924553	CH2	0.004346578
MtrunA17Chr1	8924553	CH3	0.00686439
MtrunA17Chr1	8924815	CH2	0.006257885
MtrunA17Chr1	8924815	CH3	0.006089312
MtrunA17Chr1	8926265	CH2	0.007591394
MtrunA17Chr1	8926265	CH3	0.008741766
MtrunA17Chr1	8926720	CH2	0.002466519
MtrunA17Chr1	8926720	CH3	0.002680614
MtrunA17Chr1	8927042	CH2	0.006073233
MtrunA17Chr1	8927042	CH3	0.009342259
MtrunA17Chr1	8929835	CH3	0.00915601
MtrunA17Chr1	8932095	CH2	0.008128084
MtrunA17Chr1	8932095	CH3	0.005530552
MtrunA17Chr1	8947798	CH2	0.005878412
MtrunA17Chr1	8947798	CH3	0.003865304
MtrunA17Chr1	8947838	CH2	0.004528272
MtrunA17Chr1	8947838	CH3	0.003317025
MtrunA17Chr1	8947870	CH2	0.002350213
MtrunA17Chr1	8947870	CH3	0.001537303
MtrunA17Chr1	8947873	CH2	0.002350213
MtrunA17Chr1	8947873	CH3	0.001537303
MtrunA17Chr1	8947957	CH3	0.009122216
MtrunA17Chr1	8947990	CH2	0.005990896
MtrunA17Chr1	8947990	CH3	0.003152284
MtrunA17Chr1	8948324	CH3	0.008734903
MtrunA17Chr1	8948326	CH2	0.005782342
MtrunA17Chr1	8948326	CH3	0.0032741
MtrunA17Chr1	8948350	CH3	0.005624508
MtrunA17Chr1	8948596	CH3	0.008058285
MtrunA17Chr1	8948631	CH3	0.00463679
MtrunA17Chr1	8950297	CH2	0.008430146
MtrunA17Chr1	8950297	CH3	0.007217549
MtrunA17Chr1	8950311	CH2	0.001875172
MtrunA17Chr1	8950311	CH3	0.001957925
MtrunA17Chr1	8950328	CH2	0.008430146
MtrunA17Chr1	8950328	CH3	0.007217549
MtrunA17Chr1	8956047	CH2	0.00259881
MtrunA17Chr1	8956047	CH3	0.005203296
MtrunA17Chr1	9005090	CH2	0.004979053
MtrunA17Chr1	9005090	CH3	0.005108214
MtrunA17Chr1	9010467	CH2	0.003670129
MtrunA17Chr1	9010469	CH2	0.002281817
MtrunA17Chr1	9010469	CH3	0.005628441
MtrunA17Chr1	9014020	CH2	0.000927355
MtrunA17Chr1	9014020	CH2	0.000927355
MtrunA17Chr1	9014020	CH3	0.002603875
MtrunA17Chr1	9014020	CH3	0.002603875
MtrunA17Chr1	9025047	CH2	0.00179959
MtrunA17Chr1	9025047	CH3	0.006982922
MtrunA17Chr1	9025152	CH2	0.005573399
MtrunA17Chr1	9025152	CH3	0.002362063
MtrunA17Chr1	9026210	CH2	0.001267381
MtrunA17Chr1	9026210	CH3	0.003040822
MtrunA17Chr1	9069978	CH2	0.006583324
MtrunA17Chr1	9105277	CH2	0.006060342
MtrunA17Chr1	9105416	CH2	0.006060342
MtrunA17Chr1	9110479	CH3	0.004937063
MtrunA17Chr1	9124217	CH3	0.00689552
MtrunA17Chr1	9125017	CH3	0.006754563
MtrunA17Chr1	9138122	CH3	0.007542917
MtrunA17Chr1	9140370	CH2	0.00625159
MtrunA17Chr1	9145298	CH2	0.002345154
MtrunA17Chr1	9167260	CH2	0.00797574
MtrunA17Chr1	9167466	CH3	0.005236165
MtrunA17Chr1	9167660	CH2	0.004559949
MtrunA17Chr1	9167660	CH3	0.009716159
MtrunA17Chr1	9167682	CH2	0.008339161
MtrunA17Chr1	9169830	CH3	0.009836072
MtrunA17Chr1	9169881	CH2	0.00095755
MtrunA17Chr1	9169881	CH3	0.002546596
MtrunA17Chr1	9171497	CH2	0.000774031
MtrunA17Chr1	9171497	CH3	0.002495006
MtrunA17Chr1	9176853	CH2	0.000284647
MtrunA17Chr1	9176853	CH3	0.001197353
MtrunA17Chr1	9176866	CH2	1.34E-05
MtrunA17Chr1	9176866	CH3	9.88E-05
MtrunA17Chr1	9176953	CH2	0.000284647
MtrunA17Chr1	9176953	CH3	0.001197353
MtrunA17Chr1	9176960	CH2	1.07E-05
MtrunA17Chr1	9176960	CH3	8.95E-05
MtrunA17Chr1	9177065	CH2	0.000638296
MtrunA17Chr1	9177065	CH3	0.00270733
MtrunA17Chr1	9178069	CH2	0.003914712
MtrunA17Chr1	9178069	CH2	0.003914712
MtrunA17Chr1	9178069	CH3	0.008905717
MtrunA17Chr1	9178069	CH3	0.008905717
MtrunA17Chr1	9182602	CH2	0.000279453
MtrunA17Chr1	9182602	CH2	0.000279453
MtrunA17Chr1	9182602	CH3	0.000741589
MtrunA17Chr1	9182602	CH3	0.000741589
MtrunA17Chr1	9187531	CH2	0.008888181
MtrunA17Chr1	9208198	CH3	0.009946249
MtrunA17Chr1	9208203	CH2	0.009732082
MtrunA17Chr1	9208203	CH3	0.006611738
MtrunA17Chr1	9239948	CH3	0.009984989
MtrunA17Chr1	9252276	CH2	0.001340478
MtrunA17Chr1	9252276	CH3	0.004933135
MtrunA17Chr1	9259589	CH2	6.03E-06
MtrunA17Chr1	9259589	CH3	4.22E-05
MtrunA17Chr1	9259623	CH2	0.009644571
MtrunA17Chr1	9263209	CH2	0.007761879
MtrunA17Chr1	9313913	CH2	0.007183323
MtrunA17Chr1	9313913	CH3	0.001647245
MtrunA17Chr1	9316548	CH3	0.007288477
MtrunA17Chr1	9317045	CH2	0.004284819
MtrunA17Chr1	9319318	CH2	0.008095529
MtrunA17Chr1	9319323	CH2	0.004133178
MtrunA17Chr1	9319323	CH3	0.003354644
MtrunA17Chr1	9338375	CH3	0.008031712
MtrunA17Chr1	9338792	CH3	0.003140946
MtrunA17Chr1	9371017	CH2	0.005709785
MtrunA17Chr1	9371017	CH3	0.007031229
MtrunA17Chr1	9383876	CH2	0.001068954
MtrunA17Chr1	9383876	CH3	0.0002991
MtrunA17Chr1	9384169	CH2	0.003698973
MtrunA17Chr1	9384169	CH3	0.001543269
MtrunA17Chr1	9384212	CH2	0.003698973
MtrunA17Chr1	9384212	CH3	0.001543269
MtrunA17Chr1	9384316	CH2	0.006677241
MtrunA17Chr1	9384316	CH3	0.002923588
MtrunA17Chr1	9387595	CH2	0.004932353
MtrunA17Chr1	9387595	CH3	0.001639605
MtrunA17Chr1	9388458	CH2	0.003698973
MtrunA17Chr1	9388458	CH3	0.001543269
MtrunA17Chr1	9388532	CH2	0.001068954
MtrunA17Chr1	9388532	CH3	0.0002991
MtrunA17Chr1	9388662	CH2	0.001068954
MtrunA17Chr1	9388662	CH3	0.0002991
MtrunA17Chr1	9390627	CH3	0.006567397
MtrunA17Chr1	9390627	CH3	0.006567397
MtrunA17Chr1	9391875	CH3	0.008424045
MtrunA17Chr1	9391994	CH2	0.001723619
MtrunA17Chr1	9391994	CH3	0.00064252
MtrunA17Chr1	9398569	CH3	0.005221599
MtrunA17Chr1	9398622	CH2	0.001413189
MtrunA17Chr1	9398622	CH3	0.000458573
MtrunA17Chr1	9398660	CH2	0.001413189
MtrunA17Chr1	9398660	CH3	0.000458573
MtrunA17Chr1	9398836	CH3	0.008266173
MtrunA17Chr1	9400443	CH2	0.006125835
MtrunA17Chr1	9400443	CH3	0.002707062
MtrunA17Chr1	9405995	CH3	0.003374536
MtrunA17Chr1	9406895	CH2	0.003260857
MtrunA17Chr1	9406895	CH2	0.003260857
MtrunA17Chr1	9406895	CH3	0.003951044
MtrunA17Chr1	9406895	CH3	0.003951044
MtrunA17Chr1	9406985	CH3	0.00647264
MtrunA17Chr1	9406985	CH3	0.00647264
MtrunA17Chr1	9407087	CH3	0.009665684
MtrunA17Chr1	9407087	CH3	0.009665684
MtrunA17Chr1	9411613	CH2	0.007565073
MtrunA17Chr1	9411613	CH3	0.003692405
MtrunA17Chr1	9416386	CH2	0.000879047
MtrunA17Chr1	9416386	CH3	0.000409175
MtrunA17Chr1	9416581	CH2	0.001970426
MtrunA17Chr1	9416581	CH3	0.001699663
MtrunA17Chr1	9416623	CH2	0.00077693
MtrunA17Chr1	9416623	CH3	0.000176783
MtrunA17Chr1	9416954	CH2	0.007910083
MtrunA17Chr1	9416954	CH3	0.006657793
MtrunA17Chr1	9417388	CH2	0.00803566
MtrunA17Chr1	9417388	CH3	0.003967571
MtrunA17Chr1	9421017	CH3	0.00629169
MtrunA17Chr1	9421017	CH3	0.00629169
MtrunA17Chr1	9421359	CH3	0.007599089
MtrunA17Chr1	9421359	CH3	0.007599089
MtrunA17Chr1	9422269	CH3	0.008450868
MtrunA17Chr1	9422269	CH3	0.008450868
MtrunA17Chr1	9422372	CH3	0.007550048
MtrunA17Chr1	9422372	CH3	0.007550048
MtrunA17Chr1	9422372	CH3	0.007550048
MtrunA17Chr1	9422593	CH2	0.00169124
MtrunA17Chr1	9422593	CH3	0.000524582
MtrunA17Chr1	9422779	CH2	0.003330661
MtrunA17Chr1	9422779	CH3	0.00145596
MtrunA17Chr1	9422790	CH2	0.00419493
MtrunA17Chr1	9422790	CH3	0.002397294
MtrunA17Chr1	9422946	CH2	0.005879798
MtrunA17Chr1	9422946	CH3	0.001850487
MtrunA17Chr1	9422980	CH3	0.001964702
MtrunA17Chr1	9422989	CH2	0.003902637
MtrunA17Chr1	9422989	CH3	0.000617253
MtrunA17Chr1	9423011	CH2	0.003306045
MtrunA17Chr1	9423011	CH3	0.000659498
MtrunA17Chr1	9423012	CH2	0.00600205
MtrunA17Chr1	9423012	CH3	0.001258295
MtrunA17Chr1	9423027	CH3	0.002540173
MtrunA17Chr1	9423394	CH3	0.007877225
MtrunA17Chr1	9423399	CH2	0.007877193
MtrunA17Chr1	9423399	CH3	0.005127457
MtrunA17Chr1	9423689	CH3	0.006355046
MtrunA17Chr1	9424301	CH3	0.004690018
MtrunA17Chr1	9424894	CH2	0.00803383
MtrunA17Chr1	9424894	CH3	0.005247374
MtrunA17Chr1	9425041	CH3	0.008977209
MtrunA17Chr1	9425055	CH2	0.003048142
MtrunA17Chr1	9425055	CH3	0.00089384
MtrunA17Chr1	9426363	CH2	0.005917023
MtrunA17Chr1	9426363	CH3	0.001571355
MtrunA17Chr1	9426381	CH2	0.001977354
MtrunA17Chr1	9426381	CH3	0.000615983
MtrunA17Chr1	9426386	CH3	0.006847878
MtrunA17Chr1	9426427	CH3	0.006168444
MtrunA17Chr1	9426506	CH2	0.005517252
MtrunA17Chr1	9426506	CH3	0.002219021
MtrunA17Chr1	9430200	CH2	0.000879175
MtrunA17Chr1	9430200	CH3	6.71E-05
MtrunA17Chr1	9430360	CH2	0.008075116
MtrunA17Chr1	9430360	CH3	0.002150258
MtrunA17Chr1	9433931	CH2	0.00976184
MtrunA17Chr1	9433931	CH3	0.007418789
MtrunA17Chr1	9434055	CH2	0.005468912
MtrunA17Chr1	9434055	CH3	0.009405194
MtrunA17Chr1	9435464	CH2	0.007401253
MtrunA17Chr1	9435464	CH3	0.002719287
MtrunA17Chr1	9435938	CH2	0.007821745
MtrunA17Chr1	9435938	CH3	0.005391876
MtrunA17Chr1	9445401	CH2	0.002176702
MtrunA17Chr1	9445401	CH3	0.001185917
MtrunA17Chr1	9445486	CH2	0.000532008
MtrunA17Chr1	9445486	CH3	0.000249405
MtrunA17Chr1	9445607	CH2	0.000676267
MtrunA17Chr1	9445607	CH3	0.000297453
MtrunA17Chr1	9445781	CH3	0.007792244
MtrunA17Chr1	9448975	CH3	0.004563066
MtrunA17Chr1	9450463	CH3	0.008424045
MtrunA17Chr1	9451777	CH3	0.008424045
MtrunA17Chr1	9451938	CH2	0.005656417
MtrunA17Chr1	9451938	CH3	0.001492117
MtrunA17Chr1	9454149	CH2	0.005656417
MtrunA17Chr1	9454149	CH2	0.005656417
MtrunA17Chr1	9454149	CH3	0.001492117
MtrunA17Chr1	9454149	CH3	0.001492117
MtrunA17Chr1	9454396	CH3	0.008424045
MtrunA17Chr1	9454396	CH3	0.008424045
MtrunA17Chr1	9454991	CH3	0.008114822
MtrunA17Chr1	9454991	CH3	0.008114822
MtrunA17Chr1	9465987	CH2	0.002042885
MtrunA17Chr1	9465987	CH3	0.001398474
MtrunA17Chr1	9465988	CH2	0.002042885
MtrunA17Chr1	9465988	CH3	0.001398474
MtrunA17Chr1	9466072	CH3	0.007816856
MtrunA17Chr1	9466275	CH3	0.007385849
MtrunA17Chr1	9466304	CH2	0.006608875
MtrunA17Chr1	9466304	CH3	0.003071821
MtrunA17Chr1	9466323	CH3	0.009981155
MtrunA17Chr1	9467346	CH3	0.008424045
MtrunA17Chr1	9467356	CH3	0.008424045
MtrunA17Chr1	9469263	CH2	0.009690941
MtrunA17Chr1	9469263	CH3	0.004546401
MtrunA17Chr1	9469695	CH2	0.002251932
MtrunA17Chr1	9469695	CH3	0.001038545
MtrunA17Chr1	9470321	CH2	0.001855589
MtrunA17Chr1	9470321	CH3	0.000659955
MtrunA17Chr1	9470393	CH2	0.001628765
MtrunA17Chr1	9470393	CH3	0.000794242
MtrunA17Chr1	9470433	CH2	0.001628765
MtrunA17Chr1	9470433	CH3	0.000794242
MtrunA17Chr1	9470591	CH3	0.007816856
MtrunA17Chr1	9470876	CH2	0.00517021
MtrunA17Chr1	9470876	CH3	0.002422762
MtrunA17Chr1	9471801	CH2	0.005656417
MtrunA17Chr1	9471801	CH3	0.001492117
MtrunA17Chr1	9471863	CH3	0.007816856
MtrunA17Chr1	9472439	CH2	0.005656417
MtrunA17Chr1	9472439	CH3	0.001492117
MtrunA17Chr1	9472602	CH3	0.008424045
MtrunA17Chr1	9472974	CH2	0.008264238
MtrunA17Chr1	9472974	CH3	0.00657121
MtrunA17Chr1	9473118	CH2	0.001586774
MtrunA17Chr1	9473118	CH3	0.001540272
MtrunA17Chr1	9473235	CH3	0.007992595
MtrunA17Chr1	9473376	CH2	0.001271186
MtrunA17Chr1	9473376	CH3	0.000220349
MtrunA17Chr1	9473471	CH2	0.001271186
MtrunA17Chr1	9473471	CH3	0.000220349
MtrunA17Chr1	9473558	CH3	0.007816856
MtrunA17Chr1	9473595	CH3	0.008424045
MtrunA17Chr1	9473602	CH2	0.004331287
MtrunA17Chr1	9473602	CH3	0.0018965
MtrunA17Chr1	9473868	CH3	0.007816856
MtrunA17Chr1	9474014	CH2	0.007748298
MtrunA17Chr1	9474308	CH3	0.007816856
MtrunA17Chr1	9474587	CH3	0.007816856
MtrunA17Chr1	9474665	CH2	0.009293468
MtrunA17Chr1	9474720	CH2	0.000105392
MtrunA17Chr1	9474720	CH3	2.70E-05
MtrunA17Chr1	9474983	CH3	0.007816856
MtrunA17Chr1	9475024	CH2	0.002102881
MtrunA17Chr1	9475024	CH3	0.001957722
MtrunA17Chr1	9475054	CH2	0.007946611
MtrunA17Chr1	9475090	CH3	0.007816856
MtrunA17Chr1	9475435	CH2	0.00282842
MtrunA17Chr1	9475435	CH3	0.001321836
MtrunA17Chr1	9475538	CH2	0.005207885
MtrunA17Chr1	9475587	CH2	0.002116157
MtrunA17Chr1	9475587	CH3	0.001055269
MtrunA17Chr1	9475611	CH3	0.007816856
MtrunA17Chr1	9475715	CH3	0.007816856
MtrunA17Chr1	9475719	CH3	0.007816856
MtrunA17Chr1	9475749	CH3	0.007816856
MtrunA17Chr1	9475784	CH3	0.007816856
MtrunA17Chr1	9475854	CH2	0.005656417
MtrunA17Chr1	9475854	CH3	0.001492117
MtrunA17Chr1	9476008	CH2	8.34E-05
MtrunA17Chr1	9476008	CH3	2.11E-05
MtrunA17Chr1	9476307	CH2	0.002352933
MtrunA17Chr1	9476307	CH3	0.008309707
MtrunA17Chr1	9476480	CH3	0.006296038
MtrunA17Chr1	9476511	CH2	0.002086294
MtrunA17Chr1	9476511	CH3	0.008527759
MtrunA17Chr1	9476590	CH2	0.000543353
MtrunA17Chr1	9476590	CH3	0.000240601
MtrunA17Chr1	9476608	CH2	0.000762012
MtrunA17Chr1	9476608	CH3	0.000314705
MtrunA17Chr1	9476710	CH2	0.008974632
MtrunA17Chr1	9476754	CH2	0.000977684
MtrunA17Chr1	9476754	CH3	0.001949804
MtrunA17Chr1	9476821	CH2	0.002352933
MtrunA17Chr1	9476821	CH3	0.008309707
MtrunA17Chr1	9477978	CH2	0.005656417
MtrunA17Chr1	9477978	CH3	0.001492117
MtrunA17Chr1	9478278	CH2	0.005487337
MtrunA17Chr1	9478278	CH3	0.003537076
MtrunA17Chr1	9478280	CH2	0.005487337
MtrunA17Chr1	9478280	CH3	0.003537076
MtrunA17Chr1	9478288	CH2	0.005487337
MtrunA17Chr1	9478288	CH3	0.003537076
MtrunA17Chr1	9478313	CH2	0.001240386
MtrunA17Chr1	9478313	CH3	0.004437264
MtrunA17Chr1	9478332	CH2	0.000945862
MtrunA17Chr1	9478332	CH3	0.003231756
MtrunA17Chr1	9479108	CH2	0.0008365
MtrunA17Chr1	9479108	CH3	0.003341771
MtrunA17Chr1	9479141	CH3	0.005591405
MtrunA17Chr1	9481108	CH2	0.003576445
MtrunA17Chr1	9481108	CH3	0.003428271
MtrunA17Chr1	9481121	CH3	0.008424045
MtrunA17Chr1	9481151	CH2	0.005656417
MtrunA17Chr1	9481151	CH3	0.001492117
MtrunA17Chr1	9486302	CH2	0.001360952
MtrunA17Chr1	9486302	CH2	0.001360952
MtrunA17Chr1	9486302	CH2	0.001360952
MtrunA17Chr1	9486302	CH3	0.003546121
MtrunA17Chr1	9486302	CH3	0.003546121
MtrunA17Chr1	9486302	CH3	0.003546121
MtrunA17Chr1	9486303	CH2	0.001360952
MtrunA17Chr1	9486303	CH2	0.001360952
MtrunA17Chr1	9486303	CH2	0.001360952
MtrunA17Chr1	9486303	CH3	0.003546121
MtrunA17Chr1	9486303	CH3	0.003546121
MtrunA17Chr1	9486303	CH3	0.003546121
MtrunA17Chr1	9486752	CH2	0.000573941
MtrunA17Chr1	9486752	CH2	0.000573941
MtrunA17Chr1	9486752	CH2	0.000573941
MtrunA17Chr1	9486752	CH3	0.000549831
MtrunA17Chr1	9486752	CH3	0.000549831
MtrunA17Chr1	9486752	CH3	0.000549831
MtrunA17Chr1	9488156	CH2	0.008839991
MtrunA17Chr1	9488156	CH2	0.008839991
MtrunA17Chr1	9488156	CH3	0.004476734
MtrunA17Chr1	9488156	CH3	0.004476734
MtrunA17Chr1	9490415	CH2	0.006688842
MtrunA17Chr1	9490415	CH2	0.006688842
MtrunA17Chr1	9490415	CH3	0.006604746
MtrunA17Chr1	9490415	CH3	0.006604746
MtrunA17Chr1	9490689	CH3	0.009977916
MtrunA17Chr1	9490689	CH3	0.009977916
MtrunA17Chr1	9492574	CH2	0.008702699
MtrunA17Chr1	9492574	CH3	0.007496556
MtrunA17Chr1	9506377	CH2	0.002584925
MtrunA17Chr1	9506377	CH3	0.003719739
MtrunA17Chr1	9507102	CH3	0.006251553
MtrunA17Chr1	9563495	CH3	0.009670909
MtrunA17Chr1	9564785	CH3	0.008486467
MtrunA17Chr1	9566396	CH2	0.008679846
MtrunA17Chr1	9566396	CH3	0.006531544
MtrunA17Chr1	9569467	CH2	0.001124397
MtrunA17Chr1	9569467	CH3	0.000403008
MtrunA17Chr1	9583695	CH2	0.007399187
MtrunA17Chr1	9583695	CH3	0.005925335
MtrunA17Chr1	9591896	CH2	0.005702332
MtrunA17Chr1	9591896	CH3	0.003401006
MtrunA17Chr1	9601376	CH3	0.006513468
MtrunA17Chr1	9601469	CH2	0.00326471
MtrunA17Chr1	9601469	CH3	0.001744594
MtrunA17Chr1	9601680	CH3	0.007759634
MtrunA17Chr1	9603370	CH3	0.008718529
MtrunA17Chr1	9603592	CH2	0.008951675
MtrunA17Chr1	9603592	CH3	0.0046658
MtrunA17Chr1	9603640	CH2	0.006900415
MtrunA17Chr1	9603640	CH3	0.003922722
MtrunA17Chr1	9603848	CH2	0.009842029
MtrunA17Chr1	9603848	CH3	0.005204501
MtrunA17Chr1	9604609	CH2	0.005955065
MtrunA17Chr1	9604609	CH3	0.001451901
MtrunA17Chr1	9604665	CH3	0.003757592
MtrunA17Chr1	9606017	CH3	0.00202892
MtrunA17Chr1	9606419	CH2	0.003709753
MtrunA17Chr1	9606419	CH3	0.009700492
MtrunA17Chr1	9607279	CH2	0.007145108
MtrunA17Chr1	9607279	CH3	0.009547274
MtrunA17Chr1	9607378	CH2	0.009555552
MtrunA17Chr1	9607876	CH2	0.006140532
MtrunA17Chr1	9607876	CH3	0.007264568
MtrunA17Chr1	9607877	CH2	0.006140532
[truncated: 137,237 more rows]
