# Supplementary material for: Genome-wide association study identified candidate genes for seed size and seed composition improvement in M. truncatula
Source: Sci Rep. 2021 Feb 19;11:4224. doi: 10.1038/s41598-021-83581-7 (PMC7895968; doi:10.1038/s41598-021-83581-7)
Supplement: Supplementary file 12 — Supplementary Table S5. [file 41598_2021_83581_MOESM12_ESM.gwas]

CHR	POS	SNP	P
MtrunA17Chr1	21888	Mg	0.006305173
MtrunA17Chr1	23817	Cu	0.004622283
MtrunA17Chr1	23817	Fe	0.006491268
MtrunA17Chr1	24237	P	0.004923738
MtrunA17Chr1	24763	Ca	0.00698933
MtrunA17Chr1	46393	Ca	0.00628179
MtrunA17Chr1	49817	Co	0.009835545
MtrunA17Chr1	50910	Mg	0.007973861
MtrunA17Chr1	50910	Na	0.009142677
MtrunA17Chr1	57533	Mn	0.006788505
MtrunA17Chr1	57694	Ca	0.003995204
MtrunA17Chr1	57694	Cu	0.004287848
MtrunA17Chr1	57694	Fe	0.00515806
MtrunA17Chr1	57694	Mg	0.008986526
MtrunA17Chr1	57694	Mn	0.002955049
MtrunA17Chr1	57694	Na	0.001031304
MtrunA17Chr1	57698	Cu	0.001060742
MtrunA17Chr1	57698	Fe	0.002918592
MtrunA17Chr1	57698	Na	0.000714051
MtrunA17Chr1	61539	Co	0.002596735
MtrunA17Chr1	68888	Ca	0.006620146
MtrunA17Chr1	68888	Ca	0.006620146
MtrunA17Chr1	68888	Ca	0.006620146
MtrunA17Chr1	71235	Co	0.006895409
MtrunA17Chr1	71235	Co	0.006895409
MtrunA17Chr1	71235	Co	0.006895409
MtrunA17Chr1	93012	Ca	0.003940866
MtrunA17Chr1	93671	Ca	0.00628179
MtrunA17Chr1	94599	Co	0.006370684
MtrunA17Chr1	96307	K	0.004139381
MtrunA17Chr1	109569	Mo	0.009087565
MtrunA17Chr1	110660	Co	0.006895409
MtrunA17Chr1	112881	Fe	0.009766803
MtrunA17Chr1	112959	Cr	0.004265395
MtrunA17Chr1	113129	Ca	0.002259525
MtrunA17Chr1	113513	Mn	0.007043132
MtrunA17Chr1	114359	K	0.005686817
MtrunA17Chr1	114383	K	0.002364831
MtrunA17Chr1	118316	Co	0.008975598
MtrunA17Chr1	124484	Cu	0.006947851
MtrunA17Chr1	125457	Zn	0.006002749
MtrunA17Chr1	125777	K	0.001907105
MtrunA17Chr1	125777	Mo	0.00281355
MtrunA17Chr1	125777	P	0.006507827
MtrunA17Chr1	126406	Co	0.009598586
MtrunA17Chr1	126407	Co	0.009598586
MtrunA17Chr1	126439	Mg	0.008550785
MtrunA17Chr1	126831	Fe	0.00790917
MtrunA17Chr1	126831	Zn	6.55E-05
MtrunA17Chr1	127216	Cu	0.003042034
MtrunA17Chr1	128018	Cu	0.005194704
MtrunA17Chr1	128051	Na	0.008096293
MtrunA17Chr1	129380	Co	0.006895409
MtrunA17Chr1	132452	Cr	0.004421252
MtrunA17Chr1	132633	Ca	0.004517233
MtrunA17Chr1	132633	Cu	0.009114538
MtrunA17Chr1	132633	Mg	0.003644385
MtrunA17Chr1	132633	Na	0.004986754
MtrunA17Chr1	133243	Fe	0.00332857
MtrunA17Chr1	133690	Cu	0.009824634
MtrunA17Chr1	133691	Cu	0.009824634
MtrunA17Chr1	136041	Co	0.006895409
MtrunA17Chr1	143243	Cu	0.005395983
MtrunA17Chr1	143243	Fe	0.002785253
MtrunA17Chr1	143243	K	0.004905346
MtrunA17Chr1	143243	Mn	0.003942914
MtrunA17Chr1	146377	Cr	0.00605291
MtrunA17Chr1	161256	Ca	0.001205525
MtrunA17Chr1	161256	Cu	0.009037089
MtrunA17Chr1	161256	Mg	0.007937896
MtrunA17Chr1	161256	Na	0.000431962
MtrunA17Chr1	161257	Ca	0.006972388
MtrunA17Chr1	161257	Na	0.006056234
MtrunA17Chr1	161259	Ca	0.006972388
MtrunA17Chr1	161259	Na	0.006056234
MtrunA17Chr1	163712	Mo	0.002189583
MtrunA17Chr1	163716	Mo	0.002537898
MtrunA17Chr1	163717	Mo	0.002537898
MtrunA17Chr1	177302	Ca	0.003722914
MtrunA17Chr1	177302	Cu	0.008499365
MtrunA17Chr1	182091	Ni	0.005733311
MtrunA17Chr1	182156	P	0.005246511
MtrunA17Chr1	184005	Mg	0.004359488
MtrunA17Chr1	184187	Co	0.001228757
MtrunA17Chr1	184237	Zn	0.005079526
MtrunA17Chr1	185916	Fe	0.002251858
MtrunA17Chr1	186190	K	0.009297469
MtrunA17Chr1	186190	Mo	0.000447323
MtrunA17Chr1	186988	Mo	0.005753671
MtrunA17Chr1	187289	Fe	0.00119408
MtrunA17Chr1	187289	Mg	0.000811827
MtrunA17Chr1	187853	Ni	0.002336145
MtrunA17Chr1	188575	Fe	0.008561182
MtrunA17Chr1	188627	Ni	0.001096638
MtrunA17Chr1	189385	Fe	0.004188724
MtrunA17Chr1	189385	Na	0.007194075
MtrunA17Chr1	189385	Zn	0.001849085
MtrunA17Chr1	189401	Cu	0.005018762
MtrunA17Chr1	189401	Mn	0.008445493
MtrunA17Chr1	189549	Mo	0.001470727
MtrunA17Chr1	189717	Mn	0.005821971
MtrunA17Chr1	189717	P	0.008490111
MtrunA17Chr1	189738	Cr	0.002089738
MtrunA17Chr1	192582	Fe	0.007041084
MtrunA17Chr1	195228	Co	0.006895409
MtrunA17Chr1	195538	Ca	0.003722914
MtrunA17Chr1	195538	Cu	0.008499365
MtrunA17Chr1	195703	Ca	0.003722914
MtrunA17Chr1	195703	Cu	0.008499365
MtrunA17Chr1	195925	Ca	0.003045411
MtrunA17Chr1	196146	Ca	0.003722914
MtrunA17Chr1	196146	Cu	0.008499365
MtrunA17Chr1	196437	Ca	0.003722914
MtrunA17Chr1	196437	Cu	0.008499365
MtrunA17Chr1	198230	Cu	0.005395983
MtrunA17Chr1	198230	Fe	0.002785253
MtrunA17Chr1	198230	K	0.004905346
MtrunA17Chr1	198230	Mn	0.003942914
MtrunA17Chr1	200300	Ca	0.003722914
MtrunA17Chr1	200300	Cu	0.008499365
MtrunA17Chr1	207156	Ca	0.004763525
MtrunA17Chr1	215547	Mo	0.005883063
MtrunA17Chr1	216309	Ca	0.003562814
MtrunA17Chr1	216315	Co	0.006645927
MtrunA17Chr1	216443	Ca	0.006282019
MtrunA17Chr1	216733	Ca	0.004763525
MtrunA17Chr1	217264	Ca	0.008249409
MtrunA17Chr1	217708	Fe	0.006221462
MtrunA17Chr1	217708	Mn	0.007559876
MtrunA17Chr1	217756	Ca	0.003722914
MtrunA17Chr1	217756	Cu	0.008499365
MtrunA17Chr1	218473	Ca	0.004763525
MtrunA17Chr1	219521	Ca	0.004763525
MtrunA17Chr1	226141	Ca	0.009436246
MtrunA17Chr1	226449	Ca	0.008994394
MtrunA17Chr1	227329	Ca	0.002429763
MtrunA17Chr1	227329	Na	0.004970832
MtrunA17Chr1	228361	Ca	0.004763525
MtrunA17Chr1	229036	Ca	0.008654742
MtrunA17Chr1	229081	Ca	0.004763525
MtrunA17Chr1	229154	Co	0.005912725
MtrunA17Chr1	229308	Ca	0.003722914
MtrunA17Chr1	229308	Cu	0.008499365
MtrunA17Chr1	229997	Fe	0.007713415
MtrunA17Chr1	230362	Ca	0.005980251
MtrunA17Chr1	231423	Cr	0.007697397
MtrunA17Chr1	231423	Cu	0.004008339
MtrunA17Chr1	231423	Fe	0.000863919
MtrunA17Chr1	231423	K	0.009925419
MtrunA17Chr1	231423	Mn	0.002028574
MtrunA17Chr1	231423	Ni	0.008021694
MtrunA17Chr1	232115	Ca	0.000595886
MtrunA17Chr1	232115	Na	0.004750378
MtrunA17Chr1	232676	Ca	0.004763525
MtrunA17Chr1	233050	Fe	0.003215492
MtrunA17Chr1	233058	Fe	0.003215492
MtrunA17Chr1	233224	Ca	0.003722914
MtrunA17Chr1	233224	Cu	0.008499365
MtrunA17Chr1	233325	Cu	0.008104351
MtrunA17Chr1	233996	Ca	0.005980251
MtrunA17Chr1	241064	Ca	0.005980251
MtrunA17Chr1	242694	Co	0.006895409
MtrunA17Chr1	242694	Co	0.006895409
MtrunA17Chr1	251025	Cu	0.008396143
MtrunA17Chr1	251025	Cu	0.008396143
MtrunA17Chr1	255399	Ca	0.009694379
MtrunA17Chr1	255399	Ca	0.009694379
MtrunA17Chr1	260735	K	0.005294905
MtrunA17Chr1	260735	K	0.005294905
MtrunA17Chr1	264322	Zn	0.006721922
MtrunA17Chr1	265352	Cu	0.006345083
MtrunA17Chr1	265352	Fe	0.006757065
MtrunA17Chr1	265352	K	0.00250784
MtrunA17Chr1	265352	Mn	0.004675524
MtrunA17Chr1	266069	Cu	0.005395983
MtrunA17Chr1	266069	Fe	0.002785253
MtrunA17Chr1	266069	K	0.004905346
MtrunA17Chr1	266069	Mn	0.003942914
MtrunA17Chr1	272144	Co	0.006895409
MtrunA17Chr1	272144	Co	0.006895409
MtrunA17Chr1	275995	Cr	0.003421553
MtrunA17Chr1	279096	Ni	0.000706921
MtrunA17Chr1	281663	Cr	0.009718356
MtrunA17Chr1	281663	Mn	0.009915077
MtrunA17Chr1	281748	Co	0.002602511
MtrunA17Chr1	283887	Cr	0.003421553
MtrunA17Chr1	283959	Mo	0.009679525
MtrunA17Chr1	289769	Ca	0.0034632
MtrunA17Chr1	289769	Cu	0.003330955
MtrunA17Chr1	289769	Fe	0.002870325
MtrunA17Chr1	289769	K	0.003723107
MtrunA17Chr1	289769	Mg	0.009733518
MtrunA17Chr1	290758	Co	0.009954423
MtrunA17Chr1	290802	Cr	0.007320211
MtrunA17Chr1	290807	Cu	0.006027444
MtrunA17Chr1	290807	Fe	0.000730372
MtrunA17Chr1	290807	K	0.001365093
MtrunA17Chr1	290807	Mn	0.003149334
MtrunA17Chr1	291803	Ca	0.007139103
MtrunA17Chr1	291803	Cr	0.006682591
MtrunA17Chr1	291803	Cu	0.001105156
MtrunA17Chr1	291803	Fe	0.000635869
MtrunA17Chr1	291803	K	0.000698749
MtrunA17Chr1	291803	Mn	0.001384091
MtrunA17Chr1	291803	Ni	0.002253839
MtrunA17Chr1	291870	Mg	0.00744702
MtrunA17Chr1	293657	Ca	0.000158704
MtrunA17Chr1	293657	Cr	0.00227168
MtrunA17Chr1	293657	Cu	0.000248209
MtrunA17Chr1	293657	Fe	2.47E-05
MtrunA17Chr1	293657	K	0.000304769
MtrunA17Chr1	293657	Mg	0.006742225
MtrunA17Chr1	293657	Mn	0.000797667
MtrunA17Chr1	293657	Ni	0.00432004
MtrunA17Chr1	293660	Ca	0.000158704
MtrunA17Chr1	293660	Cr	0.00227168
MtrunA17Chr1	293660	Cu	0.000248209
MtrunA17Chr1	293660	Fe	2.47E-05
MtrunA17Chr1	293660	K	0.000304769
MtrunA17Chr1	293660	Mg	0.006742225
MtrunA17Chr1	293660	Mn	0.000797667
MtrunA17Chr1	293660	Ni	0.00432004
MtrunA17Chr1	293662	Ca	0.002157156
MtrunA17Chr1	293662	Cu	0.002247859
MtrunA17Chr1	293662	Fe	0.00016233
MtrunA17Chr1	293662	K	0.003141092
MtrunA17Chr1	293662	Mn	0.005288089
MtrunA17Chr1	295143	Ca	0.000909617
MtrunA17Chr1	295143	Cu	0.000489568
MtrunA17Chr1	295143	Fe	0.000142865
MtrunA17Chr1	295143	K	0.000177527
MtrunA17Chr1	295143	Mn	0.00226108
MtrunA17Chr1	296124	Co	0.006895409
MtrunA17Chr1	298143	Cr	0.004195332
MtrunA17Chr1	298143	Mo	0.008454843
MtrunA17Chr1	298774	Ca	0.000909617
MtrunA17Chr1	298774	Cu	0.000489568
MtrunA17Chr1	298774	Fe	0.000142865
MtrunA17Chr1	298774	K	0.000177527
MtrunA17Chr1	298774	Mn	0.00226108
MtrunA17Chr1	299294	Cr	0.003421553
MtrunA17Chr1	302380	Cu	0.007622708
MtrunA17Chr1	302518	Cu	0.006027444
MtrunA17Chr1	302518	Fe	0.000730372
MtrunA17Chr1	302518	K	0.001365093
MtrunA17Chr1	302518	Mn	0.003149334
MtrunA17Chr1	302551	Ca	0.00710301
MtrunA17Chr1	302551	Cu	0.007550446
MtrunA17Chr1	302551	Fe	0.000672038
MtrunA17Chr1	302551	Mg	0.001960568
MtrunA17Chr1	302585	Fe	0.007041084
MtrunA17Chr1	303121	Ca	0.000909617
MtrunA17Chr1	303121	Cu	0.000489568
MtrunA17Chr1	303121	Fe	0.000142865
MtrunA17Chr1	303121	K	0.000177527
MtrunA17Chr1	303121	Mn	0.00226108
MtrunA17Chr1	303169	Ca	0.00775258
MtrunA17Chr1	303169	Cu	0.000160727
MtrunA17Chr1	303169	Fe	0.000292331
MtrunA17Chr1	303169	Na	0.003916773
MtrunA17Chr1	303177	Cu	0.003493474
MtrunA17Chr1	303177	Fe	9.80E-05
MtrunA17Chr1	303300	K	0.008911355
MtrunA17Chr1	303300	Mn	0.005356508
MtrunA17Chr1	303420	Mn	0.00722473
MtrunA17Chr1	303426	Co	0.006895409
MtrunA17Chr1	303628	Cr	0.003175522
MtrunA17Chr1	303628	Mo	0.002239603
MtrunA17Chr1	304206	Cr	0.008266607
MtrunA17Chr1	304236	Cr	0.002709611
MtrunA17Chr1	304236	Fe	0.007377723
MtrunA17Chr1	304236	Mn	0.000566511
MtrunA17Chr1	304693	Cr	0.003429325
MtrunA17Chr1	304693	Cu	0.00413793
MtrunA17Chr1	304693	Fe	0.000518151
MtrunA17Chr1	304693	K	0.001088474
MtrunA17Chr1	304883	Ca	0.000909617
MtrunA17Chr1	304883	Cu	0.000489568
MtrunA17Chr1	304883	Fe	0.000142865
MtrunA17Chr1	304883	K	0.000177527
MtrunA17Chr1	304883	Mn	0.00226108
MtrunA17Chr1	305169	Mn	0.008452677
MtrunA17Chr1	305177	Co	0.002566281
MtrunA17Chr1	306528	Cu	0.009784019
MtrunA17Chr1	306528	Fe	0.004652944
MtrunA17Chr1	306528	Mg	0.002994774
MtrunA17Chr1	306560	Mg	0.005169673
MtrunA17Chr1	306609	Cu	0.002651441
MtrunA17Chr1	306609	Fe	0.001212826
MtrunA17Chr1	306609	Mn	0.005997494
MtrunA17Chr1	306647	Ca	0.006074106
MtrunA17Chr1	306647	Cu	0.002618904
MtrunA17Chr1	306647	Fe	0.008107545
MtrunA17Chr1	306647	K	0.009585239
MtrunA17Chr1	306652	Co	0.006895409
MtrunA17Chr1	308168	Cu	0.006027444
MtrunA17Chr1	308168	Fe	0.000730372
MtrunA17Chr1	308168	K	0.001365093
MtrunA17Chr1	308168	Mn	0.003149334
MtrunA17Chr1	308323	Ni	0.006814516
MtrunA17Chr1	308436	Cu	0.00901762
MtrunA17Chr1	308436	Fe	0.006427089
MtrunA17Chr1	309568	Fe	0.0088905
MtrunA17Chr1	309582	Ca	0.000491908
MtrunA17Chr1	309582	Mg	0.001109915
MtrunA17Chr1	309582	Na	0.004667056
MtrunA17Chr1	309587	Ca	0.006750148
MtrunA17Chr1	309618	Ca	0.005333372
MtrunA17Chr1	309621	Ca	0.001452445
MtrunA17Chr1	309621	Mg	0.002662912
MtrunA17Chr1	309629	Cu	0.005395983
MtrunA17Chr1	309629	Fe	0.002785253
MtrunA17Chr1	309629	K	0.004905346
MtrunA17Chr1	309629	Mn	0.003942914
MtrunA17Chr1	309694	Ca	0.001046723
MtrunA17Chr1	310017	Cu	0.009784019
MtrunA17Chr1	310017	Fe	0.004652944
MtrunA17Chr1	310017	Mg	0.002994774
MtrunA17Chr1	310030	Ca	0.007078978
MtrunA17Chr1	310030	Fe	0.001922684
MtrunA17Chr1	310030	Mg	0.000666965
MtrunA17Chr1	310030	Mn	0.002224883
MtrunA17Chr1	310030	Na	0.001487885
MtrunA17Chr1	310362	Ca	0.000846723
MtrunA17Chr1	310362	Cu	0.002634019
MtrunA17Chr1	310362	Fe	0.00057924
MtrunA17Chr1	310362	K	0.00234509
MtrunA17Chr1	310362	Mg	0.005194719
MtrunA17Chr1	310462	Mg	0.005169673
MtrunA17Chr1	310619	Fe	0.007170345
MtrunA17Chr1	310619	Mg	0.004260546
MtrunA17Chr1	310843	Mg	0.005169673
MtrunA17Chr1	311035	Mg	0.005169673
MtrunA17Chr1	311636	Mg	0.005169673
MtrunA17Chr1	311676	Mg	0.005169673
MtrunA17Chr1	311950	Mg	0.005169673
MtrunA17Chr1	312001	Mg	0.005169673
MtrunA17Chr1	312268	Mg	0.005169673
MtrunA17Chr1	312449	Mg	0.005169673
MtrunA17Chr1	312546	Fe	0.007301928
MtrunA17Chr1	312546	Mg	0.005176727
MtrunA17Chr1	312677	Mg	0.005169673
MtrunA17Chr1	312829	Cu	0.009784019
MtrunA17Chr1	312829	Fe	0.004652944
MtrunA17Chr1	312829	Mg	0.002994774
MtrunA17Chr1	312860	Mg	0.005169673
MtrunA17Chr1	313032	Cu	0.009784019
MtrunA17Chr1	313032	Fe	0.004652944
MtrunA17Chr1	313032	Mg	0.002994774
MtrunA17Chr1	313119	Cu	0.009784019
MtrunA17Chr1	313119	Fe	0.004652944
MtrunA17Chr1	313119	Mg	0.002994774
MtrunA17Chr1	313146	Cu	0.009784019
MtrunA17Chr1	313146	Fe	0.004652944
MtrunA17Chr1	313146	Mg	0.002994774
MtrunA17Chr1	313179	Co	0.006895409
MtrunA17Chr1	314108	Cu	0.009784019
MtrunA17Chr1	314108	Fe	0.004652944
MtrunA17Chr1	314108	Mg	0.002994774
MtrunA17Chr1	314486	Mg	0.005169673
MtrunA17Chr1	314527	Mg	0.005169673
MtrunA17Chr1	314557	Cu	0.009784019
MtrunA17Chr1	314557	Fe	0.004652944
MtrunA17Chr1	314557	Mg	0.002994774
MtrunA17Chr1	314597	Ca	0.001566646
MtrunA17Chr1	314597	Cu	0.000268408
MtrunA17Chr1	314597	Fe	3.28E-05
MtrunA17Chr1	314597	K	0.001562751
MtrunA17Chr1	314597	Mn	0.002395588
MtrunA17Chr1	314808	Ca	0.000350037
MtrunA17Chr1	314808	Cu	0.006152326
MtrunA17Chr1	314808	Mg	0.000178868
MtrunA17Chr1	314808	Na	0.00264786
MtrunA17Chr1	314846	Cu	0.009784019
MtrunA17Chr1	314846	Fe	0.004652944
MtrunA17Chr1	314846	Mg	0.002994774
MtrunA17Chr1	314907	Cu	0.009784019
MtrunA17Chr1	314907	Fe	0.004652944
MtrunA17Chr1	314907	Mg	0.002994774
MtrunA17Chr1	314918	Cu	0.009784019
MtrunA17Chr1	314918	Fe	0.004652944
MtrunA17Chr1	314918	Mg	0.002994774
MtrunA17Chr1	315102	Cu	0.009784019
MtrunA17Chr1	315102	Fe	0.004652944
MtrunA17Chr1	315102	Mg	0.002994774
MtrunA17Chr1	315169	Cu	0.009784019
MtrunA17Chr1	315169	Fe	0.004652944
MtrunA17Chr1	315169	Mg	0.002994774
MtrunA17Chr1	315247	Cu	0.009784019
MtrunA17Chr1	315247	Fe	0.004652944
MtrunA17Chr1	315247	Mg	0.002994774
MtrunA17Chr1	315344	Cu	0.009784019
MtrunA17Chr1	315344	Fe	0.004652944
MtrunA17Chr1	315344	Mg	0.002994774
MtrunA17Chr1	315422	Mg	0.005169673
MtrunA17Chr1	315455	Cu	0.009784019
MtrunA17Chr1	315455	Fe	0.004652944
MtrunA17Chr1	315455	Mg	0.002994774
MtrunA17Chr1	315555	Cu	0.009784019
MtrunA17Chr1	315555	Fe	0.004652944
MtrunA17Chr1	315555	Mg	0.002994774
MtrunA17Chr1	315676	Mg	0.005169673
MtrunA17Chr1	315925	Cu	0.009784019
MtrunA17Chr1	315925	Fe	0.004652944
MtrunA17Chr1	315925	Mg	0.002994774
MtrunA17Chr1	315977	Cu	0.009784019
MtrunA17Chr1	315977	Fe	0.004652944
MtrunA17Chr1	315977	Mg	0.002994774
MtrunA17Chr1	316223	Mg	0.005169673
MtrunA17Chr1	316368	Mg	0.005169673
MtrunA17Chr1	317316	Cu	0.009784019
MtrunA17Chr1	317316	Cu	0.009784019
MtrunA17Chr1	317316	Fe	0.004652944
MtrunA17Chr1	317316	Fe	0.004652944
MtrunA17Chr1	317316	Mg	0.002994774
MtrunA17Chr1	317316	Mg	0.002994774
MtrunA17Chr1	317366	Cu	0.009784019
MtrunA17Chr1	317366	Cu	0.009784019
MtrunA17Chr1	317366	Fe	0.004652944
MtrunA17Chr1	317366	Fe	0.004652944
MtrunA17Chr1	317366	Mg	0.002994774
MtrunA17Chr1	317366	Mg	0.002994774
MtrunA17Chr1	317481	Cu	0.009784019
MtrunA17Chr1	317481	Fe	0.004652944
MtrunA17Chr1	317481	Mg	0.002994774
MtrunA17Chr1	317487	Mg	0.005169673
MtrunA17Chr1	317772	Cr	0.003421553
MtrunA17Chr1	319368	Ca	0.001924548
MtrunA17Chr1	319368	Ca	0.001924548
MtrunA17Chr1	319368	Ca	0.001924548
MtrunA17Chr1	319368	Cu	0.006103399
MtrunA17Chr1	319368	Cu	0.006103399
MtrunA17Chr1	319368	Cu	0.006103399
MtrunA17Chr1	319368	Fe	0.002350514
MtrunA17Chr1	319368	Fe	0.002350514
MtrunA17Chr1	319368	Fe	0.002350514
MtrunA17Chr1	319368	K	0.002565142
MtrunA17Chr1	319368	K	0.002565142
MtrunA17Chr1	319368	K	0.002565142
MtrunA17Chr1	319400	Ca	0.001566646
MtrunA17Chr1	319400	Ca	0.001566646
MtrunA17Chr1	319400	Ca	0.001566646
MtrunA17Chr1	319400	Cu	0.000268408
MtrunA17Chr1	319400	Cu	0.000268408
MtrunA17Chr1	319400	Cu	0.000268408
MtrunA17Chr1	319400	Fe	3.28E-05
MtrunA17Chr1	319400	Fe	3.28E-05
MtrunA17Chr1	319400	Fe	3.28E-05
MtrunA17Chr1	319400	K	0.001562751
MtrunA17Chr1	319400	K	0.001562751
MtrunA17Chr1	319400	K	0.001562751
MtrunA17Chr1	319400	Mn	0.002395588
MtrunA17Chr1	319400	Mn	0.002395588
MtrunA17Chr1	319400	Mn	0.002395588
MtrunA17Chr1	319662	Cr	0.007320211
MtrunA17Chr1	319662	Cr	0.007320211
MtrunA17Chr1	319662	Cr	0.007320211
MtrunA17Chr1	319918	Ca	0.000746602
MtrunA17Chr1	319918	Ca	0.000746602
MtrunA17Chr1	319918	Ca	0.000746602
MtrunA17Chr1	319918	Mg	0.000530131
MtrunA17Chr1	319918	Mg	0.000530131
MtrunA17Chr1	319918	Mg	0.000530131
MtrunA17Chr1	319918	Na	0.004586301
MtrunA17Chr1	319918	Na	0.004586301
MtrunA17Chr1	319918	Na	0.004586301
MtrunA17Chr1	324683	Ca	0.001566646
MtrunA17Chr1	324683	Cu	0.000268408
MtrunA17Chr1	324683	Fe	3.28E-05
MtrunA17Chr1	324683	K	0.001562751
MtrunA17Chr1	324683	Mn	0.002395588
MtrunA17Chr1	325432	Co	0.006895409
MtrunA17Chr1	325433	Co	0.006895409
MtrunA17Chr1	327292	Ca	0.001566646
MtrunA17Chr1	327292	Cu	0.000268408
MtrunA17Chr1	327292	Fe	3.28E-05
MtrunA17Chr1	327292	K	0.001562751
MtrunA17Chr1	327292	Mn	0.002395588
MtrunA17Chr1	327958	Ca	0.002466735
MtrunA17Chr1	327958	Cu	0.000216579
MtrunA17Chr1	327958	Fe	0.000224946
MtrunA17Chr1	327958	K	0.007025002
MtrunA17Chr1	327958	Mn	0.003232997
MtrunA17Chr1	328278	Ca	0.00588775
MtrunA17Chr1	328278	Cu	0.000210164
MtrunA17Chr1	328278	Fe	5.53E-05
MtrunA17Chr1	328278	K	0.002614479
MtrunA17Chr1	328278	Mn	0.002575776
MtrunA17Chr1	328365	Fe	0.009184225
MtrunA17Chr1	328365	K	0.00798924
MtrunA17Chr1	328409	Ca	0.000729778
MtrunA17Chr1	328409	Cu	0.004721346
MtrunA17Chr1	328409	Fe	0.00010123
MtrunA17Chr1	328409	Mg	0.0020345
MtrunA17Chr1	328409	Na	0.002585223
MtrunA17Chr1	328528	Ca	9.03E-05
MtrunA17Chr1	328528	Cr	0.002364671
MtrunA17Chr1	328528	Cu	0.000312813
MtrunA17Chr1	328528	Fe	0.000609766
MtrunA17Chr1	328528	K	0.000419606
MtrunA17Chr1	328528	Mg	0.006634734
MtrunA17Chr1	328528	Mn	0.000412352
MtrunA17Chr1	328528	Ni	0.002405107
MtrunA17Chr1	328534	Co	0.006895409
MtrunA17Chr1	329434	P	0.004342636
MtrunA17Chr1	329654	K	0.000633922
MtrunA17Chr1	329654	P	0.008110216
MtrunA17Chr1	330407	Cr	0.003421553
MtrunA17Chr1	330606	Ni	0.005675567
MtrunA17Chr1	330812	Zn	0.009112325
MtrunA17Chr1	334265	Ca	0.001566646
MtrunA17Chr1	334265	Cu	0.000268408
MtrunA17Chr1	334265	Fe	3.28E-05
MtrunA17Chr1	334265	K	0.001562751
MtrunA17Chr1	334265	Mn	0.002395588
MtrunA17Chr1	334327	Ca	0.001566646
MtrunA17Chr1	334327	Cu	0.000268408
MtrunA17Chr1	334327	Fe	3.28E-05
MtrunA17Chr1	334327	K	0.001562751
MtrunA17Chr1	334327	Mn	0.002395588
MtrunA17Chr1	335068	Cu	0.009784019
MtrunA17Chr1	335068	Fe	0.004652944
MtrunA17Chr1	335068	Mg	0.002994774
MtrunA17Chr1	335137	Ca	0.001566646
MtrunA17Chr1	335137	Cu	0.000268408
MtrunA17Chr1	335137	Fe	3.28E-05
MtrunA17Chr1	335137	K	0.001562751
MtrunA17Chr1	335137	Mn	0.002395588
MtrunA17Chr1	335149	Cr	0.005659637
MtrunA17Chr1	335514	Ca	0.001566646
MtrunA17Chr1	335514	Cu	0.000268408
MtrunA17Chr1	335514	Fe	3.28E-05
MtrunA17Chr1	335514	K	0.001562751
MtrunA17Chr1	335514	Mn	0.002395588
MtrunA17Chr1	335930	Cu	0.009784019
MtrunA17Chr1	335930	Fe	0.004652944
MtrunA17Chr1	335930	Mg	0.002994774
MtrunA17Chr1	336797	Cu	0.009784019
MtrunA17Chr1	336797	Fe	0.004652944
MtrunA17Chr1	336797	Mg	0.002994774
MtrunA17Chr1	336820	Cu	0.009784019
MtrunA17Chr1	336820	Fe	0.004652944
MtrunA17Chr1	336820	Mg	0.002994774
MtrunA17Chr1	337118	Cu	0.003573444
MtrunA17Chr1	337118	Fe	0.005092316
MtrunA17Chr1	337118	Mg	0.002410635
MtrunA17Chr1	337118	Na	0.001920017
MtrunA17Chr1	337820	Cu	0.009784019
MtrunA17Chr1	337820	Fe	0.004652944
MtrunA17Chr1	337820	Mg	0.002994774
MtrunA17Chr1	337917	Cu	0.009784019
MtrunA17Chr1	337917	Fe	0.004652944
MtrunA17Chr1	337917	Mg	0.002994774
MtrunA17Chr1	338042	Cu	0.009784019
MtrunA17Chr1	338042	Fe	0.004652944
MtrunA17Chr1	338042	Mg	0.002994774
MtrunA17Chr1	338253	Cu	0.00456022
MtrunA17Chr1	338253	Fe	0.003509688
MtrunA17Chr1	338253	Mg	0.001875172
MtrunA17Chr1	338253	Na	0.003666278
MtrunA17Chr1	338266	Cu	0.00456022
MtrunA17Chr1	338266	Fe	0.003509688
MtrunA17Chr1	338266	Mg	0.001875172
MtrunA17Chr1	338266	Na	0.003666278
MtrunA17Chr1	338276	Ca	0.001566646
MtrunA17Chr1	338276	Cu	0.000268408
MtrunA17Chr1	338276	Fe	3.28E-05
MtrunA17Chr1	338276	K	0.001562751
MtrunA17Chr1	338276	Mn	0.002395588
MtrunA17Chr1	338328	Cu	0.009784019
MtrunA17Chr1	338328	Fe	0.004652944
MtrunA17Chr1	338328	Mg	0.002994774
MtrunA17Chr1	338425	Cu	0.009784019
MtrunA17Chr1	338425	Fe	0.004652944
MtrunA17Chr1	338425	Mg	0.002994774
MtrunA17Chr1	339172	Cu	0.009784019
MtrunA17Chr1	339172	Fe	0.004652944
MtrunA17Chr1	339172	Mg	0.002994774
MtrunA17Chr1	339210	Cu	0.009784019
MtrunA17Chr1	339210	Fe	0.004652944
MtrunA17Chr1	339210	Mg	0.002994774
MtrunA17Chr1	339265	Cu	0.009784019
MtrunA17Chr1	339265	Fe	0.004652944
MtrunA17Chr1	339265	Mg	0.002994774
MtrunA17Chr1	339463	Cu	0.009784019
MtrunA17Chr1	339463	Fe	0.004652944
MtrunA17Chr1	339463	Mg	0.002994774
MtrunA17Chr1	339645	Cu	0.009784019
MtrunA17Chr1	339645	Fe	0.004652944
MtrunA17Chr1	339645	Mg	0.002994774
MtrunA17Chr1	340212	Cu	0.009784019
MtrunA17Chr1	340212	Fe	0.004652944
MtrunA17Chr1	340212	Mg	0.002994774
MtrunA17Chr1	342618	K	0.006424191
MtrunA17Chr1	343781	Fe	0.004671806
MtrunA17Chr1	344773	Cr	0.007533133
MtrunA17Chr1	344773	Fe	0.000822704
MtrunA17Chr1	344773	K	0.00542197
MtrunA17Chr1	345194	Ca	0.001566646
MtrunA17Chr1	345194	Cu	0.000268408
MtrunA17Chr1	345194	Fe	3.28E-05
MtrunA17Chr1	345194	K	0.001562751
MtrunA17Chr1	345194	Mn	0.002395588
MtrunA17Chr1	345372	Cu	0.009784019
MtrunA17Chr1	345372	Fe	0.004652944
MtrunA17Chr1	345372	Mg	0.002994774
MtrunA17Chr1	346115	Cu	0.006117618
MtrunA17Chr1	346115	Mg	0.001415652
MtrunA17Chr1	346115	Na	0.000931081
MtrunA17Chr1	346224	Cu	0.006799739
MtrunA17Chr1	346224	Fe	0.009360729
MtrunA17Chr1	346224	Mg	0.004948369
MtrunA17Chr1	346224	Na	0.003143318
MtrunA17Chr1	346249	Ca	0.001566646
MtrunA17Chr1	346249	Cu	0.000268408
MtrunA17Chr1	346249	Fe	3.28E-05
MtrunA17Chr1	346249	K	0.001562751
MtrunA17Chr1	346249	Mn	0.002395588
MtrunA17Chr1	346255	Cu	0.000275488
MtrunA17Chr1	346255	Fe	0.001052702
MtrunA17Chr1	346270	Cr	0.003421553
MtrunA17Chr1	353634	Cr	0.003421553
MtrunA17Chr1	354896	Zn	0.00875406
MtrunA17Chr1	357389	K	0.008809703
MtrunA17Chr1	357472	Co	0.006895409
MtrunA17Chr1	357822	Ca	0.004184375
MtrunA17Chr1	357822	Cu	0.002549548
MtrunA17Chr1	357822	Fe	0.002626079
MtrunA17Chr1	357822	K	0.008760446
MtrunA17Chr1	363279	Co	0.008175844
MtrunA17Chr1	369303	Mg	0.002986185
MtrunA17Chr1	376289	Co	0.006895409
MtrunA17Chr1	376451	Cu	0.006027444
MtrunA17Chr1	376451	Fe	0.000730372
MtrunA17Chr1	376451	K	0.001365093
MtrunA17Chr1	376451	Mn	0.003149334
MtrunA17Chr1	377650	Co	0.004409813
MtrunA17Chr1	380280	Cu	0.004038222
MtrunA17Chr1	380280	Fe	0.000265163
MtrunA17Chr1	380280	Mn	0.004493813
MtrunA17Chr1	380741	Cu	0.004038222
MtrunA17Chr1	380741	Fe	0.000265163
MtrunA17Chr1	380741	Mn	0.004493813
MtrunA17Chr1	381149	Co	0.006895409
MtrunA17Chr1	382993	Cu	0.004038222
MtrunA17Chr1	382993	Fe	0.000265163
MtrunA17Chr1	382993	Mn	0.004493813
MtrunA17Chr1	383093	Cu	0.004038222
MtrunA17Chr1	383093	Fe	0.000265163
MtrunA17Chr1	383093	Mn	0.004493813
MtrunA17Chr1	386025	Cu	0.004038222
MtrunA17Chr1	386025	Fe	0.000265163
MtrunA17Chr1	386025	Mn	0.004493813
MtrunA17Chr1	387462	P	0.00576518
MtrunA17Chr1	388006	Cu	0.007564593
MtrunA17Chr1	388006	Fe	0.007165794
MtrunA17Chr1	389529	Cu	0.004038222
MtrunA17Chr1	389529	Fe	0.000265163
MtrunA17Chr1	389529	Mn	0.004493813
MtrunA17Chr1	391093	Cu	0.006027444
MtrunA17Chr1	391093	Fe	0.000730372
MtrunA17Chr1	391093	K	0.001365093
MtrunA17Chr1	391093	Mn	0.003149334
MtrunA17Chr1	391578	Co	0.006895409
MtrunA17Chr1	396437	Mn	0.0090701
MtrunA17Chr1	400331	Cu	0.004038222
MtrunA17Chr1	400331	Fe	0.000265163
MtrunA17Chr1	400331	Mn	0.004493813
MtrunA17Chr1	400375	Mn	0.008607698
MtrunA17Chr1	400566	Cr	0.008818163
MtrunA17Chr1	400566	Mn	0.008712508
MtrunA17Chr1	400694	Co	0.006895409
MtrunA17Chr1	401104	Co	0.006895409
MtrunA17Chr1	401938	Cu	0.004038222
MtrunA17Chr1	401938	Fe	0.000265163
MtrunA17Chr1	401938	Mn	0.004493813
MtrunA17Chr1	403190	Cr	0.008066929
MtrunA17Chr1	403220	Cu	0.000275488
MtrunA17Chr1	403220	Fe	0.001052702
MtrunA17Chr1	403303	Cu	0.004038222
MtrunA17Chr1	403303	Fe	0.000265163
MtrunA17Chr1	403303	Mn	0.004493813
MtrunA17Chr1	406273	Co	0.002866308
MtrunA17Chr1	408221	Co	0.006895409
MtrunA17Chr1	409228	Cu	0.004038222
MtrunA17Chr1	409228	Fe	0.000265163
MtrunA17Chr1	409228	Mn	0.004493813
MtrunA17Chr1	411057	Fe	0.000339355
MtrunA17Chr1	414800	Co	0.006895409
MtrunA17Chr1	416514	Cu	0.004038222
MtrunA17Chr1	416514	Fe	0.000265163
MtrunA17Chr1	416514	Mn	0.004493813
MtrunA17Chr1	418841	Cu	0.004038222
MtrunA17Chr1	418841	Fe	0.000265163
MtrunA17Chr1	418841	Mn	0.004493813
MtrunA17Chr1	418902	K	0.002106664
MtrunA17Chr1	418902	Ni	0.000118725
MtrunA17Chr1	419275	Cu	0.005566504
MtrunA17Chr1	419275	Fe	0.000102535
MtrunA17Chr1	419275	K	0.000584516
MtrunA17Chr1	419275	Ni	0.000484377
MtrunA17Chr1	420549	Cr	0.008103111
MtrunA17Chr1	420549	Fe	0.000722086
MtrunA17Chr1	420549	Mn	0.004682009
MtrunA17Chr1	421042	Co	0.008062243
MtrunA17Chr1	422225	Ni	0.007856717
MtrunA17Chr1	422229	Co	0.006895409
MtrunA17Chr1	422391	Ni	0.007856717
MtrunA17Chr1	423092	Cu	0.004038222
MtrunA17Chr1	423092	Fe	0.000265163
MtrunA17Chr1	423092	Mn	0.004493813
MtrunA17Chr1	425091	Cu	0.004038222
MtrunA17Chr1	425091	Fe	0.000265163
MtrunA17Chr1	425091	Mn	0.004493813
MtrunA17Chr1	425363	Fe	0.008142119
MtrunA17Chr1	425367	Fe	0.008142119
MtrunA17Chr1	425371	Fe	0.008142119
MtrunA17Chr1	428964	Fe	0.007166618
MtrunA17Chr1	431809	Ca	0.001566646
MtrunA17Chr1	431809	Ca	0.001566646
MtrunA17Chr1	431809	Cu	0.000268408
MtrunA17Chr1	431809	Cu	0.000268408
MtrunA17Chr1	431809	Fe	3.28E-05
MtrunA17Chr1	431809	Fe	3.28E-05
MtrunA17Chr1	431809	K	0.001562751
MtrunA17Chr1	431809	K	0.001562751
MtrunA17Chr1	431809	Mn	0.002395588
MtrunA17Chr1	431809	Mn	0.002395588
MtrunA17Chr1	432749	Fe	0.009134113
MtrunA17Chr1	434740	Fe	0.008029327
MtrunA17Chr1	434740	Fe	0.008029327
MtrunA17Chr1	436758	Fe	0.005599506
MtrunA17Chr1	436922	Mn	0.009388868
MtrunA17Chr1	438698	Fe	0.006972539
MtrunA17Chr1	438866	Fe	0.001256069
MtrunA17Chr1	443571	Zn	0.005370332
MtrunA17Chr1	443657	Cu	0.000884572
MtrunA17Chr1	461763	Mg	0.007262374
MtrunA17Chr1	466658	Co	0.004798082
MtrunA17Chr1	467408	P	0.003660405
MtrunA17Chr1	468366	Mn	0.005782944
MtrunA17Chr1	468366	Na	0.00017323
MtrunA17Chr1	468366	P	0.000872679
MtrunA17Chr1	468373	Na	0.001175236
MtrunA17Chr1	468375	Na	0.000258618
MtrunA17Chr1	468379	Na	0.002938069
MtrunA17Chr1	468430	Na	0.008022525
MtrunA17Chr1	468430	Zn	0.009759956
MtrunA17Chr1	468564	Ni	0.009991779
MtrunA17Chr1	469431	Ca	0.005528816
MtrunA17Chr1	469442	Mn	0.004314887
MtrunA17Chr1	469775	Mg	0.006804668
MtrunA17Chr1	469885	Mn	0.001902837
MtrunA17Chr1	469968	Ca	0.00941193
MtrunA17Chr1	469968	Fe	0.002764357
MtrunA17Chr1	469974	Ca	0.007645889
MtrunA17Chr1	472323	Co	0.006895409
MtrunA17Chr1	472493	Cu	0.007658763
MtrunA17Chr1	472493	Fe	0.001265587
MtrunA17Chr1	472493	K	0.008619972
MtrunA17Chr1	472551	Cu	0.007658763
MtrunA17Chr1	472551	Fe	0.001265587
MtrunA17Chr1	472551	K	0.008619972
MtrunA17Chr1	477801	Co	0.008606821
MtrunA17Chr1	478072	Cu	0.007658763
MtrunA17Chr1	478072	Fe	0.001265587
MtrunA17Chr1	478072	K	0.008619972
MtrunA17Chr1	485205	Cu	0.003938034
MtrunA17Chr1	485205	Cu	0.003938034
MtrunA17Chr1	485205	Fe	0.001072016
MtrunA17Chr1	485205	Fe	0.001072016
MtrunA17Chr1	485205	K	0.003702893
MtrunA17Chr1	485205	K	0.003702893
MtrunA17Chr1	485205	Mn	0.002670313
MtrunA17Chr1	485205	Mn	0.002670313
MtrunA17Chr1	488510	Cu	0.007658763
MtrunA17Chr1	488510	Cu	0.007658763
MtrunA17Chr1	488510	Fe	0.001265587
MtrunA17Chr1	488510	Fe	0.001265587
MtrunA17Chr1	488510	K	0.008619972
MtrunA17Chr1	488510	K	0.008619972
MtrunA17Chr1	491535	Cu	0.007658763
MtrunA17Chr1	491535	Fe	0.001265587
MtrunA17Chr1	491535	K	0.008619972
MtrunA17Chr1	495015	Ca	0.006750148
MtrunA17Chr1	495529	Cu	0.007658763
MtrunA17Chr1	495529	Fe	0.001265587
MtrunA17Chr1	495529	K	0.008619972
MtrunA17Chr1	499128	Mn	0.006931439
MtrunA17Chr1	503577	Co	0.006895409
MtrunA17Chr1	505307	Ca	0.007680567
MtrunA17Chr1	505307	Cu	0.000634517
MtrunA17Chr1	505307	Fe	0.000221794
MtrunA17Chr1	505307	K	0.001309057
MtrunA17Chr1	505307	Mn	0.00703577
MtrunA17Chr1	506075	Ca	0.007680567
MtrunA17Chr1	506075	Cu	0.000634517
MtrunA17Chr1	506075	Fe	0.000221794
MtrunA17Chr1	506075	K	0.001309057
MtrunA17Chr1	506075	Mn	0.00703577
MtrunA17Chr1	506397	Ca	0.007680567
MtrunA17Chr1	506397	Cu	0.000634517
MtrunA17Chr1	506397	Fe	0.000221794
MtrunA17Chr1	506397	K	0.001309057
MtrunA17Chr1	506397	Mn	0.00703577
MtrunA17Chr1	506485	Cu	0.007658763
MtrunA17Chr1	506485	Fe	0.001265587
MtrunA17Chr1	506485	K	0.008619972
MtrunA17Chr1	507001	Ca	0.007680567
MtrunA17Chr1	507001	Cu	0.000634517
MtrunA17Chr1	507001	Fe	0.000221794
MtrunA17Chr1	507001	K	0.001309057
MtrunA17Chr1	507001	Mn	0.00703577
MtrunA17Chr1	507677	Ca	0.007680567
MtrunA17Chr1	507677	Cu	0.000634517
MtrunA17Chr1	507677	Fe	0.000221794
MtrunA17Chr1	507677	K	0.001309057
MtrunA17Chr1	507677	Mn	0.00703577
MtrunA17Chr1	510314	Co	0.006895409
MtrunA17Chr1	511811	P	0.008934582
MtrunA17Chr1	517648	Ca	0.000909617
MtrunA17Chr1	517648	Cu	0.000489568
MtrunA17Chr1	517648	Fe	0.000142865
MtrunA17Chr1	517648	K	0.000177527
MtrunA17Chr1	517648	Mn	0.00226108
MtrunA17Chr1	521237	Ca	0.000909617
MtrunA17Chr1	521237	Cu	0.000489568
MtrunA17Chr1	521237	Fe	0.000142865
MtrunA17Chr1	521237	K	0.000177527
MtrunA17Chr1	521237	Mn	0.00226108
MtrunA17Chr1	524305	Ca	0.006105341
MtrunA17Chr1	525296	Co	0.006895409
MtrunA17Chr1	525674	Co	0.006895409
MtrunA17Chr1	531745	Co	0.006895409
MtrunA17Chr1	532985	Co	0.007247209
MtrunA17Chr1	536042	Cr	0.002540368
MtrunA17Chr1	536042	Cr	0.002540368
MtrunA17Chr1	538165	Cu	0.008592282
MtrunA17Chr1	538165	Na	0.001479091
MtrunA17Chr1	538237	Cu	0.005013205
MtrunA17Chr1	538237	Mg	0.003266076
MtrunA17Chr1	538237	Ni	0.001664833
MtrunA17Chr1	540135	Cr	0.009174981
MtrunA17Chr1	540364	Co	0.006895409
MtrunA17Chr1	541841	Fe	0.008168481
MtrunA17Chr1	542364	K	0.005600464
MtrunA17Chr1	547246	Ca	0.00370959
MtrunA17Chr1	550290	Mn	0.007870504
MtrunA17Chr1	552064	Co	0.006895409
MtrunA17Chr1	552407	Co	0.006895409
MtrunA17Chr1	552441	Cu	0.005476981
MtrunA17Chr1	552441	Mn	0.00230283
MtrunA17Chr1	552441	Ni	0.008072979
MtrunA17Chr1	559736	Co	0.006895409
MtrunA17Chr1	563352	Ca	0.004401883
MtrunA17Chr1	567766	Co	0.006895409
MtrunA17Chr1	567766	Co	0.006895409
MtrunA17Chr1	567880	Ca	0.001737044
MtrunA17Chr1	567880	Ca	0.001737044
MtrunA17Chr1	569718	Co	0.006895409
MtrunA17Chr1	569718	Co	0.006895409
MtrunA17Chr1	572346	Co	0.006895409
MtrunA17Chr1	576428	Co	0.006895409
MtrunA17Chr1	578066	Cu	0.009419445
MtrunA17Chr1	578066	Na	0.005343412
MtrunA17Chr1	578823	Mo	0.008358825
MtrunA17Chr1	580332	Ca	0.001817848
MtrunA17Chr1	580332	Cu	0.005007943
MtrunA17Chr1	580332	Mg	0.005525154
MtrunA17Chr1	580332	Na	0.004441974
MtrunA17Chr1	580477	Fe	0.005955057
MtrunA17Chr1	580608	Co	0.006796616
MtrunA17Chr1	580610	Co	0.006796616
MtrunA17Chr1	580619	Ca	0.00036613
MtrunA17Chr1	580619	Mg	0.004114764
MtrunA17Chr1	581254	Cr	0.003624528
MtrunA17Chr1	581254	Mo	0.001319035
MtrunA17Chr1	581555	Ca	0.007222895
MtrunA17Chr1	581555	Mg	0.009638895
MtrunA17Chr1	581611	Mo	0.005026967
MtrunA17Chr1	582522	Cu	0.003662438
MtrunA17Chr1	582532	Cu	0.002785589
MtrunA17Chr1	582532	Fe	0.003098561
MtrunA17Chr1	582608	Mo	0.003570056
MtrunA17Chr1	583197	Cu	0.002424812
MtrunA17Chr1	583197	Na	0.005172378
MtrunA17Chr1	583208	Cu	0.002214491
MtrunA17Chr1	583208	Na	0.006311907
MtrunA17Chr1	583209	Na	0.008074288
MtrunA17Chr1	583215	Ca	0.00291191
MtrunA17Chr1	583215	Cu	0.004614839
MtrunA17Chr1	583215	Fe	0.008496523
MtrunA17Chr1	583215	Mg	0.001151044
MtrunA17Chr1	583215	Na	0.001948755
MtrunA17Chr1	583294	Fe	0.004197963
MtrunA17Chr1	583722	Ca	0.001021873
MtrunA17Chr1	583808	Mo	0.007116652
MtrunA17Chr1	584533	Ca	0.004798181
MtrunA17Chr1	584533	Mg	0.003585494
MtrunA17Chr1	585621	Mo	0.004492613
MtrunA17Chr1	586133	Ca	0.000412418
MtrunA17Chr1	586133	Cu	0.006608539
MtrunA17Chr1	586133	Fe	0.004317439
MtrunA17Chr1	586133	Mg	0.000532831
MtrunA17Chr1	586133	Na	0.003478491
MtrunA17Chr1	586545	Cr	0.007325728
MtrunA17Chr1	586545	Mn	0.006795555
MtrunA17Chr1	589681	Ni	0.00935562
MtrunA17Chr1	591438	K	0.005585475
MtrunA17Chr1	591438	Ni	0.005678968
MtrunA17Chr1	591438	P	0.006392478
MtrunA17Chr1	591535	Ni	0.001163932
MtrunA17Chr1	593315	Co	0.001441592
MtrunA17Chr1	594536	Fe	0.006681989
MtrunA17Chr1	594545	Fe	0.009097737
MtrunA17Chr1	595163	Ca	0.00903674
MtrunA17Chr1	599655	Mn	0.008155545
MtrunA17Chr1	599655	Mn	0.008155545
MtrunA17Chr1	599796	Ca	0.004116811
MtrunA17Chr1	599796	Ca	0.004116811
MtrunA17Chr1	604662	Co	0.006895409
MtrunA17Chr1	606320	Mo	0.001604435
MtrunA17Chr1	616974	Co	0.006895409
MtrunA17Chr1	618216	Cr	0.009220745
MtrunA17Chr1	623983	Co	0.002566281
MtrunA17Chr1	624251	Cr	0.002540368
MtrunA17Chr1	632306	Ca	0.009948423
MtrunA17Chr1	632306	Cu	0.004984919
MtrunA17Chr1	633004	K	0.006196191
MtrunA17Chr1	633197	K	0.009075949
MtrunA17Chr1	633436	Ca	0.001297324
MtrunA17Chr1	633578	K	0.006196191
MtrunA17Chr1	633632	Ca	0.005615825
MtrunA17Chr1	633632	K	0.005733207
MtrunA17Chr1	633636	Ca	0.005615825
MtrunA17Chr1	633636	K	0.005733207
MtrunA17Chr1	640712	Co	0.004903368
MtrunA17Chr1	642542	Mo	0.007724803
MtrunA17Chr1	642542	Mo	0.007724803
MtrunA17Chr1	643189	Mo	0.006591182
MtrunA17Chr1	643189	Mo	0.006591182
MtrunA17Chr1	644737	Mn	0.008681899
MtrunA17Chr1	644945	Cr	0.00858285
MtrunA17Chr1	644945	Mn	0.00536434
MtrunA17Chr1	645319	Cr	0.00858285
MtrunA17Chr1	645319	Mn	0.00536434
MtrunA17Chr1	645329	Mo	0.008363599
MtrunA17Chr1	645363	Zn	0.008244864
MtrunA17Chr1	645364	Cr	0.00858285
MtrunA17Chr1	645364	Mn	0.00536434
MtrunA17Chr1	645385	Ni	0.001897746
MtrunA17Chr1	645461	Cr	0.00858285
MtrunA17Chr1	645461	Mn	0.00536434
MtrunA17Chr1	646594	Cr	0.00858285
MtrunA17Chr1	646594	Mn	0.00536434
MtrunA17Chr1	646658	Cr	0.002646573
MtrunA17Chr1	646658	Mn	0.006624742
MtrunA17Chr1	647008	Cu	0.004554305
MtrunA17Chr1	647008	Fe	0.003241964
MtrunA17Chr1	647094	Ca	0.004181147
MtrunA17Chr1	647094	Cu	0.005501326
MtrunA17Chr1	647094	Fe	0.003715457
MtrunA17Chr1	647094	K	0.004163142
MtrunA17Chr1	647094	Mg	0.009399577
MtrunA17Chr1	647133	Cr	0.00858285
MtrunA17Chr1	647133	Mn	0.00536434
MtrunA17Chr1	649065	Ca	0.005358427
MtrunA17Chr1	649065	Cr	0.004937773
MtrunA17Chr1	649065	Cu	0.000293702
MtrunA17Chr1	649065	Fe	0.000166448
MtrunA17Chr1	649065	K	0.001589154
MtrunA17Chr1	649065	Mn	0.001465534
MtrunA17Chr1	649065	Ni	0.008389129
MtrunA17Chr1	649096	Zn	0.006721922
MtrunA17Chr1	649117	Mo	0.007973723
MtrunA17Chr1	649903	Ca	0.007671899
MtrunA17Chr1	650541	Ca	0.001592749
MtrunA17Chr1	650541	Mn	0.004348117
MtrunA17Chr1	650541	Ni	0.007297876
MtrunA17Chr1	651065	Cr	0.006092102
MtrunA17Chr1	651820	Ca	0.0020964
MtrunA17Chr1	651820	Fe	0.00207007
MtrunA17Chr1	651820	Mg	0.008937135
MtrunA17Chr1	651846	Mo	0.008363599
MtrunA17Chr1	657631	Ca	0.005460707
MtrunA17Chr1	657631	Na	0.00967022
MtrunA17Chr1	658167	Ca	0.0071024
MtrunA17Chr1	666428	Cr	0.002578057
MtrunA17Chr1	666736	Co	0.005613331
MtrunA17Chr1	672233	Co	0.0043111
MtrunA17Chr1	674167	K	0.001276117
MtrunA17Chr1	674167	Mo	0.006507255
MtrunA17Chr1	674167	Ni	0.002568735
MtrunA17Chr1	681707	Zn	0.005064184
MtrunA17Chr1	685433	Cu	0.00664875
MtrunA17Chr1	685721	K	0.005661937
MtrunA17Chr1	686622	Na	0.006278355
MtrunA17Chr1	686622	Na	0.006278355
MtrunA17Chr1	693950	Ca	0.001550768
MtrunA17Chr1	693950	K	0.002924758
MtrunA17Chr1	693950	Mg	0.005706754
MtrunA17Chr1	694414	Ca	0.00813516
MtrunA17Chr1	694414	Na	0.007285192
MtrunA17Chr1	695594	Zn	0.006721922
MtrunA17Chr1	695614	Na	0.006278355
MtrunA17Chr1	699021	Ca	0.003682159
MtrunA17Chr1	699021	K	0.003280191
MtrunA17Chr1	700872	Na	0.003820201
MtrunA17Chr1	701984	Ca	0.004080202
MtrunA17Chr1	701984	Mg	0.008165041
MtrunA17Chr1	704352	Zn	0.006721922
MtrunA17Chr1	705059	Na	0.002919655
MtrunA17Chr1	707750	Zn	0.006721922
MtrunA17Chr1	711380	K	0.009432905
MtrunA17Chr1	712566	Cu	0.007560237
MtrunA17Chr1	715061	Na	0.008000111
MtrunA17Chr1	716180	Mo	0.008478148
MtrunA17Chr1	718782	Co	0.006895409
MtrunA17Chr1	719098	Ca	0.001988247
MtrunA17Chr1	722986	Ca	0.006185497
MtrunA17Chr1	729307	Ca	0.006185497
MtrunA17Chr1	729446	Ca	0.006185497
MtrunA17Chr1	729510	Ca	0.006185497
MtrunA17Chr1	731057	Mn	0.007870504
MtrunA17Chr1	731460	Ca	0.006185497
MtrunA17Chr1	731920	K	0.006292913
MtrunA17Chr1	735130	Ca	0.006727699
MtrunA17Chr1	735130	Cu	0.008236046
MtrunA17Chr1	735130	Na	0.003699848
MtrunA17Chr1	737634	Ca	0.006727699
MtrunA17Chr1	737634	Cu	0.008236046
MtrunA17Chr1	737634	Na	0.003699848
MtrunA17Chr1	737917	Ca	0.006185497
MtrunA17Chr1	739037	Ca	0.006185497
MtrunA17Chr1	739350	Ca	0.006727699
MtrunA17Chr1	739350	Cu	0.008236046
MtrunA17Chr1	739350	Na	0.003699848
MtrunA17Chr1	739713	Ca	0.006185497
MtrunA17Chr1	739718	Ca	0.002200388
MtrunA17Chr1	739718	Mg	0.008428988
MtrunA17Chr1	739781	Ca	0.006185497
MtrunA17Chr1	740436	Ca	0.006185497
MtrunA17Chr1	740455	Ca	0.006185497
MtrunA17Chr1	742720	Ca	0.006727699
MtrunA17Chr1	742720	Cu	0.008236046
MtrunA17Chr1	742720	Na	0.003699848
MtrunA17Chr1	743300	Ca	0.006185497
MtrunA17Chr1	745298	Co	0.006895409
MtrunA17Chr1	746564	Ca	0.006185497
MtrunA17Chr1	748269	Ca	0.006185497
MtrunA17Chr1	748417	Ca	0.006185497
MtrunA17Chr1	748450	Mo	0.00222283
MtrunA17Chr1	749529	Mo	0.00222283
MtrunA17Chr1	750212	Ca	0.006185497
MtrunA17Chr1	750358	Zn	0.007010648
MtrunA17Chr1	753102	Ca	0.006185497
MtrunA17Chr1	753646	Ca	0.006185497
MtrunA17Chr1	754740	Ca	0.006185497
MtrunA17Chr1	754785	Ca	0.006185497
MtrunA17Chr1	754791	Ca	0.006185497
MtrunA17Chr1	754797	Ca	0.006727699
MtrunA17Chr1	754797	Cu	0.008236046
MtrunA17Chr1	754797	Na	0.003699848
MtrunA17Chr1	754913	Mo	0.00222283
MtrunA17Chr1	755263	Ca	0.006185497
MtrunA17Chr1	755349	Ca	0.006185497
MtrunA17Chr1	756407	Zn	0.007010648
MtrunA17Chr1	756663	Mo	0.005504523
MtrunA17Chr1	756842	Ca	0.004136177
MtrunA17Chr1	756984	Ca	0.006185497
MtrunA17Chr1	757093	Ca	0.006185497
MtrunA17Chr1	757203	Mo	0.004307945
MtrunA17Chr1	760593	Ca	0.006185497
MtrunA17Chr1	761439	Zn	0.008233687
MtrunA17Chr1	761862	Mg	0.004359488
MtrunA17Chr1	761920	Ca	0.006185497
MtrunA17Chr1	762125	Ca	0.009906024
MtrunA17Chr1	762327	Ca	0.006185497
MtrunA17Chr1	763291	Co	0.006895409
MtrunA17Chr1	763717	Ca	0.006185497
MtrunA17Chr1	764111	Co	0.006895409
MtrunA17Chr1	767868	Ca	0.009906024
MtrunA17Chr1	767874	Ca	0.006185497
MtrunA17Chr1	768978	Ca	0.006185497
MtrunA17Chr1	770414	Mg	0.007710196
MtrunA17Chr1	770911	Mn	0.007870504
MtrunA17Chr1	770921	Co	0.006895409
MtrunA17Chr1	773569	Ca	0.006185497
MtrunA17Chr1	775045	Mg	0.003515202
MtrunA17Chr1	776427	Co	0.006895409
MtrunA17Chr1	777486	Ca	0.006727699
MtrunA17Chr1	777486	Cu	0.008236046
MtrunA17Chr1	777486	Na	0.003699848
MtrunA17Chr1	779377	Ca	0.007753757
MtrunA17Chr1	779377	Na	0.000453711
MtrunA17Chr1	784586	K	0.005339451
MtrunA17Chr1	785990	Na	0.00150174
MtrunA17Chr1	787030	Co	0.006895409
MtrunA17Chr1	788497	Co	0.006895409
MtrunA17Chr1	788505	Co	0.006895409
MtrunA17Chr1	788580	Co	0.006895409
MtrunA17Chr1	792780	Ca	0.009952628
MtrunA17Chr1	792780	Na	0.002560274
MtrunA17Chr1	792784	Na	0.002170571
MtrunA17Chr1	792813	Na	0.002170571
MtrunA17Chr1	793777	Na	0.009354601
MtrunA17Chr1	793786	Co	0.006895409
MtrunA17Chr1	795475	Co	0.006895409
MtrunA17Chr1	797192	Cr	0.007572097
MtrunA17Chr1	797192	Mn	0.002227503
MtrunA17Chr1	797300	Ca	0.006185497
MtrunA17Chr1	797471	Co	0.006895409
MtrunA17Chr1	797967	Ca	0.006185497
MtrunA17Chr1	798802	Ca	0.006727699
MtrunA17Chr1	798802	Cu	0.008236046
MtrunA17Chr1	798802	Na	0.003699848
MtrunA17Chr1	800693	Ca	0.006727699
MtrunA17Chr1	800693	Cu	0.008236046
MtrunA17Chr1	800693	Na	0.003699848
MtrunA17Chr1	801036	Co	0.008267541
MtrunA17Chr1	803037	Co	0.006895409
MtrunA17Chr1	803078	Zn	0.006721922
MtrunA17Chr1	803125	Mo	0.007116652
MtrunA17Chr1	803284	Ca	0.006185497
MtrunA17Chr1	804100	Zn	0.006721922
MtrunA17Chr1	804160	Zn	0.002572169
MtrunA17Chr1	804677	Mg	0.003063924
MtrunA17Chr1	804677	Mg	0.003063924
MtrunA17Chr1	804703	Zn	0.003094832
MtrunA17Chr1	804703	Zn	0.003094832
MtrunA17Chr1	807184	Mo	0.00222283
MtrunA17Chr1	810641	Mo	0.00222283
MtrunA17Chr1	811370	Mo	0.00222283
MtrunA17Chr1	811584	Ca	0.00053927
MtrunA17Chr1	811584	Na	0.005756193
MtrunA17Chr1	811587	Ca	7.21E-05
MtrunA17Chr1	811587	Mg	0.002447973
MtrunA17Chr1	811587	Na	0.004754717
MtrunA17Chr1	811674	Zn	0.006721922
MtrunA17Chr1	811791	Mo	0.001127847
MtrunA17Chr1	811829	Zn	0.008361482
MtrunA17Chr1	813476	Mo	0.00222283
MtrunA17Chr1	813783	Mo	0.00222283
MtrunA17Chr1	815634	Co	0.006895409
MtrunA17Chr1	816969	Zn	0.00747959
MtrunA17Chr1	818898	Fe	0.008436291
MtrunA17Chr1	820419	Ca	3.54E-05
MtrunA17Chr1	820419	Mg	0.002952924
MtrunA17Chr1	821980	Ca	3.54E-05
MtrunA17Chr1	821980	Mg	0.002952924
MtrunA17Chr1	822004	Co	0.006895409
MtrunA17Chr1	822986	Zn	0.006721922
MtrunA17Chr1	823005	Ca	3.54E-05
MtrunA17Chr1	823005	Mg	0.002952924
MtrunA17Chr1	823326	Mo	0.005504523
MtrunA17Chr1	823730	Ca	0.009209873
MtrunA17Chr1	823730	Cu	0.007363455
MtrunA17Chr1	823794	Co	0.002063924
MtrunA17Chr1	823843	Ca	0.006185497
MtrunA17Chr1	823972	Ca	0.009209873
MtrunA17Chr1	823972	Cu	0.007363455
MtrunA17Chr1	823977	Co	0.005966976
MtrunA17Chr1	824994	Co	0.004277077
MtrunA17Chr1	825649	Co	0.006895409
MtrunA17Chr1	825749	Ca	0.006185497
MtrunA17Chr1	825784	Co	0.006895409
MtrunA17Chr1	825890	Ca	7.17E-07
MtrunA17Chr1	825890	Mg	0.001776597
MtrunA17Chr1	825890	Na	0.003533615
MtrunA17Chr1	825969	Na	0.009067675
MtrunA17Chr1	825969	Zn	0.009609938
MtrunA17Chr1	829198	Co	0.002759585
MtrunA17Chr1	829230	Mo	0.007646307
MtrunA17Chr1	831117	Co	0.006895409
MtrunA17Chr1	831290	Zn	0.006721922
MtrunA17Chr1	831986	Mo	0.001531829
MtrunA17Chr1	832002	Zn	0.006721922
MtrunA17Chr1	832027	Ca	0.006983674
MtrunA17Chr1	832027	Mg	0.009279309
MtrunA17Chr1	832114	Mo	0.006775748
MtrunA17Chr1	832188	Zn	0.006721922
MtrunA17Chr1	833812	Zn	0.006721922
MtrunA17Chr1	834407	Zn	0.006721922
MtrunA17Chr1	834647	Zn	0.006721922
MtrunA17Chr1	835538	Zn	0.006721922
MtrunA17Chr1	835556	Mo	0.003322083
MtrunA17Chr1	835632	Mo	0.005504523
MtrunA17Chr1	835669	Mo	0.002468059
MtrunA17Chr1	835767	K	0.003872897
MtrunA17Chr1	835767	Mo	0.001055509
MtrunA17Chr1	835885	Mo	0.003322083
MtrunA17Chr1	836084	Mo	0.00351346
MtrunA17Chr1	836482	Mo	0.003085514
MtrunA17Chr1	836652	Mo	0.000145119
MtrunA17Chr1	836913	Mo	0.006528676
MtrunA17Chr1	837348	Mo	0.005504523
MtrunA17Chr1	837515	Mo	0.006528676
MtrunA17Chr1	837676	Mo	0.000473478
MtrunA17Chr1	838086	Mo	0.003782668
MtrunA17Chr1	839105	Mo	0.00222283
MtrunA17Chr1	839385	Mo	0.009711692
MtrunA17Chr1	839394	K	0.007994115
MtrunA17Chr1	839394	Mo	0.00299874
MtrunA17Chr1	839478	Mo	0.005970425
MtrunA17Chr1	840976	Mo	0.002272677
MtrunA17Chr1	844246	Mn	0.003646144
MtrunA17Chr1	844257	Mg	0.005701186
MtrunA17Chr1	844263	Ca	0.006321391
MtrunA17Chr1	844282	Ca	0.004067621
MtrunA17Chr1	844282	Cu	0.005159544
MtrunA17Chr1	844282	Fe	0.001290398
MtrunA17Chr1	844282	Mg	0.00088722
MtrunA17Chr1	844328	Ca	0.004812657
MtrunA17Chr1	844328	Cu	0.002919811
MtrunA17Chr1	844328	Na	0.002812477
MtrunA17Chr1	844392	Mn	0.000572526
MtrunA17Chr1	844399	Mn	0.001620834
MtrunA17Chr1	844406	Mn	0.001620834
MtrunA17Chr1	844408	Mn	0.001620834
MtrunA17Chr1	844510	Zn	0.005173607
MtrunA17Chr1	844533	Zn	0.002783404
MtrunA17Chr1	845100	Mo	0.005504523
MtrunA17Chr1	845277	Mo	0.005970425
MtrunA17Chr1	846725	Mo	0.009677823
MtrunA17Chr1	846776	Zn	0.006721922
MtrunA17Chr1	847460	Zn	0.006721922
MtrunA17Chr1	847801	Ca	0.005320568
MtrunA17Chr1	847801	Co	0.004398861
MtrunA17Chr1	861501	Ca	0.008708907
MtrunA17Chr1	861501	Fe	0.009687947
MtrunA17Chr1	869911	Ca	0.009875034
MtrunA17Chr1	870017	Zn	0.005483836
MtrunA17Chr1	870235	Ca	0.000954163
MtrunA17Chr1	870351	Co	0.00501256
MtrunA17Chr1	870400	Na	0.009745762
MtrunA17Chr1	870545	Zn	0.006721922
MtrunA17Chr1	870862	Zn	0.006721922
MtrunA17Chr1	871273	Zn	0.006721922
MtrunA17Chr1	871950	Ca	0.009875034
MtrunA17Chr1	871950	Ca	0.009875034
MtrunA17Chr1	874257	Ca	0.004580704
MtrunA17Chr1	874257	Ca	0.004580704
MtrunA17Chr1	878680	Ca	0.008708907
MtrunA17Chr1	878680	Fe	0.009687947
MtrunA17Chr1	878855	Ca	0.008708907
MtrunA17Chr1	878855	Fe	0.009687947
MtrunA17Chr1	878860	Ca	0.008708907
MtrunA17Chr1	878860	Fe	0.009687947
MtrunA17Chr1	879840	Ca	0.008708907
MtrunA17Chr1	879840	Fe	0.009687947
MtrunA17Chr1	879993	Ca	0.008708907
MtrunA17Chr1	879993	Fe	0.009687947
MtrunA17Chr1	880145	Ca	0.008708907
MtrunA17Chr1	880145	Fe	0.009687947
MtrunA17Chr1	881704	Co	0.006895409
MtrunA17Chr1	881762	Mn	0.006484378
MtrunA17Chr1	881938	Zn	0.004988846
MtrunA17Chr1	883330	Ca	0.008345374
MtrunA17Chr1	884641	Ca	0.008345374
MtrunA17Chr1	885042	Ca	0.008345374
MtrunA17Chr1	886668	Ca	0.008345374
MtrunA17Chr1	891776	Mo	0.001491153
MtrunA17Chr1	892808	Mo	0.005504523
MtrunA17Chr1	901631	Cr	0.007487624
MtrunA17Chr1	909872	Mo	0.005504523
MtrunA17Chr1	915618	Mo	0.005504523
MtrunA17Chr1	915646	Mo	0.003054746
MtrunA17Chr1	916889	K	0.007880732
MtrunA17Chr1	916889	Mo	0.009332341
MtrunA17Chr1	916889	Ni	0.004582088
MtrunA17Chr1	917471	Mo	0.005504523
MtrunA17Chr1	921470	Co	0.006895409
MtrunA17Chr1	926486	Ca	0.005977629
MtrunA17Chr1	926514	Ca	0.005977629
MtrunA17Chr1	926537	Mo	0.002741651
MtrunA17Chr1	928853	Ca	0.008222708
MtrunA17Chr1	930533	Ca	0.003435225
MtrunA17Chr1	930734	Ca	0.00061382
MtrunA17Chr1	932255	Ca	0.005824427
MtrunA17Chr1	934111	Ca	0.001110927
MtrunA17Chr1	934514	Ca	0.005824427
MtrunA17Chr1	935460	Cu	0.005656423
MtrunA17Chr1	935694	Ca	0.009429258
MtrunA17Chr1	935713	Ni	0.00540262
MtrunA17Chr1	936166	Ca	0.004120538
MtrunA17Chr1	936284	Ca	0.005824427
MtrunA17Chr1	936495	Mo	0.005504523
MtrunA17Chr1	936688	Ca	0.008879084
MtrunA17Chr1	938265	Ca	0.000645606
MtrunA17Chr1	938281	Cu	0.008775292
MtrunA17Chr1	938281	Mg	0.00427109
MtrunA17Chr1	938291	Ca	0.000198325
MtrunA17Chr1	939172	Co	0.006895409
MtrunA17Chr1	939949	Cu	0.008725823
MtrunA17Chr1	940177	Ca	0.007531214
MtrunA17Chr1	940181	Ca	0.007531214
MtrunA17Chr1	940250	Ca	0.007531214
MtrunA17Chr1	940455	Ca	0.009043973
MtrunA17Chr1	947011	Cr	0.002062915
MtrunA17Chr1	947011	K	0.008794605
MtrunA17Chr1	947011	Mo	0.005156581
MtrunA17Chr1	948067	Cr	0.008396058
MtrunA17Chr1	950554	Mo	0.005504523
MtrunA17Chr1	956234	Zn	0.006328011
MtrunA17Chr1	956288	Cr	0.00907559
MtrunA17Chr1	961602	Cr	0.008643509
MtrunA17Chr1	961667	Cr	0.005460933
MtrunA17Chr1	961830	Cr	0.001911089
MtrunA17Chr1	963075	Cr	0.006083239
MtrunA17Chr1	963334	Cr	0.006083239
MtrunA17Chr1	963700	Cr	0.007624944
MtrunA17Chr1	964039	Cr	0.001072774
MtrunA17Chr1	964069	Cr	0.002023655
MtrunA17Chr1	964192	Cr	0.004379519
MtrunA17Chr1	964546	Cr	0.007478723
MtrunA17Chr1	964550	Cu	0.003420134
MtrunA17Chr1	964550	Mg	0.008396136
MtrunA17Chr1	964563	Cu	0.006251389
MtrunA17Chr1	964772	Cr	0.002386504
MtrunA17Chr1	964807	Cr	0.004119989
MtrunA17Chr1	964917	Cr	0.004119989
MtrunA17Chr1	964965	Cr	0.001580957
MtrunA17Chr1	964984	Cr	0.002794214
MtrunA17Chr1	966084	Co	0.006895409
MtrunA17Chr1	966699	Co	0.005581729
MtrunA17Chr1	966771	Co	0.003140907
MtrunA17Chr1	966783	Cu	0.003086954
MtrunA17Chr1	966855	Cr	0.008424693
MtrunA17Chr1	968025	Cu	0.005785162
MtrunA17Chr1	968083	Ca	0.002426525
MtrunA17Chr1	968104	Ca	0.006276321
MtrunA17Chr1	970799	Cu	0.006781521
MtrunA17Chr1	977679	Zn	0.004856636
MtrunA17Chr1	977679	Zn	0.004856636
MtrunA17Chr1	978984	K	0.005387756
MtrunA17Chr1	980396	Zn	0.004856636
MtrunA17Chr1	980668	Zn	0.004856636
MtrunA17Chr1	980824	Mo	0.006836871
MtrunA17Chr1	981077	Ca	0.004625544
MtrunA17Chr1	981082	Mo	0.005504523
MtrunA17Chr1	981725	Co	0.002530834
MtrunA17Chr1	981771	Zn	0.002630941
MtrunA17Chr1	982484	Fe	0.000587612
MtrunA17Chr1	982504	Zn	0.002200231
MtrunA17Chr1	983262	Zn	0.000459506
MtrunA17Chr1	983310	Zn	0.004856636
MtrunA17Chr1	985843	Mo	0.00359936
MtrunA17Chr1	986147	Zn	0.000626614
MtrunA17Chr1	986906	Ca	0.009707751
MtrunA17Chr1	986919	Ca	0.001722028
MtrunA17Chr1	986935	Ca	0.001651149
MtrunA17Chr1	987020	Ni	0.00540262
MtrunA17Chr1	987271	Ca	0.004625544
MtrunA17Chr1	987631	Cu	0.006710521
MtrunA17Chr1	987744	Ca	0.002775001
MtrunA17Chr1	988407	Mo	0.005504523
MtrunA17Chr1	988525	Ca	0.004625544
MtrunA17Chr1	989267	Ca	0.004625544
MtrunA17Chr1	990311	Mo	0.006147126
MtrunA17Chr1	990412	Mo	0.007307424
MtrunA17Chr1	990463	Zn	0.004856636
MtrunA17Chr1	990475	Mn	0.0036381
MtrunA17Chr1	990889	Cu	0.001279524
MtrunA17Chr1	990889	Na	0.009058819
MtrunA17Chr1	990890	Ca	0.002081856
MtrunA17Chr1	990890	Cu	0.003020186
MtrunA17Chr1	990890	Fe	0.005914902
MtrunA17Chr1	991583	Ca	0.002100771
MtrunA17Chr1	992477	Ca	0.004625544
MtrunA17Chr1	993114	Zn	0.004856636
MtrunA17Chr1	994499	Ca	0.008564749
MtrunA17Chr1	995345	Ca	0.004625544
MtrunA17Chr1	996290	Mg	0.009784603
MtrunA17Chr1	997286	Ni	0.002120368
MtrunA17Chr1	997537	Ca	0.004625544
MtrunA17Chr1	997706	Ca	0.004625544
MtrunA17Chr1	997907	Cr	0.008974179
MtrunA17Chr1	997907	Mo	0.001511234
MtrunA17Chr1	997956	Mo	0.002974047
MtrunA17Chr1	997957	Mo	0.002974047
MtrunA17Chr1	999185	Ca	0.004625544
MtrunA17Chr1	999421	Ca	0.004625544
MtrunA17Chr1	999569	Na	0.009095922
MtrunA17Chr1	999681	Zn	0.001946423
MtrunA17Chr1	999802	Cr	0.004460597
MtrunA17Chr1	1000053	Zn	0.001946423
MtrunA17Chr1	1000144	Ca	0.002063836
MtrunA17Chr1	1000144	K	0.006311352
MtrunA17Chr1	1000144	Mg	0.003661843
MtrunA17Chr1	1000733	Cu	0.007822462
MtrunA17Chr1	1000825	Cr	0.003106467
MtrunA17Chr1	1003250	Mo	0.005504523
MtrunA17Chr1	1003965	Na	0.008246765
MtrunA17Chr1	1003965	Zn	0.002804183
MtrunA17Chr1	1003991	Na	0.008035332
MtrunA17Chr1	1003991	Zn	0.005582001
MtrunA17Chr1	1004015	Ca	0.004627516
MtrunA17Chr1	1004026	Zn	0.007215139
MtrunA17Chr1	1004815	Cu	0.006408247
MtrunA17Chr1	1004942	Zn	0.001946423
MtrunA17Chr1	1005020	Zn	0.009534913
MtrunA17Chr1	1008013	Zn	0.009317902
MtrunA17Chr1	1008355	Zn	0.009081308
MtrunA17Chr1	1008384	Zn	0.009081308
MtrunA17Chr1	1008493	Zn	0.003394324
MtrunA17Chr1	1008758	Zn	0.003742316
MtrunA17Chr1	1009545	Zn	0.001604577
MtrunA17Chr1	1009545	Zn	0.001604577
MtrunA17Chr1	1009582	Zn	0.004129196
MtrunA17Chr1	1009582	Zn	0.004129196
MtrunA17Chr1	1009614	Zn	0.005387823
MtrunA17Chr1	1009614	Zn	0.005387823
MtrunA17Chr1	1009725	Zn	0.009081308
MtrunA17Chr1	1009725	Zn	0.009081308
MtrunA17Chr1	1010038	Zn	0.009081308
MtrunA17Chr1	1010038	Zn	0.009081308
MtrunA17Chr1	1010471	Zn	0.009081308
MtrunA17Chr1	1010471	Zn	0.009081308
MtrunA17Chr1	1014034	Zn	0.008274342
MtrunA17Chr1	1014291	Mo	0.005504523
MtrunA17Chr1	1018743	Zn	0.008274342
MtrunA17Chr1	1020867	Zn	0.002648059
MtrunA17Chr1	1022327	Zn	0.009081308
MtrunA17Chr1	1024844	Cu	0.004880556
MtrunA17Chr1	1026435	Zn	0.001946423
MtrunA17Chr1	1026937	Zn	0.001946423
MtrunA17Chr1	1027366	Ca	0.004500884
MtrunA17Chr1	1027366	K	0.003626788
MtrunA17Chr1	1028519	Mo	0.005504523
MtrunA17Chr1	1028548	K	0.0085039
MtrunA17Chr1	1028548	Mo	0.009080714
MtrunA17Chr1	1028764	Zn	0.001946423
MtrunA17Chr1	1029386	Zn	0.001946423
MtrunA17Chr1	1030234	Zn	0.001946423
MtrunA17Chr1	1030520	Zn	0.006266209
MtrunA17Chr1	1031664	Zn	0.001946423
MtrunA17Chr1	1032369	Cu	0.009802409
MtrunA17Chr1	1032369	Na	0.002623477
MtrunA17Chr1	1036358	Mo	0.002741651
MtrunA17Chr1	1038421	Cu	0.009316383
MtrunA17Chr1	1038421	Na	0.004484416
MtrunA17Chr1	1040618	Mo	0.002741651
MtrunA17Chr1	1040811	Mo	0.002741651
MtrunA17Chr1	1040859	Zn	0.001946423
MtrunA17Chr1	1041214	Mo	0.002741651
MtrunA17Chr1	1041358	Mo	0.002741651
MtrunA17Chr1	1041586	Zn	0.001946423
MtrunA17Chr1	1041588	Mo	0.005504523
MtrunA17Chr1	1042086	Zn	0.001946423
MtrunA17Chr1	1042843	Zn	0.001946423
MtrunA17Chr1	1043581	Zn	0.001946423
MtrunA17Chr1	1049151	Mo	0.003669865
MtrunA17Chr1	1049172	Mo	0.007210245
MtrunA17Chr1	1049585	Mo	0.002741651
MtrunA17Chr1	1054120	Cu	0.006934998
MtrunA17Chr1	1056546	Mo	0.005504523
MtrunA17Chr1	1057989	Mo	0.002741651
MtrunA17Chr1	1057989	Mo	0.002741651
MtrunA17Chr1	1058934	Mo	0.002741651
MtrunA17Chr1	1058934	Mo	0.002741651
MtrunA17Chr1	1058940	Mo	0.002741651
MtrunA17Chr1	1058940	Mo	0.002741651
MtrunA17Chr1	1059089	Mo	0.004513288
MtrunA17Chr1	1059089	Mo	0.004513288
MtrunA17Chr1	1059559	Mo	0.005504523
MtrunA17Chr1	1059559	Mo	0.005504523
MtrunA17Chr1	1060672	K	0.003765922
MtrunA17Chr1	1060672	P	0.003673857
MtrunA17Chr1	1061363	Mo	0.005504523
MtrunA17Chr1	1064121	Cr	0.004574301
MtrunA17Chr1	1064942	Mo	0.007646307
MtrunA17Chr1	1065066	Mo	0.003813504
MtrunA17Chr1	1068072	Mo	0.003813504
MtrunA17Chr1	1069337	Mg	0.00262398
MtrunA17Chr1	1069518	Zn	0.006994101
MtrunA17Chr1	1069620	Zn	0.002013036
MtrunA17Chr1	1070911	Zn	0.008968996
MtrunA17Chr1	1071079	Zn	0.008968996
MtrunA17Chr1	1077287	Mo	0.007646307
MtrunA17Chr1	1077445	P	0.001246479
MtrunA17Chr1	1077476	Mo	0.007646307
MtrunA17Chr1	1078939	Zn	0.008968996
MtrunA17Chr1	1079020	Ca	0.008870288
MtrunA17Chr1	1079503	Zn	0.008968996
MtrunA17Chr1	1082053	Ni	0.003522017
MtrunA17Chr1	1083626	Zn	0.008968996
MtrunA17Chr1	1088094	Na	0.003739604
MtrunA17Chr1	1088862	Na	0.003739604
MtrunA17Chr1	1090244	Na	0.009708349
MtrunA17Chr1	1094374	Co	0.00618671
MtrunA17Chr1	1098381	Ca	0.002006794
MtrunA17Chr1	1098381	Mn	0.009796047
MtrunA17Chr1	1098381	Na	0.00328614
MtrunA17Chr1	1098388	Ca	0.000381889
MtrunA17Chr1	1098388	Cr	0.002939795
MtrunA17Chr1	1098388	Fe	0.000950963
MtrunA17Chr1	1098388	Mg	0.002703506
MtrunA17Chr1	1098388	Mn	0.001437237
MtrunA17Chr1	1098388	Na	0.006802301
MtrunA17Chr1	1098479	Mn	0.00437095
MtrunA17Chr1	1098543	Zn	0.008968996
MtrunA17Chr1	1098565	Mn	0.004847199
MtrunA17Chr1	1098599	Mn	0.003813544
MtrunA17Chr1	1098608	Ca	0.003541842
MtrunA17Chr1	1098608	Fe	0.007016436
MtrunA17Chr1	1098608	Mn	0.004396845
MtrunA17Chr1	1098618	Ca	0.001902335
MtrunA17Chr1	1098618	Cr	0.008029172
MtrunA17Chr1	1098618	Mg	0.008983443
MtrunA17Chr1	1098618	Mn	0.003331097
MtrunA17Chr1	1107680	Ca	0.003483647
MtrunA17Chr1	1109672	Co	0.005571565
MtrunA17Chr1	1111248	Mn	0.008247756
MtrunA17Chr1	1111248	P	0.005132236
MtrunA17Chr1	1111333	Co	0.003110459
MtrunA17Chr1	1111341	Co	0.002806941
MtrunA17Chr1	1111396	Mo	0.008283741
MtrunA17Chr1	1133633	Mo	0.004107457
MtrunA17Chr1	1133838	Ca	0.007905788
MtrunA17Chr1	1137318	Fe	0.006149337
MtrunA17Chr1	1137885	Mg	0.004781144
MtrunA17Chr1	1141544	Mo	0.000334447
MtrunA17Chr1	1142017	Mo	0.001537352
MtrunA17Chr1	1146130	Mo	0.004850793
MtrunA17Chr1	1147266	K	0.00932512
MtrunA17Chr1	1147266	Mo	0.001432336
MtrunA17Chr1	1149014	Mo	0.007646307
MtrunA17Chr1	1151540	Mo	0.000576342
MtrunA17Chr1	1154140	Mo	0.002142755
MtrunA17Chr1	1154148	Fe	0.004102425
MtrunA17Chr1	1154742	Mo	0.000550379
MtrunA17Chr1	1160350	Mo	0.009442956
MtrunA17Chr1	1160350	Mo	0.009442956
MtrunA17Chr1	1160440	Ca	0.006390559
MtrunA17Chr1	1160440	Ca	0.006390559
MtrunA17Chr1	1160440	Fe	0.006643325
MtrunA17Chr1	1160440	Fe	0.006643325
MtrunA17Chr1	1160440	K	0.006857276
MtrunA17Chr1	1160440	K	0.006857276
MtrunA17Chr1	1160440	Ni	0.003020836
MtrunA17Chr1	1160440	Ni	0.003020836
MtrunA17Chr1	1161415	Zn	0.007886127
MtrunA17Chr1	1162189	Mg	0.000565908
MtrunA17Chr1	1162214	Mo	0.007646307
MtrunA17Chr1	1162490	Cr	0.008185584
MtrunA17Chr1	1162490	K	0.005816162
MtrunA17Chr1	1162666	Ca	0.000622884
MtrunA17Chr1	1162666	Cu	0.004750219
MtrunA17Chr1	1162666	Fe	0.000230693
MtrunA17Chr1	1162666	K	0.001091724
MtrunA17Chr1	1162666	Mn	0.007633764
MtrunA17Chr1	1162693	K	0.002226425
MtrunA17Chr1	1162705	Ca	0.002198461
MtrunA17Chr1	1162705	K	0.001408055
MtrunA17Chr1	1162705	Mg	0.005330606
MtrunA17Chr1	1162705	Ni	0.00671331
MtrunA17Chr1	1162803	Ca	0.002973345
MtrunA17Chr1	1162803	Fe	0.002432178
MtrunA17Chr1	1162851	Mg	0.005883339
MtrunA17Chr1	1163198	Ca	8.80E-05
MtrunA17Chr1	1163198	Cr	0.007169724
MtrunA17Chr1	1163198	Cu	0.002455126
MtrunA17Chr1	1163198	Fe	0.000205942
MtrunA17Chr1	1163198	K	0.00047939
MtrunA17Chr1	1163198	Mn	0.00184293
MtrunA17Chr1	1163198	Ni	0.006315589
MtrunA17Chr1	1163200	Mg	0.004372249
MtrunA17Chr1	1163349	Cr	0.008185584
MtrunA17Chr1	1163349	K	0.005816162
MtrunA17Chr1	1163401	Mg	0.004372249
MtrunA17Chr1	1163435	Cr	0.008185584
MtrunA17Chr1	1163435	K	0.005816162
MtrunA17Chr1	1163445	K	0.009851075
MtrunA17Chr1	1163445	Ni	0.001903125
MtrunA17Chr1	1163454	Ca	4.54E-06
MtrunA17Chr1	1163454	Cu	0.002286567
MtrunA17Chr1	1163454	Fe	0.000457243
MtrunA17Chr1	1163454	K	0.000382242
MtrunA17Chr1	1163454	Mg	2.50E-05
MtrunA17Chr1	1163454	Ni	0.002727557
MtrunA17Chr1	1163549	Ca	8.80E-05
MtrunA17Chr1	1163549	Cr	0.007169724
MtrunA17Chr1	1163549	Cu	0.002455126
MtrunA17Chr1	1163549	Fe	0.000205942
MtrunA17Chr1	1163549	K	0.00047939
MtrunA17Chr1	1163549	Mn	0.00184293
MtrunA17Chr1	1163549	Ni	0.006315589
MtrunA17Chr1	1163589	Ca	0.007003151
MtrunA17Chr1	1163605	Mg	0.004372249
MtrunA17Chr1	1165316	Ca	0.007080765
MtrunA17Chr1	1165318	Ca	0.000142322
MtrunA17Chr1	1165348	Mg	0.00797846
MtrunA17Chr1	1165625	Mg	0.00263455
MtrunA17Chr1	1165837	Ca	0.00721886
MtrunA17Chr1	1165837	K	0.006441261
MtrunA17Chr1	1165928	Mo	0.0047924
MtrunA17Chr1	1165951	Cu	0.00935946
MtrunA17Chr1	1166045	Ca	8.80E-05
MtrunA17Chr1	1166045	Cr	0.007169724
MtrunA17Chr1	1166045	Cu	0.002455126
MtrunA17Chr1	1166045	Fe	0.000205942
MtrunA17Chr1	1166045	K	0.00047939
MtrunA17Chr1	1166045	Mn	0.00184293
MtrunA17Chr1	1166045	Ni	0.006315589
MtrunA17Chr1	1166082	Ca	0.002628487
MtrunA17Chr1	1166096	Ca	0.001495992
MtrunA17Chr1	1166096	K	0.002453341
MtrunA17Chr1	1166096	Mg	0.006322992
MtrunA17Chr1	1166111	Ca	0.000622884
MtrunA17Chr1	1166111	Cu	0.004750219
MtrunA17Chr1	1166111	Fe	0.000230693
MtrunA17Chr1	1166111	K	0.001091724
MtrunA17Chr1	1166111	Mn	0.007633764
MtrunA17Chr1	1166116	Ca	0.002628487
MtrunA17Chr1	1166969	Ca	1.01E-05
MtrunA17Chr1	1166969	Cu	0.001769223
MtrunA17Chr1	1166969	Fe	0.001599907
MtrunA17Chr1	1166969	K	0.002214934
MtrunA17Chr1	1166969	Mg	0.006280869
MtrunA17Chr1	1166969	Mn	0.005435695
MtrunA17Chr1	1167227	Ca	0.00127503
MtrunA17Chr1	1167227	Cr	0.006740339
MtrunA17Chr1	1167227	Cu	0.007293931
MtrunA17Chr1	1167227	Fe	0.001093492
MtrunA17Chr1	1167227	K	0.005706099
MtrunA17Chr1	1167227	Mn	0.002961827
MtrunA17Chr1	1167283	Ca	1.09E-05
MtrunA17Chr1	1167283	Cr	0.006766225
MtrunA17Chr1	1167283	Cu	0.001592928
MtrunA17Chr1	1167283	Fe	0.001045418
MtrunA17Chr1	1167283	K	0.000481542
MtrunA17Chr1	1167283	Mg	0.002030249
MtrunA17Chr1	1167283	Mn	0.001775092
MtrunA17Chr1	1167283	Ni	0.007973415
MtrunA17Chr1	1168384	Fe	0.004102425
MtrunA17Chr1	1168503	Ca	0.002628487
MtrunA17Chr1	1168512	Mg	0.007627408
MtrunA17Chr1	1168576	Ca	0.002868096
MtrunA17Chr1	1168576	Mg	4.72E-05
MtrunA17Chr1	1168708	Cr	0.008185584
MtrunA17Chr1	1168708	K	0.005816162
MtrunA17Chr1	1168709	Fe	0.004102425
MtrunA17Chr1	1168777	Ca	0.002628487
MtrunA17Chr1	1170711	Fe	0.004102425
MtrunA17Chr1	1170761	Cr	0.008185584
MtrunA17Chr1	1170761	K	0.005816162
MtrunA17Chr1	1171855	Fe	0.004102425
MtrunA17Chr1	1171957	Ca	0.001946341
MtrunA17Chr1	1172053	Ca	0.005102224
MtrunA17Chr1	1172064	Ca	0.00093355
MtrunA17Chr1	1172064	Mg	0.000516345
MtrunA17Chr1	1172828	Ca	0.00093355
MtrunA17Chr1	1172828	Mg	0.000516345
MtrunA17Chr1	1173386	Ca	0.004684468
MtrunA17Chr1	1173547	Ca	0.004861361
MtrunA17Chr1	1173966	Ca	0.008166162
MtrunA17Chr1	1176065	Ca	1.34E-05
MtrunA17Chr1	1176065	Cu	0.002818119
MtrunA17Chr1	1176065	K	0.006830915
MtrunA17Chr1	1176065	Mg	0.001729539
MtrunA17Chr1	1176065	Na	0.006604038
MtrunA17Chr1	1176088	Fe	0.009989355
MtrunA17Chr1	1177105	Mo	0.000736431
MtrunA17Chr1	1177646	Cr	0.008185584
MtrunA17Chr1	1177646	K	0.005816162
MtrunA17Chr1	1177992	Zn	0.004060946
MtrunA17Chr1	1178210	Cr	0.008185584
MtrunA17Chr1	1178210	K	0.005816162
MtrunA17Chr1	1178691	Zn	0.006809624
MtrunA17Chr1	1178691	Zn	0.006809624
MtrunA17Chr1	1178735	Fe	0.008132904
MtrunA17Chr1	1178735	Fe	0.008132904
MtrunA17Chr1	1182474	Fe	0.001763029
MtrunA17Chr1	1182474	Zn	0.003099789
MtrunA17Chr1	1184721	K	0.006677657
MtrunA17Chr1	1186477	K	0.004186451
MtrunA17Chr1	1186477	Ni	0.001184198
MtrunA17Chr1	1188615	Co	0.003165894
MtrunA17Chr1	1188633	Co	0.003165894
MtrunA17Chr1	1188781	Mo	0.002659294
MtrunA17Chr1	1189032	Co	0.003165894
MtrunA17Chr1	1189230	Co	0.004338333
MtrunA17Chr1	1189230	Mn	0.003363049
MtrunA17Chr1	1189414	Ni	0.004671312
MtrunA17Chr1	1189548	Cr	0.007378944
MtrunA17Chr1	1189548	Fe	0.005641964
MtrunA17Chr1	1189548	Ni	0.005789185
MtrunA17Chr1	1189563	Co	0.003165894
MtrunA17Chr1	1190165	Mo	0.00619066
MtrunA17Chr1	1190245	Ni	0.009242211
MtrunA17Chr1	1190272	Co	0.002783336
MtrunA17Chr1	1190552	Co	0.001806048
MtrunA17Chr1	1190569	Co	0.002457131
MtrunA17Chr1	1190590	Fe	0.005601851
MtrunA17Chr1	1190780	Ca	0.002557061
MtrunA17Chr1	1190790	K	0.006457749
MtrunA17Chr1	1190790	P	0.001167344
MtrunA17Chr1	1190825	Co	0.001806048
MtrunA17Chr1	1191258	Co	0.002783336
MtrunA17Chr1	1192894	Zn	0.000273325
MtrunA17Chr1	1194049	Mn	0.003742577
MtrunA17Chr1	1194744	Co	0.008936525
MtrunA17Chr1	1194744	Fe	0.006634752
MtrunA17Chr1	1196843	Cr	0.001655205
MtrunA17Chr1	1197672	Fe	0.003854926
MtrunA17Chr1	1197672	K	0.004744603
MtrunA17Chr1	1197672	Mn	0.002350913
MtrunA17Chr1	1197939	Fe	0.002817249
MtrunA17Chr1	1197966	Cr	0.007786814
MtrunA17Chr1	1197966	Fe	0.00180754
MtrunA17Chr1	1197966	K	0.003969965
MtrunA17Chr1	1197966	Mn	0.003598276
MtrunA17Chr1	1197971	Co	0.003165894
MtrunA17Chr1	1198420	Cr	0.005074744
MtrunA17Chr1	1198420	Fe	0.007300049
MtrunA17Chr1	1198485	Zn	0.000973301
MtrunA17Chr1	1201631	Co	0.00091538
MtrunA17Chr1	1201653	Co	0.00091538
MtrunA17Chr1	1201679	Co	0.00091538
MtrunA17Chr1	1202205	Ca	0.001307344
MtrunA17Chr1	1202882	Zn	0.004776391
MtrunA17Chr1	1203698	Zn	0.004776391
MtrunA17Chr1	1204178	Zn	0.00553462
MtrunA17Chr1	1205286	Co	0.005635006
MtrunA17Chr1	1205376	Mo	0.007512599
MtrunA17Chr1	1205575	Mn	0.003784528
MtrunA17Chr1	1206330	Zn	0.004776391
MtrunA17Chr1	1206392	Zn	0.004776391
MtrunA17Chr1	1206743	Ca	0.009279087
MtrunA17Chr1	1206997	Fe	0.00401441
MtrunA17Chr1	1207016	Co	0.001732277
MtrunA17Chr1	1207025	Zn	0.00553462
MtrunA17Chr1	1207171	Co	0.00091538
MtrunA17Chr1	1207214	Co	0.00091538
MtrunA17Chr1	1207250	Co	0.00091538
MtrunA17Chr1	1207255	Co	0.00091538
MtrunA17Chr1	1207393	Cr	0.001931678
MtrunA17Chr1	1207405	Co	0.00091538
MtrunA17Chr1	1207448	Co	0.00091538
MtrunA17Chr1	1207452	Co	0.00091538
MtrunA17Chr1	1208341	Cr	0.009888808
MtrunA17Chr1	1208341	Mn	0.008495635
MtrunA17Chr1	1208549	Cr	0.009809401
MtrunA17Chr1	1208549	Mn	0.007321164
MtrunA17Chr1	1208576	Cr	0.009809401
MtrunA17Chr1	1208576	Mn	0.007321164
MtrunA17Chr1	1208602	Cr	0.009809401
MtrunA17Chr1	1208602	Mn	0.007321164
MtrunA17Chr1	1209704	Co	0.003165894
MtrunA17Chr1	1209716	K	0.005617611
MtrunA17Chr1	1209716	Mo	0.005117317
MtrunA17Chr1	1209834	Co	0.003165894
MtrunA17Chr1	1209870	Fe	0.00756038
MtrunA17Chr1	1209870	Mn	0.003366702
MtrunA17Chr1	1210009	Ca	0.002645829
MtrunA17Chr1	1210010	Ca	0.001583881
MtrunA17Chr1	1210022	Ca	0.008515039
MtrunA17Chr1	1210026	Ca	0.001554447
MtrunA17Chr1	1210091	Ca	0.005087571
MtrunA17Chr1	1210092	Cr	0.009066932
MtrunA17Chr1	1210092	K	0.004179309
MtrunA17Chr1	1210881	K	0.005694785
MtrunA17Chr1	1210881	Ni	0.000549571
MtrunA17Chr1	1211133	Ni	0.00178157
MtrunA17Chr1	1211230	Fe	0.001268516
MtrunA17Chr1	1211326	Ni	0.00410784
MtrunA17Chr1	1212231	Co	0.003165894
MtrunA17Chr1	1212804	Cr	0.002416041
MtrunA17Chr1	1212804	Mn	0.007018795
MtrunA17Chr1	1213069	Co	0.003165894
MtrunA17Chr1	1213212	Co	0.003165894
MtrunA17Chr1	1213872	Cr	0.005584407
MtrunA17Chr1	1214460	Mn	0.004563624
MtrunA17Chr1	1214863	Cr	0.004886144
MtrunA17Chr1	1214863	Mn	0.002656335
MtrunA17Chr1	1214984	Mo	0.000548163
MtrunA17Chr1	1215153	Cr	0.005584407
MtrunA17Chr1	1215196	Cr	0.005584407
MtrunA17Chr1	1215270	Cr	0.008337612
MtrunA17Chr1	1215461	Cr	0.004444215
MtrunA17Chr1	1215503	Mn	0.00848972
MtrunA17Chr1	1215504	Cr	0.004358268
MtrunA17Chr1	1215616	Cr	0.004472602
MtrunA17Chr1	1215651	Cr	0.009609257
MtrunA17Chr1	1215651	Mn	0.002743772
MtrunA17Chr1	1215929	Mo	0.002244595
MtrunA17Chr1	1216054	Na	0.004085812
MtrunA17Chr1	1216067	Na	0.005888378
MtrunA17Chr1	1216079	Ca	0.000692759
MtrunA17Chr1	1216079	Cu	0.002740351
MtrunA17Chr1	1216079	Fe	0.00618471
MtrunA17Chr1	1216079	Mg	0.001013796
MtrunA17Chr1	1216079	Na	0.001519107
MtrunA17Chr1	1216205	Na	0.005046828
MtrunA17Chr1	1216350	Mo	0.007916583
MtrunA17Chr1	1216413	Co	0.003165894
MtrunA17Chr1	1216427	Cr	0.002755649
MtrunA17Chr1	1216427	K	0.002574468
MtrunA17Chr1	1216427	Mn	0.001272141
MtrunA17Chr1	1216448	Cr	0.002653696
MtrunA17Chr1	1216448	Mn	0.009250279
MtrunA17Chr1	1216451	Mg	0.003197033
MtrunA17Chr1	1216455	Ca	0.003503397
MtrunA17Chr1	1216455	Mg	0.001157981
MtrunA17Chr1	1216464	Cu	0.002691344
MtrunA17Chr1	1216464	Mg	0.000412242
MtrunA17Chr1	1216506	Mg	0.009628044
MtrunA17Chr1	1216587	Ca	0.003305468
MtrunA17Chr1	1216587	Cu	0.000133184
MtrunA17Chr1	1216587	Fe	0.004157797
MtrunA17Chr1	1216587	Na	4.62E-06
MtrunA17Chr1	1216602	Cu	0.005186625
MtrunA17Chr1	1216602	Na	0.00146437
MtrunA17Chr1	1216608	Cu	0.009021345
MtrunA17Chr1	1216608	Mg	0.001485146
MtrunA17Chr1	1216637	Cr	0.003198082
MtrunA17Chr1	1216745	Ni	0.009244685
MtrunA17Chr1	1216785	Mn	0.007580704
MtrunA17Chr1	1216800	Cr	0.008679666
MtrunA17Chr1	1216800	Mn	0.00595396
MtrunA17Chr1	1217227	Cr	0.005584407
MtrunA17Chr1	1217360	Cr	0.006735889
MtrunA17Chr1	1217409	Cr	0.004694078
MtrunA17Chr1	1217417	Mo	0.007796767
MtrunA17Chr1	1217476	Cr	0.003763328
MtrunA17Chr1	1217494	Cr	0.003763328
MtrunA17Chr1	1217586	Cr	0.004106476
MtrunA17Chr1	1217586	K	0.004021945
MtrunA17Chr1	1217586	Mn	0.001797834
MtrunA17Chr1	1217589	Cr	0.004177323
MtrunA17Chr1	1217639	Cr	0.00122526
MtrunA17Chr1	1217931	Mo	0.005093437
MtrunA17Chr1	1217987	Cr	0.005584407
MtrunA17Chr1	1218225	Cr	0.002606272
MtrunA17Chr1	1218265	Cu	0.009921581
MtrunA17Chr1	1218283	Cr	0.005584407
MtrunA17Chr1	1218341	Ni	0.007007979
MtrunA17Chr1	1218341	Zn	0.005400961
MtrunA17Chr1	1218359	Cr	0.008631538
MtrunA17Chr1	1218359	Mn	0.00456775
MtrunA17Chr1	1218407	Cr	0.006731727
MtrunA17Chr1	1218431	Cr	0.00616419
MtrunA17Chr1	1218519	Cr	0.004694078
MtrunA17Chr1	1218706	K	0.009851075
MtrunA17Chr1	1218706	Ni	0.001903125
MtrunA17Chr1	1219066	Cr	0.001747734
MtrunA17Chr1	1219066	Fe	0.009442673
MtrunA17Chr1	1220693	Cr	0.004177323
MtrunA17Chr1	1220694	Mn	0.000178386
MtrunA17Chr1	1220756	Cr	0.004177323
MtrunA17Chr1	1220819	Cr	0.001530034
MtrunA17Chr1	1220819	Mn	0.007695078
MtrunA17Chr1	1223793	Ca	0.009258925
MtrunA17Chr1	1229097	Ca	0.001307344
MtrunA17Chr1	1231570	Mo	0.0017928
MtrunA17Chr1	1237529	Ca	0.000142322
MtrunA17Chr1	1237577	Fe	0.004102425
MtrunA17Chr1	1237651	K	0.003530529
MtrunA17Chr1	1237651	Mo	0.004705365
MtrunA17Chr1	1238356	Zn	0.005006028
MtrunA17Chr1	1241492	K	0.007622354
MtrunA17Chr1	1241492	K	0.007622354
MtrunA17Chr1	1241492	Mo	0.002148053
MtrunA17Chr1	1241492	Mo	0.002148053
MtrunA17Chr1	1241492	P	0.006297198
MtrunA17Chr1	1241492	P	0.006297198
MtrunA17Chr1	1241725	Co	0.008352692
MtrunA17Chr1	1241725	Co	0.008352692
MtrunA17Chr1	1244108	K	0.007622354
MtrunA17Chr1	1244108	Mo	0.002148053
MtrunA17Chr1	1244108	P	0.006297198
MtrunA17Chr1	1246542	Co	0.008352692
MtrunA17Chr1	1253784	Ca	0.004428737
MtrunA17Chr1	1253784	Ca	0.004428737
MtrunA17Chr1	1253784	Cu	0.001915473
MtrunA17Chr1	1253784	Cu	0.001915473
MtrunA17Chr1	1253784	Fe	0.001257917
MtrunA17Chr1	1253784	Fe	0.001257917
MtrunA17Chr1	1253784	Mg	0.001621383
MtrunA17Chr1	1253784	Mg	0.001621383
MtrunA17Chr1	1253784	Na	0.00765053
MtrunA17Chr1	1253784	Na	0.00765053
MtrunA17Chr1	1253785	Cu	0.000539478
MtrunA17Chr1	1253785	Cu	0.000539478
MtrunA17Chr1	1253785	Fe	0.0010551
MtrunA17Chr1	1253785	Fe	0.0010551
MtrunA17Chr1	1253785	Na	0.005923044
MtrunA17Chr1	1253785	Na	0.005923044
MtrunA17Chr1	1254479	Zn	0.002711939
MtrunA17Chr1	1254479	Zn	0.002711939
MtrunA17Chr1	1254550	Fe	0.005862699
MtrunA17Chr1	1254550	Fe	0.005862699
MtrunA17Chr1	1257642	Mn	0.004631544
MtrunA17Chr1	1258592	Mo	0.000358376
MtrunA17Chr1	1258592	P	0.007073964
MtrunA17Chr1	1263845	K	0.00015526
MtrunA17Chr1	1263845	K	0.00015526
MtrunA17Chr1	1263845	Mo	3.19E-05
MtrunA17Chr1	1263845	Mo	3.19E-05
MtrunA17Chr1	1263845	P	0.000557155
MtrunA17Chr1	1263845	P	0.000557155
MtrunA17Chr1	1264114	K	0.00015526
MtrunA17Chr1	1264114	Mo	3.19E-05
MtrunA17Chr1	1264114	P	0.000557155
MtrunA17Chr1	1264650	Ca	6.84E-05
MtrunA17Chr1	1264650	Cu	0.005976769
MtrunA17Chr1	1264650	K	0.008856139
MtrunA17Chr1	1264650	Mg	0.000918991
MtrunA17Chr1	1266295	P	0.006875166
MtrunA17Chr1	1266472	Mn	0.003446263
MtrunA17Chr1	1266472	Mn	0.003446263
MtrunA17Chr1	1266763	P	0.006875166
MtrunA17Chr1	1266763	P	0.006875166
MtrunA17Chr1	1267612	Mn	0.00165916
MtrunA17Chr1	1267612	Mn	0.00165916
MtrunA17Chr1	1269729	Co	0.009173197
MtrunA17Chr1	1270421	Ca	0.000504005
MtrunA17Chr1	1270421	K	0.000404038
MtrunA17Chr1	1270421	Mg	0.005773567
MtrunA17Chr1	1270421	Ni	0.004367041
MtrunA17Chr1	1270534	Ca	0.004430936
MtrunA17Chr1	1270534	K	0.002459816
MtrunA17Chr1	1270871	Ca	0.006875908
MtrunA17Chr1	1270871	Fe	0.001451528
MtrunA17Chr1	1270879	Ca	0.006875908
MtrunA17Chr1	1270879	Fe	0.001451528
MtrunA17Chr1	1270880	Ca	0.006875908
MtrunA17Chr1	1270880	Fe	0.001451528
MtrunA17Chr1	1271912	Ca	0.001307344
MtrunA17Chr1	1272129	Ca	0.002360598
MtrunA17Chr1	1272129	Mg	0.005297969
MtrunA17Chr1	1273344	Ca	0.000317679
MtrunA17Chr1	1273344	K	0.006827702
MtrunA17Chr1	1273458	Ca	0.002360598
MtrunA17Chr1	1273458	Mg	0.005297969
MtrunA17Chr1	1273930	Ca	0.00945736
MtrunA17Chr1	1275729	Ca	0.002087641
MtrunA17Chr1	1275729	K	0.008325763
MtrunA17Chr1	1275752	Ca	0.002360598
MtrunA17Chr1	1275752	Mg	0.005297969
MtrunA17Chr1	1277645	Zn	0.006721922
MtrunA17Chr1	1279456	Mg	0.002948912
MtrunA17Chr1	1279462	Ca	0.001782302
MtrunA17Chr1	1279462	K	0.004435721
MtrunA17Chr1	1280266	Ca	0.003038138
MtrunA17Chr1	1280266	K	0.003318265
MtrunA17Chr1	1280328	K	0.004046753
MtrunA17Chr1	1280328	Ni	0.008858232
MtrunA17Chr1	1280422	Mg	0.002948912
MtrunA17Chr1	1280688	Ni	0.006707973
MtrunA17Chr1	1280724	Mg	0.002948912
MtrunA17Chr1	1280750	Ca	0.001782302
MtrunA17Chr1	1280750	K	0.004435721
MtrunA17Chr1	1280752	Cr	0.008810368
MtrunA17Chr1	1280752	K	0.005249662
MtrunA17Chr1	1280756	Cr	0.008810368
MtrunA17Chr1	1280756	K	0.005249662
MtrunA17Chr1	1280763	Cr	0.005565436
MtrunA17Chr1	1280763	Fe	0.009909662
MtrunA17Chr1	1280763	K	0.003472685
MtrunA17Chr1	1280763	Ni	0.005529122
MtrunA17Chr1	1281072	K	0.004046753
MtrunA17Chr1	1281072	Ni	0.008858232
MtrunA17Chr1	1281316	Mg	0.002948912
MtrunA17Chr1	1281454	Mg	0.002948912
MtrunA17Chr1	1283189	Cr	0.007530004
MtrunA17Chr1	1283189	Cr	0.007530004
MtrunA17Chr1	1283502	Mo	0.003709993
MtrunA17Chr1	1283502	Mo	0.003709993
MtrunA17Chr1	1283972	Na	0.00317231
MtrunA17Chr1	1283972	Na	0.00317231
MtrunA17Chr1	1283994	K	0.007622354
MtrunA17Chr1	1283994	K	0.007622354
MtrunA17Chr1	1283994	Mo	0.002148053
MtrunA17Chr1	1283994	Mo	0.002148053
MtrunA17Chr1	1283994	P	0.006297198
MtrunA17Chr1	1283994	P	0.006297198
MtrunA17Chr1	1284277	Ca	0.009341073
MtrunA17Chr1	1284277	Ca	0.009341073
MtrunA17Chr1	1284277	Ca	0.009341073
MtrunA17Chr1	1288630	Mo	0.003500478
MtrunA17Chr1	1288990	Ni	0.004970534
MtrunA17Chr1	1290824	Fe	0.009682202
MtrunA17Chr1	1291822	Mg	0.007850018
MtrunA17Chr1	1291822	Zn	0.004969217
MtrunA17Chr1	1292618	Na	0.005578111
MtrunA17Chr1	1296296	K	0.007622354
MtrunA17Chr1	1296296	Mo	0.002148053
MtrunA17Chr1	1296296	P	0.006297198
MtrunA17Chr1	1297432	Zn	0.00675506
MtrunA17Chr1	1298133	Fe	0.009454259
MtrunA17Chr1	1299337	Fe	0.001736132
MtrunA17Chr1	1299714	Ca	0.00204357
MtrunA17Chr1	1299714	Fe	0.002773522
MtrunA17Chr1	1299714	K	0.007767484
MtrunA17Chr1	1299714	Ni	0.005160524
MtrunA17Chr1	1300014	Cr	0.005646323
MtrunA17Chr1	1300747	Na	0.009834723
MtrunA17Chr1	1302073	K	0.003895114
[truncated: 757,348 more rows]
