# Supplementary material for: Genome-wide association study identified candidate genes for seed size and seed composition improvement in M. truncatula
Source: Sci Rep. 2021 Feb 19;11:4224. doi: 10.1038/s41598-021-83581-7 (PMC7895968; doi:10.1038/s41598-021-83581-7)
Supplement: Supplementary file 13 — Supplementary Table S6. [file 41598_2021_83581_MOESM13_ESM.xlsx]

## Sheet: Table S6
Supplementary Table S6: list of highly significant QTNs related to all seed traits. SNP/QTN names, positions and p-values are indicated from FarmCPU. Numbers of potential associated SNP(s) and putative causal genes are indicated from PLINK analysis. Gene expression in major Medicago plant organs, as well as tentative gene annotations are indicated. Complete lists of SNPs and their associated p-va…
	GWAS (FarmCPU)					LD and putative causal gene(s) (PLINK)				Expression (RNA-seq) TPM							Annotations
	TRAITS	Chromosome	SNP ID / QTNs	P-Value	Position (chr:bp)	Number of potential SNP in LD (including QTN)	Potential SNP ID in LD according to PLINK	Associated gene(s)	Seed specific	Pod	blade	flower	Nodule	root	root_all	shoot_all	Kinase families	TF families	TF fct	IDs v4.2	Description	GO IDs list	GO Names list	Enzyme Codes list	Enzyme Names list	InterPro IDs	InterPro GO IDs	BINCODE	NAME	DESCRIPTION
SEED SIZE	AREA	4	MtrunA17Chr4_56799264	1.4e-18	chr4:56799264..56799264	1	NONE	MtrunA17Chr4g0065741	No	1.12357	1.41549	1.21776	0.595745	1.62468	3.89099	11.2508	NA	NA	NA	Medtr4g117350	RNA-binding (RRM RBD RNP motif) family	F:GO:0000166; F:GO:0003676	F:nucleotide binding; F:nucleic acid binding	NA	NA	IPR000504 (PFAM); IPR012677 (G3DSA:3.30.70.GENE3D); PTHR15241 (PANTHER),PTHR15241:SF7 (PANTHER)	F:GO:0003676; F:GO:0000166	27.4	RNA.RNA binding	(at5g19030 : 87.0) RNA-binding (RRM/RBD/RNP motifs) family protein; Has 35333 Blast hits to 34131 proteins in 2444 species: Archae - 798; Bacteria - 22429; Metazoa - 974; Fungi - 991; Plants - 531; Viruses - 0; Other Eukaryotes - 9610 (source: NCBI BLink). & (reliability: 174.0) & (original description: len=162 end=56802441 type=prot gn=MtrunA17Chr4g0065741 strand=+ chr=MtrunA17Chr4 begin=5679861…
	AREA	4	MtrunA17Chr4_15564603	2e-15	chr4:15564603..15564603	1	NONE		No
	AREA	7	MtrunA17Chr7_49921035	1.53e-14	chr7:49921035..49921035	1	NONE	MtrunA17Chr7g0267081	No	5.18663	1.67424	6.29099	4.56933	4.1903	8.55663	7.49377	NA	NA	NA	NA	probable CCR4-associated factor 1 homolog 11	F:GO:0003676; C:GO:0005634; P:GO:0090503; F:GO:0000175; C:GO:0030014; P:GO:0000288	F:nucleic acid binding; C:nucleus; P:RNA phosphodiester bond hydrolysis, exonucleolytic; F:3'-5'-exoribonuclease activity; C:CCR4-NOT complex; P:nuclear-transcribed mRNA catabolic process, deadenylation-dependent decay	EC:3.1.13	Acting on ester bonds	IPR006941 (PFAM); IPR012337 (G3DSA:3.30.420.GENE3D); PTHR10797 (PANTHER),PTHR10797:SF29 (PANTHER)	F:GO:0004535; F:GO:0003676; P:GO:0000289	27.1.19	RNA.processing.ribonucleases	(at3g44260 : 322.0) Polynucleotidyl transferase, ribonuclease H-like superfamily protein; FUNCTIONS IN: ribonuclease activity, nucleic acid binding; INVOLVED IN: response to biotic stimulus, response to wounding, RNA modification; LOCATED IN: nucleus; EXPRESSED IN: 22 plant structures; EXPRESSED DURING: 12 growth stages; CONTAINS InterPro DOMAIN/s: Ribonuclease CAF1 (InterPro:IPR006941), Polynucl…
	AREA	3	MtrunA17Chr3_34669807	6.93e-13	chr3:34669807..34669807	1	NONE	MtrunA17Chr3g0112751	No	2.91664	0.770858	7.6382	8.61795	11.3251	36.2206	12.2933	NA	NA	NA	Medtr3g069670	hypothetical protein MTR_3g069670	C:GO:0016021	C:integral component of membrane	NA	NA	PTHR33356 (PANTHER),PTHR33356:SF10 (PANTHER)	no GO terms	35.2	not assigned.unknown	no hits & (original description: len=343 end=34677704 begin=34674625 gn=MtrunA17Chr3g0112751 strand=+ chr=MtrunA17Chr3 type=prot def=hypothetical protein)
	AREA	3	MtrunA17Chr3_57001194	1.96e-12	chr3:57001194..57001194	1	NONE	MtrunA17Chr3g0143421	No
	AREA							MtrunA17Chr3g0143431	No	0	0	0.046459	1.84607	4.26281	52.4513	2.44529	NA	NA	NA	Medtr3g114750	syringolide-induced 14-1-1	NA	NA	NA	NA	PTHR34779 (PANTHER)	no GO terms	35.2	not assigned.unknown	(at1g76070 : 80.5) unknown protein; FUNCTIONS IN: molecular_function unknown; INVOLVED IN: biological_process unknown; LOCATED IN: plasma membrane; EXPRESSED IN: 8 plant structures; EXPRESSED DURING: LP.04 four leaves visible, 4 anthesis, petal differentiation and expansion stage; BEST Arabidopsis thaliana protein match is: unknown protein (TAIR:AT1G20310.1); Has 66 Blast hits to 66 proteins in 1…
	AREA							MtrunA17Chr3g0143441	No	11.5985	2.33147	11.1213	25.6612	16.9097	76.0463	25.5457	NA	NA	NA	Medtr3g114780	24-methylenesterol C-methyltransferase 2	C:GO:0005737; C:GO:0016021; P:GO:0006694; F:GO:0008757; P:GO:0032259	C:cytoplasm; C:integral component of membrane; P:steroid biosynthetic process; F:S-adenosylmethionine-dependent methyltransferase activity; P:methylation	NA	NA	IPR013216 (PFAM); IPR013705 (PFAM); PTHR10108 (PANTHER),PTHR10108:SF980 (PANTHER),NON_CYTOPLASMIC_DOMAIN (unknown),SIGNAL_PEPTIDE (unknown),SIGNAL_PEPTIDE_C_REGION (unknown),SIGNAL_PEPTIDE_H_REGION (unknown),SIGNAL_PEPTIDE_N_REGION (unknown),TMhelix (TMHMM)	P:GO:0008152; F:GO:0008168; P:GO:0006694	17.3.1.2.2	hormone metabolism.brassinosteroid.synthesis-degradation.sterols.SMT2	(at1g20330 : 675.0) Encodes a sterol-C24-methyltransferases involved in sterol biosynthesis. Mutants display altered sterol composition, serrated petals and sepals and altered cotyledon vascular patterning as well as ectopic endoreduplication. This suggests that suppression of endoreduplication is important for petal morphogenesis and that normal sterol composition is required for this suppressio…
	AREA	1	MtrunA17Chr1_35506650	1.08e-09	chr1:35506650..35506650	1	NONE	MtrunA17Chr1g0185101	No	2.78882	2.49361	4.32683	12.7067	12.2219	22.025	4.59363	NA	WD40-like	transcription factor	Medtr1g071260	BEACH domain-containing lvsA	NA	NA	NA	NA	IPR000409 (G3DSA:1.10.1540.GENE3D); IPR001680 (PFAM); IPR011989 (G3DSA:1.25.10.GENE3D); IPR011993 (SUPERFAMILY); IPR013320 (G3DSA:2.60.120.GENE3D); IPR015943 (G3DSA:2.130.10.GENE3D); IPR016024 (SUPERFAMILY); IPR017986 (PROFILE); IPR019775 (PROSITE); IPR023362 (G3DSA:2.30.29.GENE3D); PTHR13743 (PANTHER),PTHR13743:SF89 (PANTHER)	F:GO:0005515; F:GO:0005488	31.4	cell.vesicle transport	(at1g03060 : 5092.0) Encodes a WD/BEACH domain protein involved in cell morphogenesis.; SPIRRIG (SPI); FUNCTIONS IN: binding; INVOLVED IN: signal transduction, multidimensional cell growth, vacuole organization, trichome morphogenesis; LOCATED IN: cellular_component unknown; EXPRESSED IN: 23 plant structures; EXPRESSED DURING: 15 growth stages; CONTAINS InterPro DOMAIN/s: WD40 repeat 2 (InterPro:…
	AREA	5	MtrunA17Chr5_10432057	2.12e-09	chr5:10432057..10432057	1	NONE		No
	AREA	6	MtrunA17Chr6_24242812	2.81e-09	chr6:24242812..24242812	1	NONE		No
	AREA	8	MtrunA17Chr8_40425963	2.92e-09	chr8:40425963..40425963	1	NONE	MtrunA17Chr8g0380021	No	13.6899	0.344247	30.5269	0	0	0	2.26876	NA	MADS-MIKC	transcription factor	Medtr8g087860	floral homeotic AGAMOUS-like isoform X1	C:GO:0005634; F:GO:0003677; F:GO:0003700; P:GO:0006351; P:GO:0006355; F:GO:0046983	C:nucleus; F:DNA binding; F:transcription factor activity, sequence-specific DNA binding; P:transcription, DNA-templated; P:regulation of transcription, DNA-templated; F:protein dimerization activity	NA	NA	IPR002100 (PRINTS); IPR002487 (PFAM); Coil (COIL),PTHR11945 (PANTHER),PTHR11945:SF258 (PANTHER)	F:GO:0003677; C:GO:0005634; F:GO:0046983	33.99	development.unspecified	(q43585|ag_tobac : 251.0) Floral homeotic protein AGAMOUS (NAG1) - Nicotiana tabacum (Common tobacco) & (at4g18960 : 239.0) Floral homeotic gene encoding a MADS domain transcription factor. Specifies floral meristem and carpel and stamen identity. Binds CArG box sequences. It is the only C function gene. It interacts genetically with the other homeotic genes to specify the floral organs.; AGAMOUS…
	AREA	3	MtrunA17Chr3_24325917	6.98e-09	chr3:24325917..24325917	1	NONE	MtrunA17Chr3g0099571	No	0	0	0.042233	0.783937	4.93862	8.93691	0.059922	NA	NA	NA	Medtr3g053180	disease resistance (CC-NBS-LRR class) family	F:GO:0043531; P:GO:0006952	F:ADP binding; P:defense response	NA	NA	IPR002182 (PFAM); IPR027417 (G3DSA:3.40.50.GENE3D); Coil (COIL),PR00364 (PRINTS),PTHR23155 (PANTHER),PTHR23155:SF730 (PANTHER),SSF52047 (SUPERFAMILY)	F:GO:0043531	20.1.7	stress.biotic.PR-proteins	(gnl|cdd|39857 : 247.0) no description available & (at4g27190 : 181.0) NB-ARC domain-containing disease resistance protein; FUNCTIONS IN: nucleoside-triphosphatase activity, nucleotide binding, ATP binding; INVOLVED IN: apoptosis, defense response; LOCATED IN: cellular_component unknown; CONTAINS InterPro DOMAIN/s: ATPase, AAA+ type, core (InterPro:IPR003593), NB-ARC (InterPro:IPR002182), Disease…
	AREA							MtrunA17Chr3g0099581	No	0.063935	0	0	0.745796	2.94911	7.37514	0.266511	NA	NA	NA	Medtr3g053190	probable disease resistance At4g27220	NA	NA	NA	NA	NA	NA	35.2	not assigned.unknown	no hits & (original description: len=58 end=24328961 type=prot strand=+ chr=MtrunA17Chr3 gn=MtrunA17Chr3g0099581 begin=24327403 def=hypothetical protein)
	AREA							MtrunA17Chr3g0099591	No	0.856717	3.26709	1.94666	0.081637	0.331091	1.02701	14.9592	NA	NA	NA	Medtr3g053200	disease resistance (CC-NBS-LRR class) family	F:GO:0043531; P:GO:0006952	F:ADP binding; P:defense response	NA	NA	IPR002182 (PFAM); IPR027417 (G3DSA:3.40.50.GENE3D); Coil (COIL),PR00364 (PRINTS),PTHR23155 (PANTHER),PTHR23155:SF730 (PANTHER),CYTOPLASMIC_DOMAIN (unknown),NON_CYTOPLASMIC_DOMAIN (unknown),TRANSMEMBRANE (unknown),SSF52047 (SUPERFAMILY)	F:GO:0043531	20.1.7	stress.biotic.PR-proteins	(gnl|cdd|39857 : 224.0) no description available & (at4g27190 : 163.0) NB-ARC domain-containing disease resistance protein; FUNCTIONS IN: nucleoside-triphosphatase activity, nucleotide binding, ATP binding; INVOLVED IN: apoptosis, defense response; LOCATED IN: cellular_component unknown; CONTAINS InterPro DOMAIN/s: ATPase, AAA+ type, core (InterPro:IPR003593), NB-ARC (InterPro:IPR002182), Disease…
	AREA	3	MtrunA17Chr3_10747491	3.27e-08	chr3:10747491..10747491	1	NONE	MtrunA17Chr3g0089551	No
	MAJELLIP	4	MtrunA17Chr4_56801315	7.74e-25	chr4:56801315..56801315	1	NONE	MtrunA17Chr4g0065741	No	1.12357	1.41549	1.21776	0.595745	1.62468	3.89099	11.2508	NA	NA	NA	Medtr4g117350	RNA-binding (RRM RBD RNP motif) family	F:GO:0000166; F:GO:0003676	F:nucleotide binding; F:nucleic acid binding	NA	NA	IPR000504 (PFAM); IPR012677 (G3DSA:3.30.70.GENE3D); PTHR15241 (PANTHER),PTHR15241:SF7 (PANTHER)	F:GO:0003676; F:GO:0000166	27.4	RNA.RNA binding	(at5g19030 : 87.0) RNA-binding (RRM/RBD/RNP motifs) family protein; Has 35333 Blast hits to 34131 proteins in 2444 species: Archae - 798; Bacteria - 22429; Metazoa - 974; Fungi - 991; Plants - 531; Viruses - 0; Other Eukaryotes - 9610 (source: NCBI BLink). & (reliability: 174.0) & (original description: len=162 end=56802441 type=prot gn=MtrunA17Chr4g0065741 strand=+ chr=MtrunA17Chr4 begin=5679861…
	MAJELLIP							MtrunA17Chr4g0065751	No	3.05093	6.4762	10.2292	5.49793	11.4261	31.5867	16.9562	NA	NA	NA	Medtr4g117360	DUF21 domain-containing At4g14240-like	C:GO:0016021	C:integral component of membrane	NA	NA	IPR000644 (PROFILE); IPR002550 (PFAM); G3DSA:3.10.580.10 (GENE3D),PTHR12064 (PANTHER),PTHR12064:SF50 (PANTHER),CYTOPLASMIC_DOMAIN (unknown),NON_CYTOPLASMIC_DOMAIN (unknown),TRANSMEMBRANE (unknown),TMhelix (TMHMM),SSF54631 (SUPERFAMILY)	no GO terms	35.1	not assigned.no ontology	(at4g14240 : 617.0) CONTAINS InterPro DOMAIN/s: Protein of unknown function DUF21 (InterPro:IPR002550), Cystathionine beta-synthase, core (InterPro:IPR000644); BEST Arabidopsis thaliana protein match is: CBS domain-containing protein with a domain of unknown function (DUF21) (TAIR:AT4G14230.1); Has 30201 Blast hits to 17322 proteins in 780 species: Archae - 12; Bacteria - 1396; Metazoa - 17338; F…
	MAJELLIP	5	MtrunA17Chr5_7453281	7.83e-17	chr5:7453281..7453281	1	NONE		No
	MAJELLIP	6	MtrunA17Chr6_20728994	3.78e-12	chr6:20728994..20728994	1	NONE		No
	MAJELLIP	2	MtrunA17Chr2_11271424	1.1e-11	chr2:11271424..11271424	1	NONE	MtrunA17Chr2g0292281	No	0	0	0	0	0	0.451794	0.110141	NA	NA	NA	Medtr2g029880	peroxidase family	F:GO:0004601; P:GO:0006979; F:GO:0046872; P:GO:0098869; P:GO:0055114; C:GO:0005576; F:GO:0020037; P:GO:0042744	F:peroxidase activity; P:response to oxidative stress; F:metal ion binding; P:cellular oxidant detoxification; P:oxidation-reduction process; C:extracellular region; F:heme binding; P:hydrogen peroxide catabolic process	EC:1.11.1.7	Peroxidase	IPR000823 (PRINTS); IPR002016 (PRINTS); IPR010255 (SUPERFAMILY); IPR019793 (PROSITE); G3DSA:1.10.420.10 (GENE3D),G3DSA:1.10.520.10 (GENE3D),PTHR31388 (PANTHER),PTHR31388:SF76 (PANTHER),NON_CYTOPLASMIC_DOMAIN (unknown),SIGNAL_PEPTIDE (unknown),SIGNAL_PEPTIDE_C_REGION (unknown),SIGNAL_PEPTIDE_H_REGION (unknown),SIGNAL_PEPTIDE_N_REGION (unknown)	F:GO:0004601; P:GO:0006979; P:GO:0055114; F:GO:0020037	26.12	misc.peroxidases	(gnl|cdd|29388 : 273.0) no description available & (at2g38380 : 218.0) Peroxidase superfamily protein; FUNCTIONS IN: peroxidase activity, heme binding; INVOLVED IN: response to zinc ion, response to salt stress; LOCATED IN: plant-type cell wall; EXPRESSED IN: stem, root; CONTAINS InterPro DOMAIN/s: Haem peroxidase (InterPro:IPR010255), Plant peroxidase (InterPro:IPR000823), Peroxidases heam-ligan…
	MAJELLIP							MtrunA17Chr2g0292291	No	0	0.034786	0	1.23469	76.9591	602.065	0	NA	NA	NA	Medtr2g029910	peroxidase family	F:GO:0004601; P:GO:0006979; F:GO:0046872; P:GO:0098869; P:GO:0055114; C:GO:0005576; F:GO:0020037; P:GO:0042744	F:peroxidase activity; P:response to oxidative stress; F:metal ion binding; P:cellular oxidant detoxification; P:oxidation-reduction process; C:extracellular region; F:heme binding; P:hydrogen peroxide catabolic process	EC:1.11.1.7	Peroxidase	IPR000823 (PRINTS); IPR002016 (PRINTS); IPR010255 (SUPERFAMILY); IPR019793 (PROSITE); G3DSA:1.10.420.10 (GENE3D),G3DSA:1.10.520.10 (GENE3D),PTHR31388 (PANTHER),PTHR31388:SF76 (PANTHER),NON_CYTOPLASMIC_DOMAIN (unknown),SIGNAL_PEPTIDE (unknown),SIGNAL_PEPTIDE_C_REGION (unknown),SIGNAL_PEPTIDE_H_REGION (unknown),SIGNAL_PEPTIDE_N_REGION (unknown),SignalP-TM (SIGNALP),SignalP-noTM (SIGNALP),TMhelix (T…	F:GO:0004601; P:GO:0006979; P:GO:0055114; F:GO:0020037	26.12	misc.peroxidases	(gnl|cdd|29388 : 420.0) no description available & (at2g38380 : 348.0) Peroxidase superfamily protein; FUNCTIONS IN: peroxidase activity, heme binding; INVOLVED IN: response to zinc ion, response to salt stress; LOCATED IN: plant-type cell wall; EXPRESSED IN: stem, root; CONTAINS InterPro DOMAIN/s: Haem peroxidase (InterPro:IPR010255), Plant peroxidase (InterPro:IPR000823), Peroxidases heam-ligan…
	MAJELLIP	1	MtrunA17Chr1_34226006	9.2e-11	chr1:34226006..34226006	1	NONE	MtrunA17Chr1g0183471	No	2.04021	0.556973	8.05209	5.45607	4.05378	3.48958	2.61603	NA	NA	NA	Medtr1g069640	hypothetical protein MTR_1g069640	NA	NA	NA	NA	PTHR34657 (PANTHER),PTHR34657:SF6 (PANTHER),SignalP-TM (SIGNALP)	no GO terms	35.2	not assigned.unknown	(at5g44060 : 91.3) unknown protein; BEST Arabidopsis thaliana protein match is: unknown protein (TAIR:AT1G04000.1); Has 1807 Blast hits to 1807 proteins in 277 species: Archae - 0; Bacteria - 0; Metazoa - 736; Fungi - 347; Plants - 385; Viruses - 0; Other Eukaryotes - 339 (source: NCBI BLink). & (reliability: 182.6) & (original description: len=155 type=prot gn=MtrunA17Chr1g0183471 strand=- chr=M…
	MAJELLIP							MtrunA17Chr1g0183481	No	2.4428	1.38787	4.3005	6.04082	3.326	0	0	NA	NA	NA	NA	unknown	C:GO:0016021	C:integral component of membrane	NA	NA	CYTOPLASMIC_DOMAIN (unknown),NON_CYTOPLASMIC_DOMAIN (unknown),TRANSMEMBRANE (unknown),TMhelix (TMHMM)	no GO terms	35.2	not assigned.unknown	no hits & (original description: len=64 type=prot strand=+ gn=MtrunA17Chr1g0183481 chr=MtrunA17Chr1 begin=34229683 end=34230328 def=hypothetical protein)
	MAJELLIP	7	MtrunA17Chr7_38097512	8.71e-10	chr7:38097512..38097512	2	MtrunA17Chr7_38097512	MtrunA17Chr7g0250651	No	3.67428	2.54996	7.10782	2.2137	3.86544	27.1738	25.76	NA	NA	NA	NA	3-ketoacyl- synthase	F:GO:0016746; F:GO:0016747; F:GO:0003824; P:GO:0008152; C:GO:0016020; C:GO:0016021; F:GO:0016740; P:GO:0006633	F:transferase activity, transferring acyl groups; F:transferase activity, transferring acyl groups other than amino-acyl groups; F:catalytic activity; P:metabolic process; C:membrane; C:integral component of membrane; F:transferase activity; P:fatty acid biosynthetic process	NA	NA	IPR012392 (PANTHER); IPR013601 (PFAM); IPR016039 (G3DSA:3.40.47.GENE3D); PTHR31561:SF38 (PANTHER),CYTOPLASMIC_DOMAIN (unknown),NON_CYTOPLASMIC_DOMAIN (unknown),TRANSMEMBRANE (unknown),TMhelix (TMHMM)	F:GO:0003824; C:GO:0016020; P:GO:0008152; P:GO:0006633	11.1.10	lipid metabolism.FA synthesis and FA elongation.beta ketoacyl CoA synthase	(at2g26640 : 300.0) Encodes KCS11, a member of the 3-ketoacyl-CoA synthase family involved in the biosynthesis of VLCFA (very long chain fatty acids).; 3-ketoacyl-CoA synthase 11 (KCS11); FUNCTIONS IN: transferase activity, transferring acyl groups other than amino-acyl groups, catalytic activity; INVOLVED IN: response to cold, response to light stimulus, response to osmotic stress; LOCATED IN: m…
	MAJELLIP							MtrunA17Chr7g0250661	No	3.61335	2.79756	6.93374	1.43632	2.34834	9.52015	17.3258	NA	NA	NA	Medtr7g081695	3-ketoacyl- synthase 11	F:GO:0016747; C:GO:0016021; P:GO:0006633	F:transferase activity, transferring acyl groups other than amino-acyl groups; C:integral component of membrane; P:fatty acid biosynthetic process	NA	NA	IPR012392 (PANTHER); IPR013601 (PFAM); IPR013747 (PFAM); IPR016039 (G3DSA:3.40.47.GENE3D); PTHR31561:SF38 (PANTHER),CYTOPLASMIC_DOMAIN (unknown),NON_CYTOPLASMIC_DOMAIN (unknown),TRANSMEMBRANE (unknown),PS51257 (PROFILE)	F:GO:0003824; C:GO:0016020; P:GO:0008152; P:GO:0006633	11.1.10	lipid metabolism.FA synthesis and FA elongation.beta ketoacyl CoA synthase	(at2g26640 : 554.0) Encodes KCS11, a member of the 3-ketoacyl-CoA synthase family involved in the biosynthesis of VLCFA (very long chain fatty acids).; 3-ketoacyl-CoA synthase 11 (KCS11); FUNCTIONS IN: transferase activity, transferring acyl groups other than amino-acyl groups, catalytic activity; INVOLVED IN: response to cold, response to light stimulus, response to osmotic stress; LOCATED IN: m…
	MAJELLIP							MtrunA17Chr7g0250671	No	1.63688	1.22955	3.8027	1.29695	1.3263	4.56434	7.92128	NA	WD40-like	transcription factor	Medtr7g081695	serine-threonine kinase receptor-associated -like	F:GO:0016747; F:GO:0003824; P:GO:0008152; C:GO:0016020; C:GO:0016021; P:GO:0016310; P:GO:0006633; F:GO:0016301	F:transferase activity, transferring acyl groups other than amino-acyl groups; F:catalytic activity; P:metabolic process; C:membrane; C:integral component of membrane; P:phosphorylation; P:fatty acid biosynthetic process; F:kinase activity	NA	NA	IPR001680 (PFAM); IPR015943 (G3DSA:2.130.10.GENE3D); IPR017986 (PROFILE); PTHR19877 (PANTHER),PTHR19877:SF5 (PANTHER)	F:GO:0005515	33.99	development.unspecified	(at3g15610 : 261.0) Transducin/WD40 repeat-like superfamily protein; CONTAINS InterPro DOMAIN/s: WD40 repeat 2 (InterPro:IPR019782), WD40 repeat-like-containing domain (InterPro:IPR011046), WD40 repeat, conserved site (InterPro:IPR019775), WD40-repeat-containing domain (InterPro:IPR017986), WD40/YVTN repeat-like-containing domain (InterPro:IPR015943), WD40 repeat (InterPro:IPR001680), WD40 repeat…
	MAJELLIP							MtrunA17Chr7g0250681	No	7.35476	4.34577	10.2915	38.0853	15.9899	48.9406	28.0544	NA	NA	NA	Medtr7g081705	BZIP transcription factor bZIP80	NA	NA	NA	NA	IPR006867 (PFAM); IPR006868 (PFAM); Coil (COIL),PTHR21450 (PANTHER),PTHR21450:SF44 (PANTHER)	no GO terms	35.2	not assigned.unknown	(at3g60320 : 697.0) Protein of unknown function (DUF630 and DUF632); CONTAINS InterPro DOMAIN/s: Protein of unknown function DUF630 (InterPro:IPR006868), Protein of unknown function DUF632 (InterPro:IPR006867); BEST Arabidopsis thaliana protein match is: Protein of unknown function (DUF630 and DUF632) (TAIR:AT1G02110.1); Has 6322 Blast hits to 3163 proteins in 311 species: Archae - 2; Bacteria - …
	MAJELLIP	8	MtrunA17Chr8_12976502	1.26e-09	chr8:12976502..12976502	1	NONE	MtrunA17Chr8g0350741	No	0	10.9555	0.199591	6.45528	0.548709	1.01034	4.7085	NA	C2H2	transcription factor	Medtr8g032690	RING-H2 finger ATL5-like	F:GO:0008270; F:GO:0061630; P:GO:0043161; C:GO:0016021; F:GO:0016874; P:GO:0016567	F:zinc ion binding; F:ubiquitin protein ligase activity; P:proteasome-mediated ubiquitin-dependent protein catabolic process; C:integral component of membrane; F:ligase activity; P:protein ubiquitination	NA	NA	IPR001841 (PFAM); IPR013083 (G3DSA:3.30.40.GENE3D); PTHR14155 (PANTHER),PTHR14155:SF238 (PANTHER),CYTOPLASMIC_DOMAIN (unknown),NON_CYTOPLASMIC_DOMAIN (unknown),TRANSMEMBRANE (unknown),TMhelix (TMHMM),SSF57850 (SUPERFAMILY)	F:GO:0008270; F:GO:0005515	35.2	not assigned.unknown	no hits & (original description: len=178 begin=12974575 chr=MtrunA17Chr8 gn=MtrunA17Chr8g0350741 strand=+ type=prot end=12977124 def=Putative transcription factor C2H2 family)
	MAJELLIP							MtrunA17Chr8g0350751	No	2.96121	17.9329	8.96258	4.37671	1.42729	6.85107	80.2648	NA	NA	NA	Medtr8g032700	-ribulosamine 3- chloroplastic	C:GO:0009507; P:GO:0016310; F:GO:0016301	C:chloroplast; P:phosphorylation; F:kinase activity	NA	NA	IPR011009 (SUPERFAMILY); IPR016477 (PIR); G3DSA:3.90.1200.10 (GENE3D),PTHR12149:SF13 (PANTHER),NON_CYTOPLASMIC_DOMAIN (unknown),SIGNAL_PEPTIDE (unknown),SIGNAL_PEPTIDE_C_REGION (unknown),SIGNAL_PEPTIDE_H_REGION (unknown),SIGNAL_PEPTIDE_N_REGION (unknown),SignalP-TM (SIGNALP)	no GO terms	35.1	not assigned.no ontology	(at3g61080 : 474.0) Protein kinase superfamily protein; FUNCTIONS IN: kinase activity; INVOLVED IN: biological_process unknown; LOCATED IN: mitochondrion, chloroplast; EXPRESSED IN: 23 plant structures; EXPRESSED DURING: 13 growth stages; CONTAINS InterPro DOMAIN/s: Fructosamine/Ketosamine-3-kinase (InterPro:IPR016477), Protein kinase-like domain (InterPro:IPR011009); Has 2101 Blast hits to 2101 …
	MAJELLIP	8	MtrunA17Chr8_23680172	5.28e-09	chr8:23680172..23680172	1	NONE	MtrunA17Chr8g0359891	No	0.229611	0.159107	0.543462	0.820671	2.10948	5.77114	0.429038	NA	NA	NA	NA	disease resistance (CC-NBS-LRR class) family	F:GO:0005524; F:GO:0043531; P:GO:0006952	F:ATP binding; F:ADP binding; P:defense response	NA	NA	IPR006553 (SMART); PTHR33463 (PANTHER),PTHR33463:SF6 (PANTHER),SSF52047 (SUPERFAMILY)	no GO terms	35.2	not assigned.unknown	no hits & (original description: len=2967 end=23702783 type=prot chr=MtrunA17Chr8 strand=+ gn=MtrunA17Chr8g0359891 begin=23662853 def=Putative leucine-rich repeat domain, L domain-containing protein)
	MAJELLIP	4	MtrunA17Chr4_36952070	1.09e-08	chr4:36952070..36952070	1	NONE	MtrunA17Chr4g0038701	No	0.143028	0	0.300917	0	0	0.110525	0.152481	NA	NA	NA	NA	DUF4283 domain	C:GO:0016021	C:integral component of membrane	NA	NA	IPR025558 (PFAM); CYTOPLASMIC_DOMAIN (unknown),NON_CYTOPLASMIC_DOMAIN (unknown),SIGNAL_PEPTIDE (unknown),SIGNAL_PEPTIDE_C_REGION (unknown),SIGNAL_PEPTIDE_H_REGION (unknown),SIGNAL_PEPTIDE_N_REGION (unknown),TRANSMEMBRANE (unknown),SignalP-noTM (SIGNALP),TMhelix (TMHMM)	no GO terms	35.2	not assigned.unknown	no hits & (original description: len=159 chr=MtrunA17Chr4 strand=- gn=MtrunA17Chr4g0038701 type=prot begin=36947430 end=36949199 def=hypothetical protein)
	MAJELLIP							MtrunA17Chr4g0038711	No	0.654186	0.235472	2.05359	0.282631	0.18018	4.25843	9.34217	NA	NA	NA	Medtr4g075750	lysine histidine transporter-like 8	C:GO:0016021; F:GO:0015171; P:GO:0003333	C:integral component of membrane; F:amino acid transmembrane transporter activity; P:amino acid transmembrane transport	NA	NA	IPR013057 (PFAM); PTHR22950 (PANTHER),PTHR22950:SF448 (PANTHER),CYTOPLASMIC_DOMAIN (unknown),NON_CYTOPLASMIC_DOMAIN (unknown),TRANSMEMBRANE (unknown),TMhelix (TMHMM)	no GO terms	34.3	transport.amino acids	(at1g47670 : 395.0) Transmembrane amino acid transporter family protein; FUNCTIONS IN: amino acid transmembrane transporter activity; INVOLVED IN: amino acid transport; LOCATED IN: plasma membrane, membrane; EXPRESSED IN: 20 plant structures; EXPRESSED DURING: 13 growth stages; CONTAINS InterPro DOMAIN/s: Amino acid transporter, transmembrane (InterPro:IPR013057); BEST Arabidopsis thaliana protei…
	MAJELLIP	8	MtrunA17Chr8_31446673	1.8e-08	chr8:31446511..31453152	15	MtrunA17Chr8_31446511,MtrunA17Chr8_31446574,MtrunA17Chr8_31446637,MtrunA17Chr8_31446812,MtrunA17Chr8_31446839,MtrunA17Chr8_31452892,MtrunA17Chr8_31453110,MtrunA17Chr8_31453112,MtrunA17Chr8_31453130,MtrunA17Chr8_31453136,MtrunA17Chr8_31453138,MtrunA17Chr8_31453142,MtrunA17Chr8_31453143,MtrunA17Chr8_31453152	MtrunA17Chr8g0367841	No	1.45996	0.148629	21.4373	18.3586	5.71681	14.0711	6.49445	NA	NA	NA	NA	---NA---	NA	NA	NA	NA	NA	NA	35.2	not assigned.unknown	no hits & (original description: len=102 strand=+ chr=MtrunA17Chr8 gn=MtrunA17Chr8g0367841 type=prot begin=31440946 end=31444152 def=hypothetical protein)
	MAJELLIP							MtrunA17Chr8g0367851	No
	MAJELLIP							MtrunA17Chr8g0367861	No	0	0	0	12.1901	0	0.0714033	0	NA	NA	NA	NA	Nodule Cysteine-Rich (NCR) secreted peptide	F:GO:0046872; C:GO:0016021; P:GO:0009878	F:metal ion binding; C:integral component of membrane; P:nodule morphogenesis	NA	NA	IPR009810 (PFAM); CYTOPLASMIC_DOMAIN (unknown),NON_CYTOPLASMIC_DOMAIN (unknown),TRANSMEMBRANE (unknown),TMhelix (TMHMM)	F:GO:0046872; P:GO:0009878	35.2	not assigned.unknown	no hits & (original description: len=60 begin=31451839 type=prot gn=MtrunA17Chr8g0367861 chr=MtrunA17Chr8 strand=+ end=31453663 def=Putative Late nodulin)
	MAJELLIP							MtrunA17Chr8g0367871	No	0	0	0.061523	0	0	0.681175	0.268441	NA	NA	NA	Medtr8g069315	transmembrane protein, putative	C:GO:0016021	C:integral component of membrane	NA	NA	PTHR36321 (PANTHER),PTHR36321:SF2 (PANTHER),CYTOPLASMIC_DOMAIN (unknown),NON_CYTOPLASMIC_DOMAIN (unknown),SIGNAL_PEPTIDE (unknown),SIGNAL_PEPTIDE_C_REGION (unknown),SIGNAL_PEPTIDE_H_REGION (unknown),SIGNAL_PEPTIDE_N_REGION (unknown),TRANSMEMBRANE (unknown),PS51257 (PROFILE),SignalP-TM (SIGNALP),SignalP-noTM (SIGNALP),TMhelix (TMHMM)	no GO terms	35.2	not assigned.unknown	no hits & (original description: len=122 end=31456952 begin=31455091 type=prot gn=MtrunA17Chr8g0367871 strand=+ chr=MtrunA17Chr8 def=hypothetical protein)
	MAJELLIP							MtrunA17Chr8g0367881	No	3.71814	1.88819	21.9751	93.6738	72.5984	0.578153	0.352152	NA	NA	NA	NA	unknown	NA	NA	NA	NA	NA	NA	35.2	not assigned.unknown	no hits & (original description: len=135 end=31455983 strand=- chr=MtrunA17Chr8 gn=MtrunA17Chr8g0367881 type=prot begin=31455142 def=hypothetical protein)
	MAJELLIP	7	MtrunA17Chr7_51485185	2.29e-08	chr7:51485185..51485185	1	NONE	MtrunA17Chr7g0269521	No	0	0	0	0.251874	22.9217	39.3972	0	NA	NA	NA	Medtr7g108890	pectinesterase pectinesterase inhibitor	P:GO:0045490; P:GO:0043086; C:GO:0005618; F:GO:0045330; F:GO:0046910; P:GO:0042545; F:GO:0030599	P:pectin catabolic process; P:negative regulation of catalytic activity; C:cell wall; F:aspartyl esterase activity; F:pectinesterase inhibitor activity; P:cell wall modification; F:pectinesterase activity	EC:3.1.1.11	Pectinesterase	IPR000070 (PFAM); IPR006501 (G3DSA:1.20.140.GENE3D); IPR011050 (SUPERFAMILY); IPR012334 (G3DSA:2.160.20.GENE3D); PTHR31707 (PANTHER),PTHR31707:SF108 (PANTHER),NON_CYTOPLASMIC_DOMAIN (unknown),SIGNAL_PEPTIDE (unknown),SIGNAL_PEPTIDE_C_REGION (unknown),SIGNAL_PEPTIDE_H_REGION (unknown),SIGNAL_PEPTIDE_N_REGION (unknown),SignalP-TM (SIGNALP),SignalP-noTM (SIGNALP)	F:GO:0004857; C:GO:0005618; P:GO:0042545; F:GO:0030599	10.8.1	cell wall.pectin*esterases.PME	(at4g02330 : 631.0) ATPMEPCRB; FUNCTIONS IN: pectinesterase activity; INVOLVED IN: response to salt stress; LOCATED IN: endomembrane system, cell wall; EXPRESSED IN: 20 plant structures; EXPRESSED DURING: 13 growth stages; CONTAINS InterPro DOMAIN/s: Pectinesterase, active site (InterPro:IPR018040), Pectin lyase fold/virulence factor (InterPro:IPR011050), Pectinesterase, catalytic (InterPro:IPR00…
	MAJELLIP	7	MtrunA17Chr7_26548537	9.8e-08	chr7:26548537..26548537	1	NONE	MtrunA17Chr7g0236341	No	0	0	0	1.21049	6.54308	12.4763	0	RLK-Pelle_DLSV	NA	NA	Medtr7g056510	G-type lectin S-receptor-like Serine Threonine-kinase	F:GO:0005524; C:GO:0009506; F:GO:0031625; P:GO:0048544; P:GO:0045087; C:GO:0016021; F:GO:0004674; F:GO:0030246; P:GO:0006468; C:GO:0005886	F:ATP binding; C:plasmodesma; F:ubiquitin protein ligase binding; P:recognition of pollen; P:innate immune response; C:integral component of membrane; F:protein serine/threonine kinase activity; F:carbohydrate binding; P:protein phosphorylation; C:plasma membrane	EC:2.7.11	Transferring phosphorus-containing groups	IPR000719 (SMART); IPR000858 (PFAM); IPR001245 (PFAM); IPR001480 (G3DSA:2.90.10.GENE3D); IPR003609 (PFAM); IPR008271 (PROSITE); IPR011009 (SUPERFAMILY); IPR013320 (G3DSA:2.60.120.GENE3D); IPR024171 (PIR); G3DSA:1.10.510.10 (GENE3D),G3DSA:3.30.200.20 (GENE3D),PTHR27002 (PANTHER),PTHR27002:SF179 (PANTHER),CYTOPLASMIC_DOMAIN (unknown),NON_CYTOPLASMIC_DOMAIN (unknown),SIGNAL_PEPTIDE (unknown),SIGNAL_…	F:GO:0005524; P:GO:0048544; F:GO:0004672; P:GO:0006468; F:GO:0004674	30.2.24	signalling.receptor kinases.S-locus glycoprotein like	(at1g11300 : 768.0) protein serine/threonine kinases;protein kinases;ATP binding;sugar binding;kinases;carbohydrate binding; FUNCTIONS IN: in 6 functions; INVOLVED IN: protein amino acid phosphorylation, recognition of pollen; LOCATED IN: endomembrane system; EXPRESSED IN: 12 plant structures; EXPRESSED DURING: 6 growth stages; CONTAINS InterPro DOMAIN/s: Curculin-like (mannose-binding) lectin (I…
	MAJELLIP							MtrunA17Chr7g0236351	No	0.123705	0	0	15.1516	0	0.0383863	0	NA	NA	NA	NA	leguminosin group567 secreted peptide	NA	NA	NA	NA	NON_CYTOPLASMIC_DOMAIN (unknown),SIGNAL_PEPTIDE (unknown),SIGNAL_PEPTIDE_C_REGION (unknown),SIGNAL_PEPTIDE_H_REGION (unknown),SIGNAL_PEPTIDE_N_REGION (unknown),SignalP-noTM (SIGNALP),TMhelix (TMHMM)	no GO terms	35.2	not assigned.unknown	no hits & (original description: len=66 end=26546864 type=prot chr=MtrunA17Chr7 strand=+ gn=MtrunA17Chr7g0236351 begin=26545787 def=hypothetical protein)
	MAJELLIP							MtrunA17Chr7g0236361	No	0	0	0	19.6973	0	0	0	NA	NA	NA	Medtr7g056517	leguminosin group567 secreted peptide	C:GO:0016021	C:integral component of membrane	NA	NA	NON_CYTOPLASMIC_DOMAIN (unknown),SIGNAL_PEPTIDE (unknown),SIGNAL_PEPTIDE_C_REGION (unknown),SIGNAL_PEPTIDE_H_REGION (unknown),SIGNAL_PEPTIDE_N_REGION (unknown),SignalP-noTM (SIGNALP),TMhelix (TMHMM)	no GO terms	35.2	not assigned.unknown	no hits & (original description: len=83 end=26550780 begin=26549836 gn=MtrunA17Chr7g0236361 strand=+ chr=MtrunA17Chr7 type=prot def=hypothetical protein)
	MINELLIP	4	MtrunA17Chr4_56799264	4.31e-21	chr4:56799264..56799264	1	NONE	MtrunA17Chr4g0065741	No	1.12357	1.41549	1.21776	0.595745	1.62468	3.89099	11.2508	NA	NA	NA	Medtr4g117350	RNA-binding (RRM RBD RNP motif) family	F:GO:0000166; F:GO:0003676	F:nucleotide binding; F:nucleic acid binding	NA	NA	IPR000504 (PFAM); IPR012677 (G3DSA:3.30.70.GENE3D); PTHR15241 (PANTHER),PTHR15241:SF7 (PANTHER)	F:GO:0003676; F:GO:0000166	27.4	RNA.RNA binding	(at5g19030 : 87.0) RNA-binding (RRM/RBD/RNP motifs) family protein; Has 35333 Blast hits to 34131 proteins in 2444 species: Archae - 798; Bacteria - 22429; Metazoa - 974; Fungi - 991; Plants - 531; Viruses - 0; Other Eukaryotes - 9610 (source: NCBI BLink). & (reliability: 174.0) & (original description: len=162 end=56802441 type=prot gn=MtrunA17Chr4g0065741 strand=+ chr=MtrunA17Chr4 begin=5679861…
	MINELLIP	3	MtrunA17Chr3_24325917	5.75e-13	chr3:24325917..24325917	1	NONE	MtrunA17Chr3g0099571	No	0	0	0.042233	0.783937	4.93862	8.93691	0.059922	NA	NA	NA	Medtr3g053180	disease resistance (CC-NBS-LRR class) family	F:GO:0043531; P:GO:0006952	F:ADP binding; P:defense response	NA	NA	IPR002182 (PFAM); IPR027417 (G3DSA:3.40.50.GENE3D); Coil (COIL),PR00364 (PRINTS),PTHR23155 (PANTHER),PTHR23155:SF730 (PANTHER),SSF52047 (SUPERFAMILY)	F:GO:0043531	20.1.7	stress.biotic.PR-proteins	(gnl|cdd|39857 : 247.0) no description available & (at4g27190 : 181.0) NB-ARC domain-containing disease resistance protein; FUNCTIONS IN: nucleoside-triphosphatase activity, nucleotide binding, ATP binding; INVOLVED IN: apoptosis, defense response; LOCATED IN: cellular_component unknown; CONTAINS InterPro DOMAIN/s: ATPase, AAA+ type, core (InterPro:IPR003593), NB-ARC (InterPro:IPR002182), Disease…
	MINELLIP							MtrunA17Chr3g0099581	No	0.063935	0	0	0.745796	2.94911	7.37514	0.266511	NA	NA	NA	Medtr3g053190	probable disease resistance At4g27220	NA	NA	NA	NA	NA	NA	35.2	not assigned.unknown	no hits & (original description: len=58 end=24328961 type=prot strand=+ chr=MtrunA17Chr3 gn=MtrunA17Chr3g0099581 begin=24327403 def=hypothetical protein)
	MINELLIP							MtrunA17Chr3g0099591	No	0.856717	3.26709	1.94666	0.081637	0.331091	1.02701	14.9592	NA	NA	NA	Medtr3g053200	disease resistance (CC-NBS-LRR class) family	F:GO:0043531; P:GO:0006952	F:ADP binding; P:defense response	NA	NA	IPR002182 (PFAM); IPR027417 (G3DSA:3.40.50.GENE3D); Coil (COIL),PR00364 (PRINTS),PTHR23155 (PANTHER),PTHR23155:SF730 (PANTHER),CYTOPLASMIC_DOMAIN (unknown),NON_CYTOPLASMIC_DOMAIN (unknown),TRANSMEMBRANE (unknown),SSF52047 (SUPERFAMILY)	F:GO:0043531	20.1.7	stress.biotic.PR-proteins	(gnl|cdd|39857 : 224.0) no description available & (at4g27190 : 163.0) NB-ARC domain-containing disease resistance protein; FUNCTIONS IN: nucleoside-triphosphatase activity, nucleotide binding, ATP binding; INVOLVED IN: apoptosis, defense response; LOCATED IN: cellular_component unknown; CONTAINS InterPro DOMAIN/s: ATPase, AAA+ type, core (InterPro:IPR003593), NB-ARC (InterPro:IPR002182), Disease…
	MINELLIP	8	MtrunA17Chr8_628023	4.46e-11	chr8:628023..628023	1	NONE	MtrunA17Chr8g0334971	No	0	0	0	0	0	0	0	NA	NA	NA	Medtr8g005325	DUF247 domain	C:GO:0016021	C:integral component of membrane	NA	NA	IPR004158 (PFAM); PTHR31549 (PANTHER),PTHR31549:SF46 (PANTHER),CYTOPLASMIC_DOMAIN (unknown),NON_CYTOPLASMIC_DOMAIN (unknown),TRANSMEMBRANE (unknown)	no GO terms	35.2	not assigned.unknown	(gnl|cdd|66792 : 296.0) no description available & (at2g28580 : 201.0) Plant protein of unknown function (DUF247); CONTAINS InterPro DOMAIN/s: Protein of unknown function DUF247, plant (InterPro:IPR004158); BEST Arabidopsis thaliana protein match is: Plant protein of unknown function (DUF247) (TAIR:AT2G44930.1); Has 1063 Blast hits to 972 proteins in 18 species: Archae - 0; Bacteria - 0; Metazoa …
	MINELLIP	4	MtrunA17Chr4_15564603	5.65e-11	chr4:15564603..15564603	1	NONE		No
	MINELLIP	5	MtrunA17Chr5_39987332	1.23e-09	chr5:39987332..39987332	1	NONE	MtrunA17Chr5g0441651	No	4.40326	2.3556	22.681	16.3117	11.5287	33.459	14.259	NA	NA	NA	Medtr5g089280	dihydropyrimidinase	P:GO:0006212; C:GO:0005783; C:GO:0005794; F:GO:0004157	P:uracil catabolic process; C:endoplasmic reticulum; C:Golgi apparatus; F:dihydropyrimidinase activity	EC:3.5.2.2	Dihydropyrimidinase	IPR006680 (PFAM); IPR011059 (G3DSA:2.30.40.GENE3D); IPR011778 (TIGRFAMs); G3DSA:3.20.20.140 (GENE3D),PTHR11647 (PANTHER),PTHR11647:SF79 (PANTHER),NON_CYTOPLASMIC_DOMAIN (unknown),SIGNAL_PEPTIDE (unknown),SIGNAL_PEPTIDE_C_REGION (unknown),SIGNAL_PEPTIDE_H_REGION (unknown),SIGNAL_PEPTIDE_N_REGION (unknown),SignalP-noTM (SIGNALP),TMhelix (TMHMM)	C:GO:0005737; F:GO:0016787	23.2.1.4	nucleotide metabolism.degradation.pyrimidine.dihydropyrimidinase	(at5g12200 : 868.0) Encodes a protein with dihydropyrimidine amidohydrolase activity. It localizes to the secretory system and plays a role in uracil metabolism.; pyrimidine 2 (PYD2); CONTAINS InterPro DOMAIN/s: D-hydantoinase (InterPro:IPR011778), Amidohydrolase 1 (InterPro:IPR006680), Metal-dependent hydrolase, composite domain (InterPro:IPR011059); BEST Arabidopsis thaliana protein match is: a…
	MINELLIP							MtrunA17Chr5g0441661	No	0.580733	0	39.344	0	0	0	0	NA	NA	NA	Medtr5g089290	RPM1-interacting 4 (RIN4) family	NA	NA	NA	NA	IPR008700 (PFAM); PTHR33882 (PANTHER),PTHR33882:SF5 (PANTHER)	no GO terms	35.2	not assigned.unknown	no hits & (original description: len=129 chr=MtrunA17Chr5 strand=- gn=MtrunA17Chr5g0441661 type=prot begin=39984304 end=39985382 def=Putative RIN4, pathogenic type III effector avirulence factor Avr cleavage)
	MINELLIP							MtrunA17Chr5g0441671	No	11.0196	4.33571	26.2474	30.9454	42.2759	163.922	77.693	NA	NA	NA	Medtr5g089300	splicing factor 3B subunit 6	F:GO:0000166; F:GO:0003676; C:GO:0005689; C:GO:0071013; C:GO:0071011; C:GO:0005684; C:GO:0005686; P:GO:0000398	F:nucleotide binding; F:nucleic acid binding; C:U12-type spliceosomal complex; C:catalytic step 2 spliceosome; C:precatalytic spliceosome; C:U2-type spliceosomal complex; C:U2 snRNP; P:mRNA splicing, via spliceosome	NA	NA	IPR000504 (PFAM); IPR012677 (G3DSA:3.30.70.GENE3D); PTHR12785 (PANTHER)	F:GO:0003676; F:GO:0000166	27.4	RNA.RNA binding	(at5g12190 : 213.0) RNA-binding (RRM/RBD/RNP motifs) family protein; FUNCTIONS IN: RNA binding, nucleotide binding, nucleic acid binding; INVOLVED IN: biological_process unknown; EXPRESSED IN: 24 plant structures; EXPRESSED DURING: 13 growth stages; CONTAINS InterPro DOMAIN/s: RNA recognition motif, RNP-1 (InterPro:IPR000504), Nucleotide-binding, alpha-beta plait (InterPro:IPR012677); BEST Arabid…
	MINELLIP							MtrunA17Chr5g0441681	No
	MINELLIP							MtrunA17Chr5g0441691	No	0.580225	0.662797	7.44848	0.178996	0.513504	0.566099	2.74085	CAMK_CDPK	NA	NA	Medtr5g089320	Calcium-dependent kinase 17	C:GO:0005634; F:GO:0005524; F:GO:0005516; P:GO:0009738; C:GO:0005737; F:GO:0005509; P:GO:0046777; F:GO:0004683; P:GO:0018105; P:GO:0035556; F:GO:0009931	C:nucleus; F:ATP binding; F:calmodulin binding; P:abscisic acid-activated signaling pathway; C:cytoplasm; F:calcium ion binding; P:protein autophosphorylation; F:calmodulin-dependent protein kinase activity; P:peptidyl-serine phosphorylation; P:intracellular signal transduction; F:calcium-dependent protein serine/threonine kinase activity	EC:2.7.11.17	Calcium/calmodulin-dependent protein kinase	IPR000719 (PFAM); IPR002048 (PFAM); IPR008271 (PROSITE); IPR011009 (SUPERFAMILY); IPR011992 (G3DSA:1.10.238.GENE3D); IPR017441 (PROSITE); IPR018247 (PROSITE); G3DSA:1.10.510.10 (GENE3D),G3DSA:3.30.200.20 (GENE3D),PTHR24349 (PANTHER),PTHR24349:SF224 (PANTHER),CYTOPLASMIC_DOMAIN (unknown),NON_CYTOPLASMIC_DOMAIN (unknown),TRANSMEMBRANE (unknown)	F:GO:0005524; F:GO:0005509; F:GO:0004672; P:GO:0006468	30.3	signalling.calcium	(at5g12180 : 872.0) member of Calcium Dependent Protein Kinase; calcium-dependent protein kinase 17 (CPK17); FUNCTIONS IN: in 6 functions; INVOLVED IN: regulation of pollen tube growth, protein amino acid phosphorylation, N-terminal protein myristoylation; LOCATED IN: plasma membrane, cytoplasm; EXPRESSED IN: 9 plant structures; EXPRESSED DURING: L mature pollen stage, M germinated pollen stage, …
	MINELLIP							MtrunA17Chr5g1024447	No
	MINELLIP	1	MtrunA17Chr1_35506650	1.17e-08	chr1:35506650..35506650	1	NONE	MtrunA17Chr1g0185101	No	2.78882	2.49361	4.32683	12.7067	12.2219	22.025	4.59363	NA	WD40-like	transcription factor	Medtr1g071260	BEACH domain-containing lvsA	NA	NA	NA	NA	IPR000409 (G3DSA:1.10.1540.GENE3D); IPR001680 (PFAM); IPR011989 (G3DSA:1.25.10.GENE3D); IPR011993 (SUPERFAMILY); IPR013320 (G3DSA:2.60.120.GENE3D); IPR015943 (G3DSA:2.130.10.GENE3D); IPR016024 (SUPERFAMILY); IPR017986 (PROFILE); IPR019775 (PROSITE); IPR023362 (G3DSA:2.30.29.GENE3D); PTHR13743 (PANTHER),PTHR13743:SF89 (PANTHER)	F:GO:0005515; F:GO:0005488	31.4	cell.vesicle transport	(at1g03060 : 5092.0) Encodes a WD/BEACH domain protein involved in cell morphogenesis.; SPIRRIG (SPI); FUNCTIONS IN: binding; INVOLVED IN: signal transduction, multidimensional cell growth, vacuole organization, trichome morphogenesis; LOCATED IN: cellular_component unknown; EXPRESSED IN: 23 plant structures; EXPRESSED DURING: 15 growth stages; CONTAINS InterPro DOMAIN/s: WD40 repeat 2 (InterPro:…
	MINELLIP	6	MtrunA17Chr6_36432392	3.07e-08	chr6:36432392..36432392	1	NONE	MtrunA17Chr6g0481561	No	0	0	0.156007	52.4029	0.24125	3.10638	0.113246	NA	NA	NA	Medtr6g079630	chitinase 2-like	F:GO:0004568; P:GO:0005975; F:GO:0008061; P:GO:0006032; C:GO:0005576	F:chitinase activity; P:carbohydrate metabolic process; F:chitin binding; P:chitin catabolic process; C:extracellular region	EC:3.2.1.14	Chitinase	IPR000677 (PRINTS); IPR001223 (PFAM); IPR001579 (PROSITE); IPR013781 (G3DSA:3.20.20.GENE3D); IPR017853 (SUPERFAMILY); PTHR11177 (PANTHER),PTHR11177:SF264 (PANTHER),NON_CYTOPLASMIC_DOMAIN (unknown),SIGNAL_PEPTIDE (unknown),SIGNAL_PEPTIDE_C_REGION (unknown),SIGNAL_PEPTIDE_H_REGION (unknown),SIGNAL_PEPTIDE_N_REGION (unknown),SignalP-noTM (SIGNALP)	P:GO:0005975	35.2	not assigned.unknown	(original description: len=306 begin=36431713 type=prot strand=+ gn=MtrunA17Chr6g0481561 chr=MtrunA17Chr6 end=36432883 def=Putative chitinase)
	MINELLIP							MtrunA17Chr6g0481571	No	0.142432	0.179439	0.799103	0.184607	3.19232	6.73362	3.76623	NA	NA	NA	Medtr6g478190	inactive RESTRICTED TEV MOVEMENT 2-like	C:GO:0016021	C:integral component of membrane	NA	NA	IPR002068 (PFAM); IPR008978 (G3DSA:2.60.40.GENE3D); PTHR43670 (PANTHER),PTHR43670:SF12 (PANTHER),CYTOPLASMIC_DOMAIN (unknown),NON_CYTOPLASMIC_DOMAIN (unknown),TRANSMEMBRANE (unknown),TMhelix (TMHMM)	no GO terms	20.2.1	stress.abiotic.heat	(at1g54400 : 88.6) HSP20-like chaperones superfamily protein; CONTAINS InterPro DOMAIN/s: Heat shock protein Hsp20 (InterPro:IPR002068), HSP20-like chaperone (InterPro:IPR008978); BEST Arabidopsis thaliana protein match is: HSP20-like chaperones superfamily protein (TAIR:AT2G27140.1); Has 638 Blast hits to 638 proteins in 68 species: Archae - 0; Bacteria - 6; Metazoa - 0; Fungi - 34; Plants - 583…
	WEIGHT	1	MtrunA17Chr1_35506650	1.33e-19	chr1:35506650..35506650	1	NONE	MtrunA17Chr1g0185101	No	2.78882	2.49361	4.32683	12.7067	12.2219	22.025	4.59363	NA	WD40-like	transcription factor	Medtr1g071260	BEACH domain-containing lvsA	NA	NA	NA	NA	IPR000409 (G3DSA:1.10.1540.GENE3D); IPR001680 (PFAM); IPR011989 (G3DSA:1.25.10.GENE3D); IPR011993 (SUPERFAMILY); IPR013320 (G3DSA:2.60.120.GENE3D); IPR015943 (G3DSA:2.130.10.GENE3D); IPR016024 (SUPERFAMILY); IPR017986 (PROFILE); IPR019775 (PROSITE); IPR023362 (G3DSA:2.30.29.GENE3D); PTHR13743 (PANTHER),PTHR13743:SF89 (PANTHER)	F:GO:0005515; F:GO:0005488	31.4	cell.vesicle transport	(at1g03060 : 5092.0) Encodes a WD/BEACH domain protein involved in cell morphogenesis.; SPIRRIG (SPI); FUNCTIONS IN: binding; INVOLVED IN: signal transduction, multidimensional cell growth, vacuole organization, trichome morphogenesis; LOCATED IN: cellular_component unknown; EXPRESSED IN: 23 plant structures; EXPRESSED DURING: 15 growth stages; CONTAINS InterPro DOMAIN/s: WD40 repeat 2 (InterPro:…
	WEIGHT	8	MtrunA17Chr8_5914802	1.74e-12	chr8:5914802..5914802	1	NONE		No
	WEIGHT	7	MtrunA17Chr7_49559389	1.66e-11	chr7:49559389..49559389	1	NONE	MtrunA17Chr7g0266521	No	202.227	7.52636	100.552	140.681	41.9227	39.4525	24.2304	NA	NA	NA	Medtr7g104905	transmembrane protein, putative	C:GO:0016020; C:GO:0016021	C:membrane; C:integral component of membrane	NA	NA	CYTOPLASMIC_DOMAIN (unknown),NON_CYTOPLASMIC_DOMAIN (unknown),TRANSMEMBRANE (unknown),TMhelix (TMHMM)	no GO terms	35.2	not assigned.unknown	no hits & (original description: len=106 begin=49554474 strand=- gn=MtrunA17Chr7g0266521 chr=MtrunA17Chr7 type=prot end=49555792 def=hypothetical protein)
	WEIGHT							MtrunA17Chr7g0266531	No	70.1774	1.93842	27.859	52.1058	14.601	17.3389	10.2784	NA	NA	NA	Medtr7g104905	transmembrane protein, putative	C:GO:0016020; C:GO:0016021	C:membrane; C:integral component of membrane	NA	NA	CYTOPLASMIC_DOMAIN (unknown),NON_CYTOPLASMIC_DOMAIN (unknown),TRANSMEMBRANE (unknown),TMhelix (TMHMM)	no GO terms	35.2	not assigned.unknown	no hits & (original description: len=165 end=49556758 strand=- chr=MtrunA17Chr7 gn=MtrunA17Chr7g0266531 type=prot begin=49555794 def=hypothetical protein)
	WEIGHT							MtrunA17Chr7g0266541	No	43.8959	4.19661	9.305	30.7369	0	0.353517	0	NA	NA	NA	NA	hypothetical protein MtrDRAFT_AC150442g27v2	NA	NA	NA	NA	NA	NA	35.2	not assigned.unknown	no hits & (original description: len=112 end=49556541 type=prot chr=MtrunA17Chr7 gn=MtrunA17Chr7g0266541 strand=+ begin=49556203 def=hypothetical protein)
	WEIGHT							MtrunA17Chr7g0266551	No	0	0	0	0.851142	0	0.407551	0	NA	NA	NA	Medtr7g104915	hypothetical protein MTR_7g104915	NA	NA	NA	NA	NA	NA	35.2	not assigned.unknown	no hits & (original description: len=108 end=49560825 begin=49560499 type=prot chr=MtrunA17Chr7 strand=+ gn=MtrunA17Chr7g0266551 def=hypothetical protein)
	WEIGHT							MtrunA17Chr7g0266561	No	9.52754	3.24615	13.6333	10.8364	14.3056	30.0658	19.3469	NA	NA	NA	Medtr7g104930	probable small nuclear ribonucleo G	C:GO:0005682; C:GO:0005686; C:GO:0005685; C:GO:0005732; C:GO:0005687; P:GO:0000398; C:GO:0005689; F:GO:0003723; C:GO:0071013; C:GO:0071011; C:GO:0034719; C:GO:0043186; C:GO:0097526; C:GO:0019013; C:GO:0071004	C:U5 snRNP; C:U2 snRNP; C:U1 snRNP; C:small nucleolar ribonucleoprotein complex; C:U4 snRNP; P:mRNA splicing, via spliceosome; C:U12-type spliceosomal complex; F:RNA binding; C:catalytic step 2 spliceosome; C:precatalytic spliceosome; C:SMN-Sm protein complex; C:P granule; C:spliceosomal tri-snRNP complex; C:viral nucleocapsid; C:U2-type prespliceosome	NA	NA	IPR001163 (PFAM); IPR010920 (SUPERFAMILY); G3DSA:2.30.30.100 (GENE3D),PIRSF037188 (PIR),PTHR10553 (PANTHER),PTHR10553:SF13 (PANTHER)	no GO terms	27.1	RNA.processing	(at3g11500 : 130.0) Small nuclear ribonucleoprotein family protein; FUNCTIONS IN: molecular_function unknown; LOCATED IN: nucleolus, nucleus, small nucleolar ribonucleoprotein complex; EXPRESSED IN: 22 plant structures; EXPRESSED DURING: 13 growth stages; CONTAINS InterPro DOMAIN/s: Like-Sm ribonucleoprotein (LSM) domain (InterPro:IPR001163), Like-Sm ribonucleoprotein (LSM) domain, eukaryotic/arc…
	WEIGHT	3	MtrunA17Chr3_20500592	6.27e-11	chr3:20500592..20500592	1	NONE		No
	WEIGHT	4	MtrunA17Chr4_56799264	6.39e-10	chr4:56799264..56799264	1	NONE	MtrunA17Chr4g0065741	No	1.12357	1.41549	1.21776	0.595745	1.62468	3.89099	11.2508	NA	NA	NA	Medtr4g117350	RNA-binding (RRM RBD RNP motif) family	F:GO:0000166; F:GO:0003676	F:nucleotide binding; F:nucleic acid binding	NA	NA	IPR000504 (PFAM); IPR012677 (G3DSA:3.30.70.GENE3D); PTHR15241 (PANTHER),PTHR15241:SF7 (PANTHER)	F:GO:0003676; F:GO:0000166	27.4	RNA.RNA binding	(at5g19030 : 87.0) RNA-binding (RRM/RBD/RNP motifs) family protein; Has 35333 Blast hits to 34131 proteins in 2444 species: Archae - 798; Bacteria - 22429; Metazoa - 974; Fungi - 991; Plants - 531; Viruses - 0; Other Eukaryotes - 9610 (source: NCBI BLink). & (reliability: 174.0) & (original description: len=162 end=56802441 type=prot gn=MtrunA17Chr4g0065741 strand=+ chr=MtrunA17Chr4 begin=5679861…
	WEIGHT	3	MtrunA17Chr3_21682696	7.59e-10	chr3:21682696..21682696	1	NONE	MtrunA17Chr3g0097091	No	2.71802	2.26469	11.5882	6.71017	5.73939	22.6494	10.5693	NA	NA	NA	Medtr3g452360	probable galacturonosyltransferase 15	F:GO:0047262; C:GO:0016021; P:GO:0045489; C:GO:0000139; P:GO:0071555	F:polygalacturonate 4-alpha-galacturonosyltransferase activity; C:integral component of membrane; P:pectin biosynthetic process; C:Golgi membrane; P:cell wall organization	EC:2.4.1.43	Polygalacturonate 4-alpha-galacturonosyltransferase	IPR002495 (PFAM); PTHR32116:SF44 (PANTHER),CYTOPLASMIC_DOMAIN (unknown),NON_CYTOPLASMIC_DOMAIN (unknown),TRANSMEMBRANE (unknown),TMhelix (TMHMM)	no GO terms	26.2	misc.UDP glucosyl and glucoronyl transferases	(at3g58790 : 607.0) Encodes a protein with putative galacturonosyltransferase activity.; galacturonosyltransferase 15 (GAUT15); CONTAINS InterPro DOMAIN/s: Glycosyl transferase, family 8 (InterPro:IPR002495); BEST Arabidopsis thaliana protein match is: galacturonosyltransferase 14 (TAIR:AT5G15470.1); Has 1513 Blast hits to 1502 proteins in 296 species: Archae - 0; Bacteria - 573; Metazoa - 140; F…
	WEIGHT							MtrunA17Chr3g0097101	No	13.3336	0.082343	10.6572	0.063536	0	0	0.258952	NA	MADS-MIKC	transcription factor	Medtr3g452380	partial	C:GO:0005634; F:GO:0003677; F:GO:0003700; P:GO:0006351; P:GO:0006355; F:GO:0046983	C:nucleus; F:DNA binding; F:transcription factor activity, sequence-specific DNA binding; P:transcription, DNA-templated; P:regulation of transcription, DNA-templated; F:protein dimerization activity	NA	NA	IPR002100 (PRINTS); IPR002487 (PFAM); Coil (COIL),PTHR11945 (PANTHER),PTHR11945:SF258 (PANTHER)	F:GO:0003677; C:GO:0005634; F:GO:0046983	33.99	development.unspecified	(at3g58780 : 288.0) One of two genes (SHP1 and SHP2) that are required for fruit dehiscence. The two genes control dehiscence zone differentiation and promote the lignification of adjacent cells.; SHATTERPROOF 1 (SHP1); FUNCTIONS IN: protein binding, DNA binding, sequence-specific DNA binding transcription factor activity; INVOLVED IN: fruit dehiscence, ovule development, carpel development; LOCA…
	WEIGHT	4	MtrunA17Chr4_48241624	4.21e-09	chr4:48241624..48241624	1	NONE	MtrunA17Chr4g0054451	No	9.91741	30.6946	617.013	0	0.065383	0.106444	43.0748	NA	NA	NA	Medtr4g097640	probable xyloglucan endotransglucosylase hydrolase 6	C:GO:0005618; C:GO:0048046; C:GO:0016021; P:GO:0071555; F:GO:0004553; F:GO:0016762; P:GO:0010411; P:GO:0042546	C:cell wall; C:apoplast; C:integral component of membrane; P:cell wall organization; F:hydrolase activity, hydrolyzing O-glycosyl compounds; F:xyloglucan:xyloglucosyl transferase activity; P:xyloglucan metabolic process; P:cell wall biogenesis	EC:2.4.1.207	Xyloglucan:xyloglucosyl transferase	IPR000757 (PFAM); IPR008263 (PROSITE); IPR010713 (PFAM); IPR013320 (G3DSA:2.60.120.GENE3D); IPR016455 (PIR); PTHR31062 (PANTHER),PTHR31062:SF81 (PANTHER),CYTOPLASMIC_DOMAIN (unknown),NON_CYTOPLASMIC_DOMAIN (unknown),TRANSMEMBRANE (unknown),SignalP-noTM (SIGNALP),TMhelix (TMHMM)	P:GO:0005975; P:GO:0006073; C:GO:0005618; C:GO:0048046; F:GO:0016762; P:GO:0010411; P:GO:0042546	10.7	cell wall.modification	(at5g65730 : 459.0) xyloglucan endotransglucosylase/hydrolase 6 (XTH6); FUNCTIONS IN: hydrolase activity, acting on glycosyl bonds, hydrolase activity, hydrolyzing O-glycosyl compounds, xyloglucan:xyloglucosyl transferase activity; INVOLVED IN: response to water deprivation; LOCATED IN: endomembrane system, cell wall, apoplast; EXPRESSED IN: 21 plant structures; EXPRESSED DURING: 14 growth stages…
	WEIGHT	5	MtrunA17Chr5_39987332	1.24e-08	chr5:39987332..39987332	1	NONE	MtrunA17Chr5g0441651	No	4.40326	2.3556	22.681	16.3117	11.5287	33.459	14.259	NA	NA	NA	Medtr5g089280	dihydropyrimidinase	P:GO:0006212; C:GO:0005783; C:GO:0005794; F:GO:0004157	P:uracil catabolic process; C:endoplasmic reticulum; C:Golgi apparatus; F:dihydropyrimidinase activity	EC:3.5.2.2	Dihydropyrimidinase	IPR006680 (PFAM); IPR011059 (G3DSA:2.30.40.GENE3D); IPR011778 (TIGRFAMs); G3DSA:3.20.20.140 (GENE3D),PTHR11647 (PANTHER),PTHR11647:SF79 (PANTHER),NON_CYTOPLASMIC_DOMAIN (unknown),SIGNAL_PEPTIDE (unknown),SIGNAL_PEPTIDE_C_REGION (unknown),SIGNAL_PEPTIDE_H_REGION (unknown),SIGNAL_PEPTIDE_N_REGION (unknown),SignalP-noTM (SIGNALP),TMhelix (TMHMM)	C:GO:0005737; F:GO:0016787	23.2.1.4	nucleotide metabolism.degradation.pyrimidine.dihydropyrimidinase	(at5g12200 : 868.0) Encodes a protein with dihydropyrimidine amidohydrolase activity. It localizes to the secretory system and plays a role in uracil metabolism.; pyrimidine 2 (PYD2); CONTAINS InterPro DOMAIN/s: D-hydantoinase (InterPro:IPR011778), Amidohydrolase 1 (InterPro:IPR006680), Metal-dependent hydrolase, composite domain (InterPro:IPR011059); BEST Arabidopsis thaliana protein match is: a…
	WEIGHT							MtrunA17Chr5g0441661	No	0.580733	0	39.344	0	0	0	0	NA	NA	NA	Medtr5g089290	RPM1-interacting 4 (RIN4) family	NA	NA	NA	NA	IPR008700 (PFAM); PTHR33882 (PANTHER),PTHR33882:SF5 (PANTHER)	no GO terms	35.2	not assigned.unknown	no hits & (original description: len=129 chr=MtrunA17Chr5 strand=- gn=MtrunA17Chr5g0441661 type=prot begin=39984304 end=39985382 def=Putative RIN4, pathogenic type III effector avirulence factor Avr cleavage)
	WEIGHT							MtrunA17Chr5g0441671	No	11.0196	4.33571	26.2474	30.9454	42.2759	163.922	77.693	NA	NA	NA	Medtr5g089300	splicing factor 3B subunit 6	F:GO:0000166; F:GO:0003676; C:GO:0005689; C:GO:0071013; C:GO:0071011; C:GO:0005684; C:GO:0005686; P:GO:0000398	F:nucleotide binding; F:nucleic acid binding; C:U12-type spliceosomal complex; C:catalytic step 2 spliceosome; C:precatalytic spliceosome; C:U2-type spliceosomal complex; C:U2 snRNP; P:mRNA splicing, via spliceosome	NA	NA	IPR000504 (PFAM); IPR012677 (G3DSA:3.30.70.GENE3D); PTHR12785 (PANTHER)	F:GO:0003676; F:GO:0000166	27.4	RNA.RNA binding	(at5g12190 : 213.0) RNA-binding (RRM/RBD/RNP motifs) family protein; FUNCTIONS IN: RNA binding, nucleotide binding, nucleic acid binding; INVOLVED IN: biological_process unknown; EXPRESSED IN: 24 plant structures; EXPRESSED DURING: 13 growth stages; CONTAINS InterPro DOMAIN/s: RNA recognition motif, RNP-1 (InterPro:IPR000504), Nucleotide-binding, alpha-beta plait (InterPro:IPR012677); BEST Arabid…
	WEIGHT							MtrunA17Chr5g0441681	No
	WEIGHT							MtrunA17Chr5g0441691	No	0.580225	0.662797	7.44848	0.178996	0.513504	0.566099	2.74085	CAMK_CDPK	NA	NA	Medtr5g089320	Calcium-dependent kinase 17	C:GO:0005634; F:GO:0005524; F:GO:0005516; P:GO:0009738; C:GO:0005737; F:GO:0005509; P:GO:0046777; F:GO:0004683; P:GO:0018105; P:GO:0035556; F:GO:0009931	C:nucleus; F:ATP binding; F:calmodulin binding; P:abscisic acid-activated signaling pathway; C:cytoplasm; F:calcium ion binding; P:protein autophosphorylation; F:calmodulin-dependent protein kinase activity; P:peptidyl-serine phosphorylation; P:intracellular signal transduction; F:calcium-dependent protein serine/threonine kinase activity	EC:2.7.11.17	Calcium/calmodulin-dependent protein kinase	IPR000719 (PFAM); IPR002048 (PFAM); IPR008271 (PROSITE); IPR011009 (SUPERFAMILY); IPR011992 (G3DSA:1.10.238.GENE3D); IPR017441 (PROSITE); IPR018247 (PROSITE); G3DSA:1.10.510.10 (GENE3D),G3DSA:3.30.200.20 (GENE3D),PTHR24349 (PANTHER),PTHR24349:SF224 (PANTHER),CYTOPLASMIC_DOMAIN (unknown),NON_CYTOPLASMIC_DOMAIN (unknown),TRANSMEMBRANE (unknown)	F:GO:0005524; F:GO:0005509; F:GO:0004672; P:GO:0006468	30.3	signalling.calcium	(at5g12180 : 872.0) member of Calcium Dependent Protein Kinase; calcium-dependent protein kinase 17 (CPK17); FUNCTIONS IN: in 6 functions; INVOLVED IN: regulation of pollen tube growth, protein amino acid phosphorylation, N-terminal protein myristoylation; LOCATED IN: plasma membrane, cytoplasm; EXPRESSED IN: 9 plant structures; EXPRESSED DURING: L mature pollen stage, M germinated pollen stage, …
	WEIGHT							MtrunA17Chr5g1024447	No
	WEIGHT	6	MtrunA17Chr6_13176638	2.3e-08	chr6:13176638..13176638	1	NONE		No
	WEIGHT	2	MtrunA17Chr2_32954933	2.33e-08	chr2:32954933..32954933	1	NONE	MtrunA17Chr2g0310021	No	1.01178	1.70968	3.20627	2.16813	1.96972	3.528	5.42264	NA	NA	NA	NA	APO chloroplastic	F:GO:0003723; C:GO:0016021	F:RNA binding; C:integral component of membrane	NA	NA	IPR023342 (PFAM); PTHR10388 (PANTHER),PTHR10388:SF23 (PANTHER)	F:GO:0003723	35.2	not assigned.unknown	(at5g57930 : 447.0) ACCUMULATION OF PHOTOSYSTEM ONE 2; ACCUMULATION OF PHOTOSYSTEM ONE 2 (APO2); FUNCTIONS IN: molecular_function unknown; INVOLVED IN: embryo development ending in seed dormancy; LOCATED IN: chloroplast; EXPRESSED IN: 21 plant structures; EXPRESSED DURING: 13 growth stages; CONTAINS InterPro DOMAIN/s: Protein of unknown function DUF794, plant (InterPro:IPR008512); BEST Arabidopsi…
	WEIGHT							MtrunA17Chr2g0310041	No	63.6443	21.0658	78.6126	124.7	58.5196	5.3327	0	NA	NA	NA	NA	aconitate partial	P:GO:0008152	P:metabolic process	NA	NA	IPR000573 (PFAM); IPR006249 (PANTHER); IPR015928 (G3DSA:3.20.19.GENE3D); PTHR11670:SF48 (PANTHER)	P:GO:0008152	8.1.3	TCA / org transformation.TCA.aconitase	(q6yzx6|acoc_orysa : 261.0) Putative aconitate hydratase, cytoplasmic (EC 4.2.1.3) (Citrate hydro-lyase) (Aconitase) - Oryza sativa (Rice) & (at2g05710 : 259.0) Encodes an aconitase that can catalyze the conversion of citrate to isocitrate through a cis-aconitate intermediate, indicating that it may participate in the TCA cycle and other primary metabolic pathways. The protein is believed to accu…
	WEIGHT							MtrunA17Chr2g0310051	No	5.42027	1.45806	8.02519	0	0	0.247085	0	NA	NA	NA	NA	aconitate cytoplasmic	P:GO:0008152; F:GO:0016829; F:GO:0051539; F:GO:0051536; F:GO:0003994	P:metabolic process; F:lyase activity; F:4 iron, 4 sulfur cluster binding; F:iron-sulfur cluster binding; F:aconitate hydratase activity	NA	NA	IPR001030 (PRINTS); IPR006249 (PANTHER); IPR015931 (G3DSA:3.30.499.GENE3D); IPR018136 (PROSITE); PTHR11670:SF48 (PANTHER),CYTOPLASMIC_DOMAIN (unknown),NON_CYTOPLASMIC_DOMAIN (unknown),TRANSMEMBRANE (unknown),TMhelix (TMHMM)	P:GO:0008152	8.1.3	TCA / org transformation.TCA.aconitase	(q6yzx6|acoc_orysa : 413.0) Putative aconitate hydratase, cytoplasmic (EC 4.2.1.3) (Citrate hydro-lyase) (Aconitase) - Oryza sativa (Rice) & (at2g05710 : 411.0) Encodes an aconitase that can catalyze the conversion of citrate to isocitrate through a cis-aconitate intermediate, indicating that it may participate in the TCA cycle and other primary metabolic pathways. The protein is believed to accu…
	WEIGHT	4	MtrunA17Chr4_26579438	2.96e-08	chr4:26579438..26579438	1	NONE	MtrunA17Chr4g0025631	No	2.25462	3.32403	7.33694	6.32391	9.57243	22.6673	15.3407	NA	NA	NA	Medtr4g051625	ribosomal RNA-processing	C:GO:0034456; P:GO:0000028; P:GO:0006364; C:GO:0032545	C:UTP-C complex; P:ribosomal small subunit assembly; P:rRNA processing; C:CURI complex	NA	NA	IPR024326 (PANTHER); Coil (COIL)	no GO terms	35.2	not assigned.unknown	(at5g38720 : 110.0) unknown protein; Has 13419 Blast hits to 9093 proteins in 698 species: Archae - 38; Bacteria - 1038; Metazoa - 4949; Fungi - 1086; Plants - 485; Viruses - 44; Other Eukaryotes - 5779 (source: NCBI BLink). & (reliability: 220.0) & (original description: len=377 end=26577601 strand=- chr=MtrunA17Chr4 gn=MtrunA17Chr4g0025631 type=prot begin=26571761 def=Putative ribosomal RNA-pro…
SEED COMPOSITION	S content	5	MtrunA17Chr5_7518926	7.21e-17	chr5:7518926..7518926	1	NONE	MtrunA17Chr5g0403771	No	0.024546	1.4843	0.585269	0.15991	0.177463	2.8629	1.67765	NA	NA	NA	Medtr5g019780	Vicilin-like antimicrobial peptides 2-2	F:GO:0045735	F:nutrient reservoir activity	NA	NA	IPR006045 (PFAM); IPR011051 (SUPERFAMILY); IPR014710 (G3DSA:2.60.120.GENE3D); Coil (COIL),PTHR31189 (PANTHER),PTHR31189:SF20 (PANTHER),NON_CYTOPLASMIC_DOMAIN (unknown),SIGNAL_PEPTIDE (unknown),SIGNAL_PEPTIDE_C_REGION (unknown),SIGNAL_PEPTIDE_H_REGION (unknown),SIGNAL_PEPTIDE_N_REGION (unknown),SignalP-noTM (SIGNALP),TMhelix (TMHMM)	F:GO:0045735	35.1	not assigned.no ontology	(at2g18540 : 348.0) RmlC-like cupins superfamily protein; FUNCTIONS IN: nutrient reservoir activity; INVOLVED IN: biological_process unknown; LOCATED IN: endomembrane system; CONTAINS InterPro DOMAIN/s: Cupin, RmlC-type (InterPro:IPR011051), Cupin 1 (InterPro:IPR006045), RmlC-like jelly roll fold (InterPro:IPR014710); BEST Arabidopsis thaliana protein match is: RmlC-like cupins superfamily protei…
	S content							MtrunA17Chr5g0403781	No	5.98447	11.3581	8.85933	2.58093	2.27338	8.33886	94.2	NA	NA	NA	Medtr5g019790	probable phosphatase 2C 80	F:GO:0003824	F:catalytic activity	NA	NA	IPR001932 (G3DSA:3.60.40.GENE3D); PTHR12320 (PANTHER),PTHR12320:SF30 (PANTHER)	F:GO:0003824	26.13	misc.acid and other phosphatases	(at4g16580 : 339.0) Protein phosphatase 2C family protein; FUNCTIONS IN: phosphoprotein phosphatase activity, catalytic activity; CONTAINS InterPro DOMAIN/s: Protein phosphatase 2C-related (InterPro:IPR001932), Sporulation stage II, protein E C-terminal (InterPro:IPR010822); BEST Arabidopsis thaliana protein match is: Protein phosphatase 2C family protein (TAIR:AT5G66720.1); Has 838 Blast hits to…
	S content	2	MtrunA17Chr2_45988522	2.09e-12	chr2:45988522..45988522	1	NONE	MtrunA17Chr2g0326151	No	0.208747	0.380583	1.99413	0.536716	0.133771	0.499368	0.703389	NA	NA	NA	Medtr2g093510	Pre-mRNA-processing-splicing factor 8	P:GO:0007264; C:GO:0005682; C:GO:0005681; P:GO:0000398; P:GO:0000244; F:GO:0005525; F:GO:0000386; F:GO:0003676; F:GO:0017070; F:GO:0030623; F:GO:0097157; F:GO:0003723; C:GO:0071013; F:GO:0030619; F:GO:0030620	P:small GTPase mediated signal transduction; C:U5 snRNP; C:spliceosomal complex; P:mRNA splicing, via spliceosome; P:spliceosomal tri-snRNP complex assembly; F:GTP binding; F:second spliceosomal transesterification activity; F:nucleic acid binding; F:U6 snRNA binding; F:U5 snRNA binding; F:pre-mRNA intronic binding; F:RNA binding; C:catalytic step 2 spliceosome; F:U1 snRNA binding; F:U2 snRNA bin…	NA	NA	IPR012337 (SUPERFAMILY); IPR019581 (PFAM); IPR027652 (PANTHER); Coil (COIL),PTHR11140:SF1 (PANTHER)	F:GO:0003676; F:GO:0030623; C:GO:0005681	27.1.1	RNA.processing.splicing	(at1g80070 : 496.0) a genetic locus involved in embryogenesis. Mutations in this locus result in an abnormal suspensor and embryo lethality.; ABNORMAL SUSPENSOR 2 (SUS2); INVOLVED IN: nuclear mRNA splicing, via spliceosome; LOCATED IN: chloroplast, membrane; EXPRESSED IN: 24 plant structures; EXPRESSED DURING: 13 growth stages; CONTAINS InterPro DOMAIN/s: Mov34/MPN/PAD-1 (InterPro:IPR000555), Pre…
	S content							MtrunA17Chr2g0326161	No	0	0	0	0	0	0.415999	0	NA	NA	NA	NA	allergen gly M Bd 28 kDa	F:GO:0045735	F:nutrient reservoir activity	NA	NA	IPR011051 (SUPERFAMILY); IPR014710 (G3DSA:2.60.120.GENE3D); PTHR31189 (PANTHER),PTHR31189:SF16 (PANTHER),CYTOPLASMIC_DOMAIN (unknown),NON_CYTOPLASMIC_DOMAIN (unknown),SIGNAL_PEPTIDE (unknown),SIGNAL_PEPTIDE_C_REGION (unknown),SIGNAL_PEPTIDE_H_REGION (unknown),SIGNAL_PEPTIDE_N_REGION (unknown),TRANSMEMBRANE (unknown),SignalP-TM (SIGNALP),SignalP-noTM (SIGNALP),TMhelix (TMHMM)	no GO terms	33.1	development.storage proteins	(at2g28490 : 84.0) RmlC-like cupins superfamily protein; FUNCTIONS IN: nutrient reservoir activity; INVOLVED IN: biological_process unknown; LOCATED IN: endomembrane system; EXPRESSED IN: seed; EXPRESSED DURING: seedling growth; CONTAINS InterPro DOMAIN/s: Cupin, RmlC-type (InterPro:IPR011051), Cupin 1 (InterPro:IPR006045), RmlC-like jelly roll fold (InterPro:IPR014710); BEST Arabidopsis thaliana…
	S content	5	MtrunA17Chr5_42555471	5.47e-12	chr5:42555471..42555471	1	NONE	MtrunA17Chr5g0445531	No	0	0	52.1639	0	0	0	0.083065	NA	NA	NA	Medtr5g094660	cytochrome P450 family 71	F:GO:0005506; P:GO:0044550; C:GO:0016021; F:GO:0016709; P:GO:0055114; F:GO:0020037	F:iron ion binding; P:secondary metabolite biosynthetic process; C:integral component of membrane; F:oxidoreductase activity, acting on paired donors, with incorporation or reduction of molecular oxygen, NAD(P)H as one donor, and incorporation of one atom of oxygen; P:oxidation-reduction process; F:heme binding	EC:1.14.13	Acting on paired donors, with incorporation or reduction of molecular oxygen. The oxygen incorporated need not be derived from O(2)	IPR001128 (PRINTS); IPR002401 (PRINTS); IPR017972 (PROSITE); G3DSA:1.10.630.10 (GENE3D),PTHR24298 (PANTHER),PTHR24298:SF198 (PANTHER),CYTOPLASMIC_DOMAIN (unknown),NON_CYTOPLASMIC_DOMAIN (unknown),TRANSMEMBRANE (unknown),TMhelix (TMHMM)	F:GO:0005506; P:GO:0055114; F:GO:0020037	26.1	misc.cytochrome P450	(o48923|c71da_soybn : 651.0) Cytochrome P450 71D10 (EC 1.14.-.-) - Glycine max (Soybean) & (gnl|cdd|35378 : 443.0) no description available & (at3g26300 : 388.0) putative cytochrome P450; "cytochrome P450, family 71, subfamily B, polypeptide 34" (CYP71B34); FUNCTIONS IN: electron carrier activity, monooxygenase activity, iron ion binding, oxygen binding, heme binding; INVOLVED IN: oxidation reduc…
	S content							MtrunA17Chr5g0445541	No	0	0	0	0	0	0	0	NA	NA	NA	Medtr5g094670	cytochrome P450 family 71	F:GO:0005506; F:GO:0016705; F:GO:0016491; F:GO:0046872; C:GO:0016020; C:GO:0016021; P:GO:0055114; F:GO:0004497; F:GO:0020037	F:iron ion binding; F:oxidoreductase activity, acting on paired donors, with incorporation or reduction of molecular oxygen; F:oxidoreductase activity; F:metal ion binding; C:membrane; C:integral component of membrane; P:oxidation-reduction process; F:monooxygenase activity; F:heme binding	NA	NA	IPR001128 (PFAM); IPR002401 (PRINTS); G3DSA:1.10.630.10 (GENE3D),PTHR24298 (PANTHER),PTHR24298:SF237 (PANTHER),CYTOPLASMIC_DOMAIN (unknown),NON_CYTOPLASMIC_DOMAIN (unknown),TRANSMEMBRANE (unknown),TMhelix (TMHMM)	F:GO:0005506; P:GO:0055114; F:GO:0020037	35.2	not assigned.unknown	(original description: len=136 end=42558009 type=prot strand=+ chr=MtrunA17Chr5 gn=MtrunA17Chr5g0445541 begin=42557599 def=Putative cytochrome P450)
	S content							MtrunA17Chr5g0445551	No	0	5.07245	0	4.74672	0	0	0	NA	NA	NA	NA	cytochrome P450 family 71	F:GO:0005506; F:GO:0016491; F:GO:0016705; F:GO:0046872; P:GO:0044550; C:GO:0016020; C:GO:0016021; F:GO:0016709; P:GO:0055114; F:GO:0004497; F:GO:0020037	F:iron ion binding; F:oxidoreductase activity; F:oxidoreductase activity, acting on paired donors, with incorporation or reduction of molecular oxygen; F:metal ion binding; P:secondary metabolite biosynthetic process; C:membrane; C:integral component of membrane; F:oxidoreductase activity, acting on paired donors, with incorporation or reduction of molecular oxygen, NAD(P)H as one donor, and inco…	NA	NA	IPR001128 (SUPERFAMILY); G3DSA:1.10.630.10 (GENE3D),PTHR24298 (PANTHER),PTHR24298:SF245 (PANTHER)	F:GO:0005506; P:GO:0055114; F:GO:0020037	35.2	not assigned.unknown	(original description: len=61 begin=42558405 chr=MtrunA17Chr5 gn=MtrunA17Chr5g0445551 strand=+ type=prot end=42558590 def=Putative cytochrome P450)
	S content							MtrunA17Chr5g0445561	No	0	0	0	0	0	0.173247	0	NA	C2H2	transcription factor	Medtr5g094680	zinc C3HC4 type (RING finger)	F:GO:0008270	F:zinc ion binding	NA	NA	IPR001841 (PFAM); IPR013083 (G3DSA:3.30.40.GENE3D); PTHR14155 (PANTHER),PTHR14155:SF307 (PANTHER),SSF57850 (SUPERFAMILY)	F:GO:0008270; F:GO:0005515	35.2	not assigned.unknown	no hits & (original description: len=223 end=42560456 begin=42559785 type=prot strand=- chr=MtrunA17Chr5 gn=MtrunA17Chr5g0445561 def=Putative transcription factor C2H2 family)
	S content	6	MtrunA17Chr6_30934715	8.09e-10	chr6:30934715..30934715	1	NONE		No
	S content	1	MtrunA17Chr1_31627600	9.84e-10	chr1:31627600..31627600	1	NONE	MtrunA17Chr1g0180461	No	0	0	0	0	0	0	0	NA	NA	NA	NA	HASTY 1	P:GO:0048364; C:GO:0005634; P:GO:0048367; P:GO:0035281; P:GO:0009944; P:GO:0009910; P:GO:0009965	P:root development; C:nucleus; P:shoot system development; P:pre-miRNA export from nucleus; P:polarity specification of adaxial/abaxial axis; P:negative regulation of flower development; P:leaf morphogenesis	NA	NA	PTHR11223 (PANTHER),PTHR11223:SF7 (PANTHER)	no GO terms	27.1	RNA.processing	(at3g05040 : 121.0) Encodes member of importin/exportin family. Involved in timing of shoot maturation. Involved in miRNA transport. Mutants flower early and have small, curled leaves and reduced abundance of certain miRNA species.; HASTY (HST); CONTAINS InterPro DOMAIN/s: Exportin-1/Importin-beta-like (InterPro:IPR013598), Armadillo-type fold (InterPro:IPR016024); Has 520 Blast hits to 417 prote…
	S content							MtrunA17Chr1g0180471	No	0	0.204586	0	0	0	0	0.637544	NA	NA	NA	Medtr1g063040	HASTY 1	NA	NA	NA	NA	IPR016024 (SUPERFAMILY); PTHR11223 (PANTHER),PTHR11223:SF7 (PANTHER)	F:GO:0005488	27.1	RNA.processing	(at3g05040 : 455.0) Encodes member of importin/exportin family. Involved in timing of shoot maturation. Involved in miRNA transport. Mutants flower early and have small, curled leaves and reduced abundance of certain miRNA species.; HASTY (HST); CONTAINS InterPro DOMAIN/s: Exportin-1/Importin-beta-like (InterPro:IPR013598), Armadillo-type fold (InterPro:IPR016024); Has 520 Blast hits to 417 prote…
	S content							MtrunA17Chr1g0180481	No	0.069763	0.117184	0	0	0	0	1.0855	NA	NA	NA	NA	HASTY 1	P:GO:0048364; C:GO:0005634; P:GO:0048367; P:GO:0035281; P:GO:0009944; P:GO:0009965; P:GO:0009910	P:root development; C:nucleus; P:shoot system development; P:pre-miRNA export from nucleus; P:polarity specification of adaxial/abaxial axis; P:leaf morphogenesis; P:negative regulation of flower development	NA	NA	PTHR11223 (PANTHER),PTHR11223:SF7 (PANTHER)	no GO terms	27.1	RNA.processing	(at3g05040 : 356.0) Encodes member of importin/exportin family. Involved in timing of shoot maturation. Involved in miRNA transport. Mutants flower early and have small, curled leaves and reduced abundance of certain miRNA species.; HASTY (HST); CONTAINS InterPro DOMAIN/s: Exportin-1/Importin-beta-like (InterPro:IPR013598), Armadillo-type fold (InterPro:IPR016024); Has 520 Blast hits to 417 prote…
	S content	4	MtrunA17Chr4_32623172	1.46e-09	chr4:32623172..32623172	1	NONE	MtrunA17Chr4g0032551	No
	S content							MtrunA17Chr4g0032561	No	7.51423	5.58977	11.3926	8.5798	9.41678	31.3134	27.5494	NA	C2H2	transcription factor	Medtr4g065670	E3 ubiquitin ligase BIG BROTHER-like	F:GO:0008270; F:GO:0061630; P:GO:0043161; P:GO:0046621; F:GO:0016874; P:GO:0016567	F:zinc ion binding; F:ubiquitin protein ligase activity; P:proteasome-mediated ubiquitin-dependent protein catabolic process; P:negative regulation of organ growth; F:ligase activity; P:protein ubiquitination	NA	NA	IPR001841 (PFAM); IPR013083 (G3DSA:3.30.40.GENE3D); PTHR14155 (PANTHER),PTHR14155:SF266 (PANTHER),SSF57850 (SUPERFAMILY)	F:GO:0008270; F:GO:0005515	29.5.11.4.2	protein.degradation.ubiquitin.E3.RING	(at3g63530 : 192.0) Encodes a novel E3 ubiquitin ligase that acts as a central negative regulator of Arabidopsis floral organ size. Organ size is limited by restricting the period of proliferative growth, rather than the rate of growth and appears to act in a novel pathway, independent of ANT and JAG. Both mRNA and protein are expressed in all actively growing regions of the plant and the vascula…
	S content	5	MtrunA17Chr5_8051955	1.76e-09	chr5:8051955..8051955	1	NONE	MtrunA17Chr5g0404631	No	0	0.038451	57.2785	0.237352	0.264801	5.91656	0.233065	NA	NA	NA	Medtr5g020940	Salicylate O-methyltransferase	F:GO:0030795; P:GO:0032259	F:jasmonate O-methyltransferase activity; P:methylation	EC:2.1.1.141	Jasmonate O-methyltransferase	IPR005299 (PFAM); PTHR31009 (PANTHER),PTHR31009:SF34 (PANTHER)	F:GO:0008168	17.8.1.1.7	hormone metabolism.salicylic acid.synthesis-degradation.synthesis.methyl-SA methylesterase	(gnl|cdd|86349 : 405.0) no description available & (q9fyz9|bamt_antma : 318.0) Benzoate carboxyl methyltransferase (EC 2.1.1.-) (S-adenosyl-L-methionine:benzoic acid carboxyl methyltransferase) - Antirrhinum majus (Garden snapdragon) & (at3g11480 : 294.0) The gene encodes a SABATH methyltransferase that methylates both salicylic acid and benzoic acid. It is highly expressed in flowers, induced by…
	S content							MtrunA17Chr5g0404641	No	0	0	0.112638	0.832685	0	0.8348	0.330906	NA	NA	NA	Medtr5g020960	heavy-metal-associated domain	P:GO:0046916; F:GO:0046914; C:GO:0005737; P:GO:0030001	P:cellular transition metal ion homeostasis; F:transition metal ion binding; C:cytoplasm; P:metal ion transport	NA	NA	IPR006121 (PFAM); G3DSA:3.30.70.100 (GENE3D),PTHR22814 (PANTHER),PTHR22814:SF218 (PANTHER)	F:GO:0046872; P:GO:0030001	35.2	not assigned.unknown	no hits & (original description: len=157 begin=8056468 strand=+ chr=MtrunA17Chr5 gn=MtrunA17Chr5g0404641 type=prot end=8058131 def=Putative heavy metal-associated domain, HMA)
	S content	8	MtrunA17Chr8_48959923	2.06e-09	chr8:48959923..48959923	1	NONE	MtrunA17Chr8g0392301	No	3.42854	3.75408	17.5613	22.4821	15.0014	38.5331	12.7155	NA	RR-A-type	response regulator and putative novel transcription factor	Medtr8g106150	histidine kinase 4	F:GO:0000155; P:GO:0000160; C:GO:0016021; P:GO:0023014; C:GO:0005622; P:GO:0018106	F:phosphorelay sensor kinase activity; P:phosphorelay signal transduction system; C:integral component of membrane; P:signal transduction by protein phosphorylation; C:intracellular; P:peptidyl-histidine phosphorylation	EC:2.7.3	Transferring phosphorus-containing groups	IPR001789 (PFAM); IPR003594 (G3DSA:3.30.565.GENE3D); IPR003661 (G3DSA:1.10.287.GENE3D); IPR004358 (PRINTS); IPR005467 (PROFILE); IPR006189 (PFAM); IPR011006 (SUPERFAMILY); Coil (COIL),G3DSA:3.40.50.2300 (GENE3D),PTHR43719 (PANTHER),PTHR43719:SF4 (PANTHER),CYTOPLASMIC_DOMAIN (unknown),NON_CYTOPLASMIC_DOMAIN (unknown),TRANSMEMBRANE (unknown),TMhelix (TMHMM)	F:GO:0000155; P:GO:0007165; P:GO:0000160; P:GO:0016310	17.4.2	hormone metabolism.cytokinin.signal transduction	(at2g01830 : 1276.0) Histidine kinase: cytokinin-binding receptor that transduces cytokinin signals across the plasma membrane; WOODEN LEG (WOL); FUNCTIONS IN: osmosensor activity, cytokine binding, cytokinin receptor activity, protein histidine kinase activity, phosphoprotein phosphatase activity; INVOLVED IN: in 7 processes; LOCATED IN: membrane; EXPRESSED IN: 30 plant structures; EXPRESSED DUR…
	S content	3	MtrunA17Chr3_32453735	3.36e-08	chr3:32453735..32453735	1	NONE	MtrunA17Chr3g0109681	No	4.1929	3.30143	10.9043	0	0.12631	0.528797	19.6083	NA	NA	NA	Medtr3g064310	CASP 2A2	C:GO:0016021; C:GO:0005886	C:integral component of membrane; C:plasma membrane	NA	NA	IPR006459 (TIGRFAMs); IPR006702 (PFAM); PTHR11615 (PANTHER),PTHR11615:SF169 (PANTHER),CYTOPLASMIC_DOMAIN (unknown),NON_CYTOPLASMIC_DOMAIN (unknown),SIGNAL_PEPTIDE (unknown),SIGNAL_PEPTIDE_C_REGION (unknown),SIGNAL_PEPTIDE_H_REGION (unknown),SIGNAL_PEPTIDE_N_REGION (unknown),TRANSMEMBRANE (unknown),SignalP-TM (SIGNALP),TMhelix (TMHMM)	no GO terms	35.1	not assigned.no ontology	(at1g17200 : 189.0) Uncharacterised protein family (UPF0497); FUNCTIONS IN: protein binding; INVOLVED IN: response to karrikin; EXPRESSED IN: 22 plant structures; EXPRESSED DURING: 13 growth stages; CONTAINS InterPro DOMAIN/s: Uncharacterised protein family UPF0497, trans-membrane plant (InterPro:IPR006702); BEST Arabidopsis thaliana protein match is: Uncharacterised protein family (UPF0497) (TAI…
	%S	5	MtrunA17Chr5_8051955	2.76e-08	chr5:8051955..8054749	3	MtrunA17Chr5_8052827,MtrunA17Chr5_8054749	MtrunA17Chr5g0404631	No	0	0.038451	57.2785	0.237352	0.264801	5.91656	0.233065	NA	NA	NA	Medtr5g020940	Salicylate O-methyltransferase	F:GO:0030795; P:GO:0032259	F:jasmonate O-methyltransferase activity; P:methylation	EC:2.1.1.141	Jasmonate O-methyltransferase	IPR005299 (PFAM); PTHR31009 (PANTHER),PTHR31009:SF34 (PANTHER)	F:GO:0008168	17.8.1.1.7	hormone metabolism.salicylic acid.synthesis-degradation.synthesis.methyl-SA methylesterase	(gnl|cdd|86349 : 405.0) no description available & (q9fyz9|bamt_antma : 318.0) Benzoate carboxyl methyltransferase (EC 2.1.1.-) (S-adenosyl-L-methionine:benzoic acid carboxyl methyltransferase) - Antirrhinum majus (Garden snapdragon) & (at3g11480 : 294.0) The gene encodes a SABATH methyltransferase that methylates both salicylic acid and benzoic acid. It is highly expressed in flowers, induced by…
	%S							MtrunA17Chr5g0404641	No	0	0	0.112638	0.832685	0	0.8348	0.330906	NA	NA	NA	Medtr5g020960	heavy-metal-associated domain	P:GO:0046916; F:GO:0046914; C:GO:0005737; P:GO:0030001	P:cellular transition metal ion homeostasis; F:transition metal ion binding; C:cytoplasm; P:metal ion transport	NA	NA	IPR006121 (PFAM); G3DSA:3.30.70.100 (GENE3D),PTHR22814 (PANTHER),PTHR22814:SF218 (PANTHER)	F:GO:0046872; P:GO:0030001	35.2	not assigned.unknown	no hits & (original description: len=157 begin=8056468 strand=+ chr=MtrunA17Chr5 gn=MtrunA17Chr5g0404641 type=prot end=8058131 def=Putative heavy metal-associated domain, HMA)
	N content	4	MtrunA17Chr4_56799264	6.14e-12	chr4:56799264..56799264	1	NONE	MtrunA17Chr4g0065741	No	1.12357	1.41549	1.21776	0.595745	1.62468	3.89099	11.2508	NA	NA	NA	Medtr4g117350	RNA-binding (RRM RBD RNP motif) family	F:GO:0000166; F:GO:0003676	F:nucleotide binding; F:nucleic acid binding	NA	NA	IPR000504 (PFAM); IPR012677 (G3DSA:3.30.70.GENE3D); PTHR15241 (PANTHER),PTHR15241:SF7 (PANTHER)	F:GO:0003676; F:GO:0000166	27.4	RNA.RNA binding	(at5g19030 : 87.0) RNA-binding (RRM/RBD/RNP motifs) family protein; Has 35333 Blast hits to 34131 proteins in 2444 species: Archae - 798; Bacteria - 22429; Metazoa - 974; Fungi - 991; Plants - 531; Viruses - 0; Other Eukaryotes - 9610 (source: NCBI BLink). & (reliability: 174.0) & (original description: len=162 end=56802441 type=prot gn=MtrunA17Chr4g0065741 strand=+ chr=MtrunA17Chr4 begin=5679861…
	N content	6	MtrunA17Chr6_13176638	1.33e-11	chr6:13176638..13176638	1	NONE		No
	N content	1	MtrunA17Chr1_17611945	7.77e-11	chr1:17611945..17611945	1	NONE	MtrunA17Chr1g0168711	No	34.5407	36.5644	59.947	28.9468	53.0423	113.942	152.106	NA	NA	NA	Medtr1g045750	3-isopropylmalate dehydratase large subunit-like	P:GO:0008652; F:GO:0051539; F:GO:0003861; F:GO:0016853	P:cellular amino acid biosynthetic process; F:4 iron, 4 sulfur cluster binding; F:3-isopropylmalate dehydratase activity; F:isomerase activity	EC:4.2.1.33	3-isopropylmalate dehydratase	IPR001030 (PRINTS); IPR006251 (TIGRFAMs); IPR015931 (G3DSA:3.30.499.GENE3D); IPR015932 (G3DSA:3.40.1060.GENE3D); PTHR43822 (PANTHER)	F:GO:0016836; P:GO:0008152; P:GO:0008652	16.5.1.1.1.3	secondary metabolism.sulfur-containing.glucosinolates.synthesis.aliphatic.methylthioalkylmalate isomerase large subunit (MAM-IL)	(at4g13430 : 845.0) Encodes methylthioalkylmalate isomerase.; isopropyl malate isomerase large subunit 1 (IIL1); FUNCTIONS IN: lyase activity, intramolecular transferase activity, transferring hydroxy groups; INVOLVED IN: glucosinolate biosynthetic process, response to cadmium ion, metabolic process; LOCATED IN: chloroplast stroma, chloroplast; EXPRESSED IN: 26 plant structures; EXPRESSED DURING:…
	N content	3	MtrunA17Chr3_7317464	4.52e-09	chr3:7317464..7317464	1	NONE	MtrunA17Chr3g0085931	No	0.029893	0	0	2.63657	3.3736	8.17958	0.061556	NA	NA	NA	Medtr3g023320	NBS-LRR type disease resistance	F:GO:0043531; P:GO:0006952	F:ADP binding; P:defense response	NA	NA	IPR002182 (PFAM); IPR027417 (G3DSA:3.40.50.GENE3D); PR00364 (PRINTS),PTHR23155 (PANTHER),PTHR23155:SF780 (PANTHER)	F:GO:0043531	20.1.7	stress.biotic.PR-proteins	(at3g14470 : 406.0) NB-ARC domain-containing disease resistance protein; FUNCTIONS IN: protein binding; INVOLVED IN: apoptosis, defense response; LOCATED IN: endomembrane system; EXPRESSED IN: 23 plant structures; EXPRESSED DURING: 14 growth stages; CONTAINS InterPro DOMAIN/s: Leucine-rich repeat-containing protein (InterPro:IPR015766), NB-ARC (InterPro:IPR002182), Leucine-rich repeat (InterPro:I…
	N content							MtrunA17Chr3g0085941	No	0	0	0	0	0.089546	0	0	NA	NA	NA	Medtr3g023330	cytochrome C biogenesis ccsA	NA	NA	NA	NA	IPR001810 (PFAM); PTHR32212 (PANTHER),PTHR32212:SF169 (PANTHER)	F:GO:0005515	35.2	not assigned.unknown	no hits & (original description: len=358 begin=7312675 type=prot strand=- gn=MtrunA17Chr3g0085941 chr=MtrunA17Chr3 end=7313870 def=Putative F-box domain, leucine-rich repeat domain, L domain-containing protein)
	N content	7	MtrunA17Chr7_55339972	1.45e-08	chr7:55339972..55339972	1	NONE	MtrunA17Chr7g0275391	No	0.966736	4.93659	2.70682	0.451077	1.11253	3.07197	12.8343	NA	NA	NA	Medtr7g116990	copper-transporting ATPase chloroplastic-like isoform X1	F:GO:0046872; P:GO:0030001	F:metal ion binding; P:metal ion transport	NA	NA	IPR006121 (PFAM); IPR017969 (PROSITE); G3DSA:3.30.70.100 (GENE3D),PTHR43520 (PANTHER),PTHR43520:SF6 (PANTHER),NON_CYTOPLASMIC_DOMAIN (unknown),SIGNAL_PEPTIDE (unknown),SIGNAL_PEPTIDE_C_REGION (unknown),SIGNAL_PEPTIDE_H_REGION (unknown),SIGNAL_PEPTIDE_N_REGION (unknown)	F:GO:0046872; P:GO:0030001	34.12	transport.metal	(at4g33520 : 92.4) Encodes a putative metal-transporting P-type ATPase.; P-type ATP-ase 1 (PAA1); FUNCTIONS IN: copper ion transmembrane transporter activity, ATPase activity, coupled to transmembrane movement of ions, phosphorylative mechanism; INVOLVED IN: photosynthetic electron transport chain; LOCATED IN: chloroplast, chloroplast envelope; EXPRESSED IN: 23 plant structures; EXPRESSED DURING:…
	N content	5	MtrunA17Chr5_5509202	2.4e-08	chr5:5509202..5509202	1	NONE		No
	N content	2	MtrunA17Chr2_49892398	3.14e-08	chr2:49892398..49892398	1	NONE		No
	% N	6	MtrunA17Chr6_7310002	3.07e-09	chr6:7310002..7310002	1	NONE	MtrunA17Chr6g0457641	No	0	0	0	0	0	0	0	NA	NA	NA	NA	cytochrome C biogenesis ccsA	NA	NA	NA	NA	IPR001810 (PFAM); PTHR32212 (PANTHER),PTHR32212:SF169 (PANTHER)	F:GO:0005515	35.2	not assigned.unknown	no hits & (original description: len=357 gn=MtrunA17Chr6g0457641 chr=MtrunA17Chr6 strand=- type=prot begin=7304456 end=7305529 def=Putative F-box domain, leucine-rich repeat domain, L domain-containing protein)
	% N							MtrunA17Chr6g0457651	No	0	0	0	0	0	0	0	NA	NA	NA	NA	transmembrane protein, putative	C:GO:0016021	C:integral component of membrane	NA	NA	NA	NA	35.2	not assigned.unknown	no hits & (original description: len=104 end=7307581 type=prot chr=MtrunA17Chr6 gn=MtrunA17Chr6g0457651 strand=+ begin=7307267 def=hypothetical protein)
	% N							MtrunA17Chr6g0457661	No	2.52393	1.50617	5.21694	5.25127	3.84167	21.1612	13.2833	NA	NA	NA	NA	zinc transporter 5-like isoform X2	P:GO:0010043; P:GO:0006812; P:GO:0055085; C:GO:0016020; P:GO:0098655; P:GO:0061088; C:GO:0016021; F:GO:0008324; F:GO:0005385; P:GO:0071577; C:GO:0005773	P:response to zinc ion; P:cation transport; P:transmembrane transport; C:membrane; P:cation transmembrane transport; P:regulation of sequestering of zinc ion; C:integral component of membrane; F:cation transmembrane transporter activity; F:zinc ion transmembrane transporter activity; P:zinc II ion transmembrane transport; C:vacuole	NA	NA	PTHR11562 (PANTHER),PTHR11562:SF71 (PANTHER),CYTOPLASMIC_DOMAIN (unknown),NON_CYTOPLASMIC_DOMAIN (unknown),SIGNAL_PEPTIDE (unknown),SIGNAL_PEPTIDE_C_REGION (unknown),SIGNAL_PEPTIDE_H_REGION (unknown),SIGNAL_PEPTIDE_N_REGION (unknown),TRANSMEMBRANE (unknown),TMhelix (TMHMM)	no GO terms	35.2	not assigned.unknown	(at5g38380 : 239.0) unknown protein; FUNCTIONS IN: molecular_function unknown; INVOLVED IN: biological_process unknown; LOCATED IN: membrane; EXPRESSED IN: 22 plant structures; EXPRESSED DURING: 14 growth stages; CONTAINS InterPro DOMAIN/s: Protein of unknown function DUF6, transmembrane (InterPro:IPR000620); Has 109 Blast hits to 107 proteins in 35 species: Archae - 0; Bacteria - 0; Metazoa - 59…
	% N							MtrunA17Chr6g0457671	No	4.90193	2.09118	9.93118	6.5551	8.10074	15.076	9.77503	NA	NA	NA	Medtr6g018620	zinc transporter 5	C:GO:0016021	C:integral component of membrane	NA	NA	PTHR11562 (PANTHER),PTHR11562:SF71 (PANTHER),CYTOPLASMIC_DOMAIN (unknown),NON_CYTOPLASMIC_DOMAIN (unknown),TRANSMEMBRANE (unknown),TMhelix (TMHMM),SSF103481 (SUPERFAMILY)	no GO terms	35.2	not assigned.unknown	(at5g38380 : 260.0) unknown protein; FUNCTIONS IN: molecular_function unknown; INVOLVED IN: biological_process unknown; LOCATED IN: membrane; EXPRESSED IN: 22 plant structures; EXPRESSED DURING: 14 growth stages; CONTAINS InterPro DOMAIN/s: Protein of unknown function DUF6, transmembrane (InterPro:IPR000620); Has 109 Blast hits to 107 proteins in 35 species: Archae - 0; Bacteria - 0; Metazoa - 59…
	% N	2	MtrunA17Chr2_39997412	7.52e-09	chr2:39982805..40008682	27	MtrunA17Chr2_39982805,MtrunA17Chr2_39983446,MtrunA17Chr2_39983446,MtrunA17Chr2_39983976,MtrunA17Chr2_39983976,MtrunA17Chr2_39984093,MtrunA17Chr2_39984093,MtrunA17Chr2_39984093,MtrunA17Chr2_39984744,MtrunA17Chr2_39984744,MtrunA17Chr2_39984744,MtrunA17Chr2_39987796,MtrunA17Chr2_39988257,MtrunA17Chr2_39988347,MtrunA17Chr2_39988838,MtrunA17Chr2_39989637,MtrunA17Chr2_39989640,MtrunA17Chr2_39990150,Mtr…	MtrunA17Chr2g0318301	No	4.49787	1.66217	5.75813	11.511	8.44322	25.5662	15.9947	RLK-Pelle_CrRLK1L-1	NA	NA	Medtr2g080220	receptor kinase THESEUS 1	F:GO:0005524; C:GO:0016021; F:GO:0004674; P:GO:0006468	F:ATP binding; C:integral component of membrane; F:protein serine/threonine kinase activity; P:protein phosphorylation	EC:2.7.11	Transferring phosphorus-containing groups	IPR000719 (SMART); IPR001245 (PFAM); IPR008271 (PROSITE); IPR011009 (SUPERFAMILY); IPR013320 (G3DSA:2.60.120.GENE3D); IPR017441 (PROSITE); IPR024788 (PFAM); G3DSA:1.10.510.10 (GENE3D),G3DSA:3.30.200.20 (GENE3D),PTHR27003 (PANTHER),PTHR27003:SF168 (PANTHER),CYTOPLASMIC_DOMAIN (unknown),NON_CYTOPLASMIC_DOMAIN (unknown),SIGNAL_PEPTIDE (unknown),SIGNAL_PEPTIDE_C_REGION (unknown),SIGNAL_PEPTIDE_H_REGI…	F:GO:0005524; F:GO:0004672; P:GO:0006468	30.2.16	signalling.receptor kinases.Catharanthus roseus-like RLK1	(at5g54380 : 1138.0) Encodes THESEUS1 (THE1), a receptor kinase regulated by Brassinosteroids and required for cell elongation during vegetative growth.; THESEUS1 (THE1); FUNCTIONS IN: protein kinase activity, kinase activity; INVOLVED IN: in 6 processes; LOCATED IN: plasma membrane; EXPRESSED IN: 26 plant structures; EXPRESSED DURING: 13 growth stages; CONTAINS InterPro DOMAIN/s: Protein kinase,…
	% N							MtrunA17Chr2g0318311	No	0	0	0.073839	0	1.92034	4.68298	0.0536	NA	NA	NA	Medtr2g080230	root cap late embryogenesis	NA	NA	NA	NA	IPR009646 (PFAM); PTHR31656 (PANTHER),PTHR31656:SF14 (PANTHER),NON_CYTOPLASMIC_DOMAIN (unknown),SIGNAL_PEPTIDE (unknown),SIGNAL_PEPTIDE_C_REGION (unknown),SIGNAL_PEPTIDE_H_REGION (unknown),SIGNAL_PEPTIDE_N_REGION (unknown),SignalP-TM (SIGNALP),SignalP-noTM (SIGNALP),TMhelix (TMHMM)	no GO terms	33.2	development.late embryogenesis abundant	(at5g54370 : 428.0) Late embryogenesis abundant (LEA) protein-related; FUNCTIONS IN: molecular_function unknown; INVOLVED IN: biological_process unknown; LOCATED IN: endomembrane system; EXPRESSED IN: root; CONTAINS InterPro DOMAIN/s: Root cap (InterPro:IPR009646); BEST Arabidopsis thaliana protein match is: Late embryogenesis abundant (LEA) protein-related (TAIR:AT4G27400.1); Has 1807 Blast hits…
	% N							MtrunA17Chr2g0318321	No	0	0.80225	1.09716	0	0	0	0	NA	NA	NA	Medtr2g080240	RNA polymerase beta partial (chloroplast)	F:GO:0003677; F:GO:0003899; P:GO:0006351	F:DNA binding; F:DNA-directed RNA polymerase activity; P:transcription, DNA-templated	EC:2.7.7.6	DNA-directed RNA polymerase	IPR007066 (PFAM); PTHR19376 (PANTHER),PTHR19376:SF42 (PANTHER),SSF64484 (SUPERFAMILY)	F:GO:0003677; F:GO:0003899	27.2	RNA.transcription	(gnl|cdd|79225 : 155.0) no description available & (q9thv5|rpoc2_sinal : 145.0) DNA-directed RNA polymerase beta chain (EC 2.7.7.6) (PEP) (Plastid-encoded RNA polymerase beta subunit) (RNA polymerase beta subunit) - Sinapis alba (White mustard) (Brassica hirta) & (atcg00170 : 137.0) RNA polymerase beta subunit-2; RPOC2; FUNCTIONS IN: DNA-directed RNA polymerase activity; INVOLVED IN: RNA elongati…
	% N							MtrunA17Chr2g0318331	No	0	0	0	0	0	0	0	RLK-Pelle_CrRLK1L-1	NA	NA	Medtr2g080250	receptor kinase THESEUS 1	F:GO:0005524; F:GO:0004672; P:GO:0006468	F:ATP binding; F:protein kinase activity; P:protein phosphorylation	NA	NA	IPR000719 (PROFILE); IPR001245 (PFAM); IPR011009 (SUPERFAMILY); G3DSA:1.10.510.10 (GENE3D),PTHR27003 (PANTHER),PTHR27003:SF168 (PANTHER)	F:GO:0005524; F:GO:0004672; P:GO:0006468	30.2.16	signalling.receptor kinases.Catharanthus roseus-like RLK1	(at5g54380 : 120.0) Encodes THESEUS1 (THE1), a receptor kinase regulated by Brassinosteroids and required for cell elongation during vegetative growth.; THESEUS1 (THE1); FUNCTIONS IN: protein kinase activity, kinase activity; INVOLVED IN: in 6 processes; LOCATED IN: plasma membrane; EXPRESSED IN: 26 plant structures; EXPRESSED DURING: 13 growth stages; CONTAINS InterPro DOMAIN/s: Protein kinase, …
	% N							MtrunA17Chr2g0318341	No	0	0.064373	0	0.14901	67.7036	88.5999	0	NA	NA	NA	Medtr2g080260	root cap late embryogenesis	NA	NA	NA	NA	IPR009646 (PFAM); PTHR31656 (PANTHER),PTHR31656:SF14 (PANTHER),NON_CYTOPLASMIC_DOMAIN (unknown),SIGNAL_PEPTIDE (unknown),SIGNAL_PEPTIDE_C_REGION (unknown),SIGNAL_PEPTIDE_H_REGION (unknown),SIGNAL_PEPTIDE_N_REGION (unknown),SignalP-TM (SIGNALP),SignalP-noTM (SIGNALP),TMhelix (TMHMM)	no GO terms	33.2	development.late embryogenesis abundant	(at5g54370 : 432.0) Late embryogenesis abundant (LEA) protein-related; FUNCTIONS IN: molecular_function unknown; INVOLVED IN: biological_process unknown; LOCATED IN: endomembrane system; EXPRESSED IN: root; CONTAINS InterPro DOMAIN/s: Root cap (InterPro:IPR009646); BEST Arabidopsis thaliana protein match is: Late embryogenesis abundant (LEA) protein-related (TAIR:AT4G27400.1); Has 1807 Blast hits…
	% N							MtrunA17Chr2g0318351	No	28.4971	12.8075	54.942	39.8999	53.1964	110.115	69.263	NA	NA	NA	Medtr2g080270	hypothetical protein MTR_2g080270	NA	NA	NA	NA	PTHR35292 (PANTHER),PTHR35292:SF4 (PANTHER),CYTOPLASMIC_DOMAIN (unknown),NON_CYTOPLASMIC_DOMAIN (unknown),TRANSMEMBRANE (unknown)	no GO terms	35.2	not assigned.unknown	(at2g20820 : 87.4) unknown protein; Has 36 Blast hits to 36 proteins in 10 species: Archae - 0; Bacteria - 0; Metazoa - 0; Fungi - 0; Plants - 36; Viruses - 0; Other Eukaryotes - 0 (source: NCBI BLink). & (reliability: 174.8) & (original description: len=94 type=prot strand=+ gn=MtrunA17Chr2g0318351 chr=MtrunA17Chr2 begin=39990024 end=39993042 def=hypothetical protein)
	% N							MtrunA17Chr2g0318361	No	0	0	0	0	0	0.834172	0	NA	NA	NA	NA	hypothetical protein MTR_2g080280	C:GO:0016020; C:GO:0016021	C:membrane; C:integral component of membrane	NA	NA	CYTOPLASMIC_DOMAIN (unknown),NON_CYTOPLASMIC_DOMAIN (unknown),TRANSMEMBRANE (unknown)	no GO terms	35.2	not assigned.unknown	no hits & (original description: len=124 chr=MtrunA17Chr2 strand=+ gn=MtrunA17Chr2g0318361 type=prot begin=39999406 end=39999780 def=hypothetical protein)
	% N							MtrunA17Chr2g0318371	No	4.60823	28.3211	12.8757	1.56429	6.66346	7.97439	66.6535	NA	NA	NA	Medtr2g080290	transmembrane protein, putative	C:GO:0016021	C:integral component of membrane	NA	NA	PTHR36785 (PANTHER),PTHR36785:SF3 (PANTHER),CYTOPLASMIC_DOMAIN (unknown),NON_CYTOPLASMIC_DOMAIN (unknown),TRANSMEMBRANE (unknown),TMhelix (TMHMM)	no GO terms	35.2	not assigned.unknown	(at4g27390 : 193.0) unknown protein; INVOLVED IN: biological_process unknown; LOCATED IN: chloroplast; EXPRESSED IN: 22 plant structures; EXPRESSED DURING: 13 growth stages; Has 30201 Blast hits to 17322 proteins in 780 species: Archae - 12; Bacteria - 1396; Metazoa - 17338; Fungi - 3422; Plants - 5037; Viruses - 0; Other Eukaryotes - 2996 (source: NCBI BLink). & (reliability: 386.0) & (original …
	% N							MtrunA17Chr2g0318381	No	0	0	0	0	0	0	0	NA	NA	NA	NA	pentatricopeptide repeat-containing At1g20230-like	F:GO:0008270; C:GO:0016020; C:GO:0016021; F:GO:0008568; F:GO:0016787	F:zinc ion binding; C:membrane; C:integral component of membrane; F:microtubule-severing ATPase activity; F:hydrolase activity	NA	NA	IPR002885 (PFAM); PTHR24015 (PANTHER),PTHR24015:SF1567 (PANTHER)	no GO terms	35.2	not assigned.unknown	no hits & (original description: len=53 begin=40007105 type=prot strand=+ chr=MtrunA17Chr2 gn=MtrunA17Chr2g0318381 end=40007266 def=Putative pentatricopeptide)
	% N	1	MtrunA17Chr1_10142836	8e-09	chr1:10141642..10147415	4	MtrunA17Chr1_10141642,MtrunA17Chr1_10147415,MtrunA17Chr1_10147415	MtrunA17Chr1g0159441	No	7.69738	8.38786	21.8349	25.5162	29.9365	65.4229	22.633	NA	NA	NA	Medtr1g029400	transcriptional corepressor SEUSS	NA	NA	NA	NA	PTHR10378:SF11 (PANTHER),PF01803 (PFAM)	no GO terms	27.3.99	RNA.regulation of transcription.unclassified	(at1g43850 : 543.0) Encodes a transcriptional co-regulator of AGAMOUS, that functions with LEUNIG to repress AG in the outer floral whorls.; seuss (SEU); FUNCTIONS IN: protein binding, transcription cofactor activity, DNA binding, protein heterodimerization activity; INVOLVED IN: multicellular organismal development, gynoecium development, embryo development, ovule development, regulation of flow…
	% N							MtrunA17Chr1g0159451	No	2.39582	3.49946	7.74346	6.58174	10.8449	19.7528	9.75827	NA	NA	NA	Medtr1g029410	small RNA degrading nuclease 5	F:GO:0003676; F:GO:0008859; P:GO:0090503; F:GO:0016740	F:nucleic acid binding; F:exoribonuclease II activity; P:RNA phosphodiester bond hydrolysis, exonucleolytic; F:transferase activity	EC:3.1.13.1	Exoribonuclease II	IPR012337 (G3DSA:3.30.420.GENE3D); IPR013520 (PFAM); IPR017849 (G3DSA:3.40.720.GENE3D); IPR017850 (SUPERFAMILY); PTHR12801 (PANTHER),PTHR12801:SF82 (PANTHER),CYTOPLASMIC_DOMAIN (unknown),NON_CYTOPLASMIC_DOMAIN (unknown),TRANSMEMBRANE (unknown)	F:GO:0003676; F:GO:0003824; P:GO:0008152	27.1.19	RNA.processing.ribonucleases	(at5g25800 : 686.0) Polynucleotidyl transferase, ribonuclease H-like superfamily protein; FUNCTIONS IN: exonuclease activity, nucleic acid binding; LOCATED IN: intracellular; EXPRESSED IN: 23 plant structures; EXPRESSED DURING: 13 growth stages; CONTAINS InterPro DOMAIN/s: Exonuclease (InterPro:IPR006055), Polynucleotidyl transferase, ribonuclease H fold (InterPro:IPR012337), Exonuclease, RNase T…
	% N	2	MtrunA17Chr2_51147031	1.03e-08	chr2:51147031..51147031	1	NONE	MtrunA17Chr2g0333321	No	1.01468	0.710057	3.17192	3.07372	2.20056	3.3965	2.01776	NA	NA	NA	Medtr2g104180	probable sodium-coupled neutral amino acid transporter 6	C:GO:0016021; F:GO:0015171; P:GO:0003333	C:integral component of membrane; F:amino acid transmembrane transporter activity; P:amino acid transmembrane transport	NA	NA	IPR013057 (PFAM); PTHR22950 (PANTHER),PTHR22950:SF415 (PANTHER),CYTOPLASMIC_DOMAIN (unknown),NON_CYTOPLASMIC_DOMAIN (unknown),TRANSMEMBRANE (unknown),TMhelix (TMHMM)	no GO terms	34.3	transport.amino acids	(at1g80510 : 569.0) Encodes a close relative of the amino acid transporter ANT1 (AT3G11900).; Transmembrane amino acid transporter family protein; CONTAINS InterPro DOMAIN/s: Amino acid transporter, transmembrane (InterPro:IPR013057); BEST Arabidopsis thaliana protein match is: Transmembrane amino acid transporter family protein (TAIR:AT5G38820.1); Has 30201 Blast hits to 17322 proteins in 780 sp…
	% N	2	MtrunA17Chr2_17222898	1.07e-08	chr2:17210786..17222937	4	MtrunA17Chr2_17210786,MtrunA17Chr2_17210786,MtrunA17Chr2_17222937	MtrunA17Chr2g0299211	No
	% N							MtrunA17Chr2g0299221	No	0	0	0	1.87367	0	0	0	NA	NA	NA	NA	little zipper	NA	NA	NA	NA	Coil (COIL),PTHR33601 (PANTHER),PTHR33601:SF14 (PANTHER),CYTOPLASMIC_DOMAIN (unknown),NON_CYTOPLASMIC_DOMAIN (unknown),SIGNAL_PEPTIDE (unknown),SIGNAL_PEPTIDE_C_REGION (unknown),SIGNAL_PEPTIDE_H_REGION (unknown),SIGNAL_PEPTIDE_N_REGION (unknown),TRANSMEMBRANE (unknown),TMhelix (TMHMM)	no GO terms	35.2	not assigned.unknown	no hits & (original description: len=134 end=17210354 type=prot strand=- chr=MtrunA17Chr2 gn=MtrunA17Chr2g0299221 begin=17209769 def=hypothetical protein)
	% N							MtrunA17Chr2g0299231	No	0	0	0	0.200177	0	0	0	NA	NA	NA	NA	hypothetical protein MTR_2g039220	NA	NA	NA	NA	NA	NA	35.2	not assigned.unknown	no hits & (original description: len=81 end=17212052 strand=- chr=MtrunA17Chr2 gn=MtrunA17Chr2g0299231 type=prot begin=17211472 def=hypothetical protein)
	% N							MtrunA17Chr2g0299241	No	0	0	0.306039	9.33249	0.631015	0	0	NA	NA	NA	NA	Nodule-specific Glycine Rich Peptide	NA	NA	NA	NA	NA	NA	35.2	not assigned.unknown	no hits & (original description: len=63 begin=17212698 type=prot chr=MtrunA17Chr2 strand=+ gn=MtrunA17Chr2g0299241 end=17213583 def=hypothetical protein)
	% N							MtrunA17Chr2g0299251	No	0	0	0	0.30099	0	0	0	NA	NA	NA	NA	---NA---	NA	NA	NA	NA	CYTOPLASMIC_DOMAIN (unknown),NON_CYTOPLASMIC_DOMAIN (unknown),TRANSMEMBRANE (unknown)	no GO terms	35.2	not assigned.unknown	no hits & (original description: len=51 end=17217334 begin=17215982 chr=MtrunA17Chr2 strand=- gn=MtrunA17Chr2g0299251 type=prot def=hypothetical protein)
	% N							MtrunA17Chr2g0299261	No	0.081004	0	0.340849	274.549	0.234263	0.0502723	0	NA	NA	NA	NA	Nodule-specific Glycine Rich Peptide	NA	NA	NA	NA	NA	NA	35.2	not assigned.unknown	no hits & (original description: len=102 type=prot strand=+ chr=MtrunA17Chr2 gn=MtrunA17Chr2g0299261 begin=17217865 end=17219130 def=hypothetical protein)
	% N							MtrunA17Chr2g0299271	No	41.2142	10.7417	67.1877	90.5252	54.3357	111.615	71.0775	NA	WD40-like	transcription factor	Medtr2g039250	WD-40 repeat-containing MSI4	F:GO:0004402; P:GO:0016573	F:histone acetyltransferase activity; P:histone acetylation	EC:2.3.1.48	Histone acetyltransferase	IPR001680 (PFAM); IPR015943 (G3DSA:2.130.10.GENE3D); IPR017986 (PROFILE); IPR022052 (PFAM); Coil (COIL),PTHR22850 (PANTHER),PTHR22850:SF144 (PANTHER)	F:GO:0005515	33.99	development.unspecified	(at2g19520 : 792.0) Controls flowering.; FVE; FUNCTIONS IN: metal ion binding; INVOLVED IN: flower development, unidimensional cell growth, trichome morphogenesis, leaf morphogenesis; LOCATED IN: nucleolus, nucleus, CUL4 RING ubiquitin ligase complex, cytoplasm; EXPRESSED IN: guard cell; CONTAINS InterPro DOMAIN/s: Histone-binding protein RBBP4 (InterPro:IPR022052), WD40 repeat 2 (InterPro:IPR019…
	% N	2	MtrunA17Chr2_17191699	1.1e-08	chr2:17182861..17202399	11	MtrunA17Chr2_17182861,MtrunA17Chr2_17182897,MtrunA17Chr2_17183068,MtrunA17Chr2_17189830,MtrunA17Chr2_17190496,MtrunA17Chr2_17190857,MtrunA17Chr2_17191136,MtrunA17Chr2_17191322,MtrunA17Chr2_17202135,MtrunA17Chr2_17202399	MtrunA17Chr2g0299181	No	1.28531	3.42225	3.64391	2.05579	6.60378	27.9059	15.4176	NA	NA	NA	Medtr2g039160	probable polyamine oxidase 5	F:GO:0052894; F:GO:0052895; C:GO:0005737; F:GO:1990534; P:GO:0048510; P:GO:0055114; F:GO:0052901	F:norspermine:oxygen oxidoreductase activity; F:N1-acetylspermine:oxygen oxidoreductase (N1-acetylspermidine-forming) activity; C:cytoplasm; F:thermospermine oxidase activity; P:regulation of timing of transition from vegetative to reproductive phase; P:oxidation-reduction process; F:spermine:oxygen oxidoreductase (spermidine-forming) activity	EC:1.5.3.17; EC:1.5.3.16; EC:1.5.3.13	Non-specific polyamine oxidase; Spermine oxidase; N(1)-acetylpolyamine oxidase	IPR002937 (PFAM); IPR023753 (G3DSA:3.50.50.GENE3D); PTHR10742 (PANTHER),PTHR10742:SF317 (PANTHER),NON_CYTOPLASMIC_DOMAIN (unknown),SIGNAL_PEPTIDE (unknown),SIGNAL_PEPTIDE_C_REGION (unknown),SIGNAL_PEPTIDE_H_REGION (unknown),SIGNAL_PEPTIDE_N_REGION (unknown),SSF54373 (SUPERFAMILY)	F:GO:0016491; P:GO:0055114	26.7	misc.oxidases - copper, flavone etc	(at4g29720 : 570.0) polyamine oxidase 5 (PAO5); FUNCTIONS IN: primary amine oxidase activity; LOCATED IN: endomembrane system; EXPRESSED IN: 22 plant structures; EXPRESSED DURING: 13 growth stages; CONTAINS InterPro DOMAIN/s: Amine oxidase (InterPro:IPR002937); BEST Arabidopsis thaliana protein match is: LSD1-like 3 (TAIR:AT4G16310.1); Has 3107 Blast hits to 2713 proteins in 458 species: Archae -…
	% N							MtrunA17Chr2g0299191	No	0	0	0	0	0	0	0	NA	NA	NA	Medtr2g439220	little zipper	NA	NA	NA	NA	Coil (COIL),G3DSA:1.20.5.170 (GENE3D),PTHR33601 (PANTHER),PTHR33601:SF14 (PANTHER)	no GO terms	35.2	not assigned.unknown	no hits & (original description: len=80 end=17200606 chr=MtrunA17Chr2 strand=- gn=MtrunA17Chr2g0299191 type=prot begin=17200364 def=hypothetical protein)
	% N							MtrunA17Chr2g0299201	No	0	0	0	6.57728	0	0	0	NA	NA	NA	Medtr2g439240	little zipper	NA	NA	NA	NA	Coil (COIL),PTHR33601 (PANTHER),PTHR33601:SF14 (PANTHER)	no GO terms	35.2	not assigned.unknown	no hits & (original description: len=80 end=17205406 type=prot gn=MtrunA17Chr2g0299201 strand=- chr=MtrunA17Chr2 begin=17205146 def=hypothetical protein)
	% N	8	MtrunA17Chr8_8065648	1.58e-08	chr8:8050665..8065648	6	MtrunA17Chr8_8050665,MtrunA17Chr8_8051173,MtrunA17Chr8_8052140,MtrunA17Chr8_8053114,MtrunA17Chr8_8053788	MtrunA17Chr8g0344921	No	10.3346	4.00607	14.2723	14.013	15.9784	39.2297	33.2716	NA	NA	NA	Medtr8g022770	54S ribosomal mitochondrial-like	F:GO:0003735; F:GO:0008137; P:GO:0055114; C:GO:0005762	F:structural constituent of ribosome; F:NADH dehydrogenase (ubiquinone) activity; P:oxidation-reduction process; C:mitochondrial large ribosomal subunit	EC:1.6.5.3	NADH:ubiquinone reductase (H(+)-translocating)	IPR007741 (PFAM); IPR012336 (G3DSA:3.40.30.GENE3D); PTHR21396 (PANTHER),PTHR21396:SF3 (PANTHER)	no GO terms	29.2.1.1.2.51	protein.synthesis.ribosomal protein.prokaryotic.mitochondrion.L51/S25/CI-B8	(at3g59650 : 204.0) mitochondrial ribosomal protein L51/S25/CI-B8 family protein; FUNCTIONS IN: molecular_function unknown; INVOLVED IN: biological_process unknown; LOCATED IN: mitochondrion; EXPRESSED IN: 21 plant structures; EXPRESSED DURING: 12 growth stages; CONTAINS InterPro DOMAIN/s: Ribosomal protein/NADH dehydrogenase domain (InterPro:IPR007741). & (gnl|cdd|38655 : 153.0) no description a…
	% N							MtrunA17Chr8g0344931	No	0	0	0	1.04357	19.5471	1.27564	0.269032	NA	NA	NA	Medtr8g022790	GDSL esterase lipase 5	F:GO:0016788; F:GO:0052886; P:GO:0055114; P:GO:0052889; F:GO:0052887	F:hydrolase activity, acting on ester bonds; F:9,9'-dicis-carotene:quinone oxidoreductase activity; P:oxidation-reduction process; P:9,9'-di-cis-zeta-carotene desaturation to 7,9,7',9'-tetra-cis-lycopene; F:7,9,9'-tricis-neurosporene:quinone oxidoreductase activity	EC:1.3.5.6	9,9'-di-cis-zeta-carotene desaturase	IPR001087 (PFAM); Coil (COIL),PTHR22835 (PANTHER),PTHR22835:SF346 (PANTHER),NON_CYTOPLASMIC_DOMAIN (unknown),SIGNAL_PEPTIDE (unknown),SIGNAL_PEPTIDE_C_REGION (unknown),SIGNAL_PEPTIDE_H_REGION (unknown),SIGNAL_PEPTIDE_N_REGION (unknown),SignalP-noTM (SIGNALP)	no GO terms	26.28	misc.GDSL-motif lipase	(gnl|cdd|58514 : 332.0) no description available & (at5g40990 : 289.0) Component of plant resistance. Contains lipase signature motif and GDSL domain. Directly interferes with the fungal infection process by acting on fungal cell walls through its action as a antimicrobial compound. Critical component for both local and systemic resistance responses in the incompatible interaction with Alternaria…
	% N							MtrunA17Chr8g0344941	No	0.069385	0.407925	1.65443	1.43889	8.47793	27.2582	4.12906	NA	NA	NA	Medtr8g022810	GDSL esterase lipase 5	F:GO:0016788; F:GO:0052886; P:GO:0055114; P:GO:0052889; F:GO:0052887	F:hydrolase activity, acting on ester bonds; F:9,9'-dicis-carotene:quinone oxidoreductase activity; P:oxidation-reduction process; P:9,9'-di-cis-zeta-carotene desaturation to 7,9,7',9'-tetra-cis-lycopene; F:7,9,9'-tricis-neurosporene:quinone oxidoreductase activity	EC:1.3.5.6	9,9'-di-cis-zeta-carotene desaturase	IPR001087 (PFAM); PTHR22835 (PANTHER),PTHR22835:SF346 (PANTHER),NON_CYTOPLASMIC_DOMAIN (unknown),SIGNAL_PEPTIDE (unknown),SIGNAL_PEPTIDE_C_REGION (unknown),SIGNAL_PEPTIDE_H_REGION (unknown),SIGNAL_PEPTIDE_N_REGION (unknown),TMhelix (TMHMM)	no GO terms	26.28	misc.GDSL-motif lipase	(at1g53920 : 394.0) Contains lipase signature motif and GDSL domain.; GDSL-motif lipase 5 (GLIP5); FUNCTIONS IN: lipase activity, carboxylesterase activity; INVOLVED IN: lipid metabolic process; EXPRESSED IN: 18 plant structures; EXPRESSED DURING: 12 growth stages; CONTAINS InterPro DOMAIN/s: Lipase, GDSL (InterPro:IPR001087); BEST Arabidopsis thaliana protein match is: GDSL lipase 1 (TAIR:AT5G40…
	% N							MtrunA17Chr8g0344951	No	0.436389	0.244342	1.63221	2.35669	2.83957	5.84244	1.0681	NA	NA	NA	NA	---NA---	NA	NA	NA	NA	NA	NA	35.2	not assigned.unknown	no hits & (original description: len=48 end=8071149 begin=8070196 type=prot strand=+ gn=MtrunA17Chr8g0344951 chr=MtrunA17Chr8 def=hypothetical protein)
	% N	2	MtrunA17Chr2_17244843	1.72e-08	chr2:17244843..17245788	4	MtrunA17Chr2_17244843,MtrunA17Chr2_17245788,MtrunA17Chr2_17245788	MtrunA17Chr2g0299281	No	0	0	0	0	0	0	0	NA	NA	NA	NA	transmembrane protein, putative	C:GO:0016021	C:integral component of membrane	NA	NA	NON_CYTOPLASMIC_DOMAIN (unknown),SIGNAL_PEPTIDE (unknown),SIGNAL_PEPTIDE_C_REGION (unknown),SIGNAL_PEPTIDE_H_REGION (unknown),SIGNAL_PEPTIDE_N_REGION (unknown),TMhelix (TMHMM)	no GO terms	35.2	not assigned.unknown	no hits & (original description: len=74 begin=17241283 type=prot chr=MtrunA17Chr2 gn=MtrunA17Chr2g0299281 strand=- end=17241755 def=hypothetical protein)
	% N							MtrunA17Chr2g0299291	No	0	0	0	328.999	0.126742	0	0	NA	NA	NA	Medtr2g039280	Nodule-specific Glycine Rich Peptide	C:GO:0016021	C:integral component of membrane	NA	NA	CYTOPLASMIC_DOMAIN (unknown),NON_CYTOPLASMIC_DOMAIN (unknown),TRANSMEMBRANE (unknown),SignalP-noTM (SIGNALP),TMhelix (TMHMM)	no GO terms	35.2	not assigned.unknown	no hits & (original description: len=116 begin=17244406 strand=+ chr=MtrunA17Chr2 gn=MtrunA17Chr2g0299291 type=prot end=17245321 def=hypothetical protein)
	% N							MtrunA17Chr2g0299301	No	2.56413	3.05088	5.26377	6.99621	8.45674	31.2881	4.14903	RLK-Pelle_Extensin	NA	NA	Medtr2g039290	receptor-like Serine Threonine-kinase ALE2	F:GO:0005524; C:GO:0016021; F:GO:0004674; P:GO:0006468	F:ATP binding; C:integral component of membrane; F:protein serine/threonine kinase activity; P:protein phosphorylation	EC:2.7.11	Transferring phosphorus-containing groups	IPR000719 (PROFILE); IPR001245 (PFAM); IPR008271 (PROSITE); IPR011009 (SUPERFAMILY); IPR013320 (G3DSA:2.60.120.GENE3D); IPR017441 (PROSITE); G3DSA:1.10.510.10 (GENE3D),G3DSA:3.30.200.20 (GENE3D),PTHR27001 (PANTHER),PTHR27001:SF292 (PANTHER),CYTOPLASMIC_DOMAIN (unknown),NON_CYTOPLASMIC_DOMAIN (unknown),SIGNAL_PEPTIDE (unknown),SIGNAL_PEPTIDE_C_REGION (unknown),SIGNAL_PEPTIDE_H_REGION (unknown),SIG…	F:GO:0005524; F:GO:0004672; P:GO:0006468	30.2.18	signalling.receptor kinases.extensin	(at5g56890 : 648.0) Protein kinase superfamily protein; FUNCTIONS IN: protein serine/threonine kinase activity, protein kinase activity, kinase activity, ATP binding; INVOLVED IN: protein amino acid phosphorylation; LOCATED IN: plasma membrane; CONTAINS InterPro DOMAIN/s: Protein kinase, ATP binding site (InterPro:IPR017441), Serine/threonine-protein kinase domain (InterPro:IPR002290), Serine-thr…
	% N	2	MtrunA17Chr2_17207199	1.72e-08	chr2:17202135..17215237	6	MtrunA17Chr2_17202135,MtrunA17Chr2_17202399,MtrunA17Chr2_17210786,MtrunA17Chr2_17210786,MtrunA17Chr2_17215237	MtrunA17Chr2g0299191	No	0	0	0	0	0	0	0	NA	NA	NA	Medtr2g439220	little zipper	NA	NA	NA	NA	Coil (COIL),G3DSA:1.20.5.170 (GENE3D),PTHR33601 (PANTHER),PTHR33601:SF14 (PANTHER)	no GO terms	35.2	not assigned.unknown	no hits & (original description: len=80 end=17200606 chr=MtrunA17Chr2 strand=- gn=MtrunA17Chr2g0299191 type=prot begin=17200364 def=hypothetical protein)
	% N							MtrunA17Chr2g0299201	No	0	0	0	6.57728	0	0	0	NA	NA	NA	Medtr2g439240	little zipper	NA	NA	NA	NA	Coil (COIL),PTHR33601 (PANTHER),PTHR33601:SF14 (PANTHER)	no GO terms	35.2	not assigned.unknown	no hits & (original description: len=80 end=17205406 type=prot gn=MtrunA17Chr2g0299201 strand=- chr=MtrunA17Chr2 begin=17205146 def=hypothetical protein)
	% N							MtrunA17Chr2g0299211	No
	% N							MtrunA17Chr2g0299221	No	0	0	0	1.87367	0	0	0	NA	NA	NA	NA	little zipper	NA	NA	NA	NA	Coil (COIL),PTHR33601 (PANTHER),PTHR33601:SF14 (PANTHER),CYTOPLASMIC_DOMAIN (unknown),NON_CYTOPLASMIC_DOMAIN (unknown),SIGNAL_PEPTIDE (unknown),SIGNAL_PEPTIDE_C_REGION (unknown),SIGNAL_PEPTIDE_H_REGION (unknown),SIGNAL_PEPTIDE_N_REGION (unknown),TRANSMEMBRANE (unknown),TMhelix (TMHMM)	no GO terms	35.2	not assigned.unknown	no hits & (original description: len=134 end=17210354 type=prot strand=- chr=MtrunA17Chr2 gn=MtrunA17Chr2g0299221 begin=17209769 def=hypothetical protein)
	% N							MtrunA17Chr2g0299231	No	0	0	0	0.200177	0	0	0	NA	NA	NA	NA	hypothetical protein MTR_2g039220	NA	NA	NA	NA	NA	NA	35.2	not assigned.unknown	no hits & (original description: len=81 end=17212052 strand=- chr=MtrunA17Chr2 gn=MtrunA17Chr2g0299231 type=prot begin=17211472 def=hypothetical protein)
	% N							MtrunA17Chr2g0299241	No	0	0	0.306039	9.33249	0.631015	0	0	NA	NA	NA	NA	Nodule-specific Glycine Rich Peptide	NA	NA	NA	NA	NA	NA	35.2	not assigned.unknown	no hits & (original description: len=63 begin=17212698 type=prot chr=MtrunA17Chr2 strand=+ gn=MtrunA17Chr2g0299241 end=17213583 def=hypothetical protein)
	% N							MtrunA17Chr2g0299251	No	0	0	0	0.30099	0	0	0	NA	NA	NA	NA	---NA---	NA	NA	NA	NA	CYTOPLASMIC_DOMAIN (unknown),NON_CYTOPLASMIC_DOMAIN (unknown),TRANSMEMBRANE (unknown)	no GO terms	35.2	not assigned.unknown	no hits & (original description: len=51 end=17217334 begin=17215982 chr=MtrunA17Chr2 strand=- gn=MtrunA17Chr2g0299251 type=prot def=hypothetical protein)
	% N							MtrunA17Chr2g0299261	No	0.081004	0	0.340849	274.549	0.234263	0.0502723	0	NA	NA	NA	NA	Nodule-specific Glycine Rich Peptide	NA	NA	NA	NA	NA	NA	35.2	not assigned.unknown	no hits & (original description: len=102 type=prot strand=+ chr=MtrunA17Chr2 gn=MtrunA17Chr2g0299261 begin=17217865 end=17219130 def=hypothetical protein)
	% N	2	MtrunA17Chr2_17226327	1.72e-08	chr2:17215237..17226327	2	MtrunA17Chr2_17215237	MtrunA17Chr2g0299221	No	0	0	0	1.87367	0	0	0	NA	NA	NA	NA	little zipper	NA	NA	NA	NA	Coil (COIL),PTHR33601 (PANTHER),PTHR33601:SF14 (PANTHER),CYTOPLASMIC_DOMAIN (unknown),NON_CYTOPLASMIC_DOMAIN (unknown),SIGNAL_PEPTIDE (unknown),SIGNAL_PEPTIDE_C_REGION (unknown),SIGNAL_PEPTIDE_H_REGION (unknown),SIGNAL_PEPTIDE_N_REGION (unknown),TRANSMEMBRANE (unknown),TMhelix (TMHMM)	no GO terms	35.2	not assigned.unknown	no hits & (original description: len=134 end=17210354 type=prot strand=- chr=MtrunA17Chr2 gn=MtrunA17Chr2g0299221 begin=17209769 def=hypothetical protein)
	% N							MtrunA17Chr2g0299231	No	0	0	0	0.200177	0	0	0	NA	NA	NA	NA	hypothetical protein MTR_2g039220	NA	NA	NA	NA	NA	NA	35.2	not assigned.unknown	no hits & (original description: len=81 end=17212052 strand=- chr=MtrunA17Chr2 gn=MtrunA17Chr2g0299231 type=prot begin=17211472 def=hypothetical protein)
	% N							MtrunA17Chr2g0299241	No	0	0	0.306039	9.33249	0.631015	0	0	NA	NA	NA	NA	Nodule-specific Glycine Rich Peptide	NA	NA	NA	NA	NA	NA	35.2	not assigned.unknown	no hits & (original description: len=63 begin=17212698 type=prot chr=MtrunA17Chr2 strand=+ gn=MtrunA17Chr2g0299241 end=17213583 def=hypothetical protein)
	% N							MtrunA17Chr2g0299251	No	0	0	0	0.30099	0	0	0	NA	NA	NA	NA	---NA---	NA	NA	NA	NA	CYTOPLASMIC_DOMAIN (unknown),NON_CYTOPLASMIC_DOMAIN (unknown),TRANSMEMBRANE (unknown)	no GO terms	35.2	not assigned.unknown	no hits & (original description: len=51 end=17217334 begin=17215982 chr=MtrunA17Chr2 strand=- gn=MtrunA17Chr2g0299251 type=prot def=hypothetical protein)
	% N							MtrunA17Chr2g0299261	No	0.081004	0	0.340849	274.549	0.234263	0.0502723	0	NA	NA	NA	NA	Nodule-specific Glycine Rich Peptide	NA	NA	NA	NA	NA	NA	35.2	not assigned.unknown	no hits & (original description: len=102 type=prot strand=+ chr=MtrunA17Chr2 gn=MtrunA17Chr2g0299261 begin=17217865 end=17219130 def=hypothetical protein)
	% N							MtrunA17Chr2g0299271	No	41.2142	10.7417	67.1877	90.5252	54.3357	111.615	71.0775	NA	WD40-like	transcription factor	Medtr2g039250	WD-40 repeat-containing MSI4	F:GO:0004402; P:GO:0016573	F:histone acetyltransferase activity; P:histone acetylation	EC:2.3.1.48	Histone acetyltransferase	IPR001680 (PFAM); IPR015943 (G3DSA:2.130.10.GENE3D); IPR017986 (PROFILE); IPR022052 (PFAM); Coil (COIL),PTHR22850 (PANTHER),PTHR22850:SF144 (PANTHER)	F:GO:0005515	33.99	development.unspecified	(at2g19520 : 792.0) Controls flowering.; FVE; FUNCTIONS IN: metal ion binding; INVOLVED IN: flower development, unidimensional cell growth, trichome morphogenesis, leaf morphogenesis; LOCATED IN: nucleolus, nucleus, CUL4 RING ubiquitin ligase complex, cytoplasm; EXPRESSED IN: guard cell; CONTAINS InterPro DOMAIN/s: Histone-binding protein RBBP4 (InterPro:IPR022052), WD40 repeat 2 (InterPro:IPR019…
	% N	6	MtrunA17Chr6_8258357	2.1e-08	chr6:8255490..8258357	2	MtrunA17Chr6_8255490	MtrunA17Chr6g0459011	No	0.219339	0	0.9128	0	0	0	0	NA	NA	NA	Medtr0531s0020	lysine histidine transporter 1-like	C:GO:0016021; F:GO:0015171; C:GO:0005886; P:GO:0003333	C:integral component of membrane; F:amino acid transmembrane transporter activity; C:plasma membrane; P:amino acid transmembrane transport	NA	NA	IPR013057 (PFAM); PTHR22950 (PANTHER),PTHR22950:SF359 (PANTHER),CYTOPLASMIC_DOMAIN (unknown),NON_CYTOPLASMIC_DOMAIN (unknown),TRANSMEMBRANE (unknown),TMhelix (TMHMM)	no GO terms	34.3	transport.amino acids	(at5g40780 : 524.0) Encodes LHT1 (lysine histidine transporter), a high-affinity transporter for cellular amino acid uptake in both root epidermis and leaf mesophyll.; lysine histidine transporter 1; FUNCTIONS IN: amino acid transmembrane transporter activity; INVOLVED IN: amino acid transport, response to karrikin, amino acid import; LOCATED IN: plasma membrane, membrane; EXPRESSED IN: 22 plant …
	% N	2	MtrunA17Chr2_40056926	2.1e-08	chr2:40043045..40066869	7	MtrunA17Chr2_40043045,MtrunA17Chr2_40055360,MtrunA17Chr2_40057904,MtrunA17Chr2_40058199,MtrunA17Chr2_40066665,MtrunA17Chr2_40066869	MtrunA17Chr2g0318421	No	9.97307	3.21509	17.6619	19.0628	21.413	49.1823	30.3516	NA	NA	NA	Medtr2g080990	hypothetical protein MTR_2g080990	NA	NA	NA	NA	PTHR36385 (PANTHER),PTHR36385:SF2 (PANTHER)	no GO terms	35.2	not assigned.unknown	no hits & (original description: len=103 strand=- chr=MtrunA17Chr2 gn=MtrunA17Chr2g0318421 type=prot begin=40035138 end=40039224 def=hypothetical protein)
	% N							MtrunA17Chr2g0318431	No	20.5267	35.6307	33.3265	21.9516	46.6027	63.7666	138.019	NA	NA	NA	Medtr2g081000	RETICULATA-RELATED chloroplastic	C:GO:0009706; C:GO:0005739	C:chloroplast inner membrane; C:mitochondrion	NA	NA	IPR021825 (PFAM); PTHR31038 (PANTHER),PTHR31038:SF7 (PANTHER),CYTOPLASMIC_DOMAIN (unknown),NON_CYTOPLASMIC_DOMAIN (unknown),TRANSMEMBRANE (unknown)	no GO terms	35.2	not assigned.unknown	(at5g24690 : 563.0) INVOLVED IN: biological_process unknown; LOCATED IN: mitochondrion, chloroplast, plastid, chloroplast inner membrane, chloroplast envelope; EXPRESSED IN: 23 plant structures; EXPRESSED DURING: 13 growth stages; CONTAINS InterPro DOMAIN/s: Protein of unknown function DUF3411 (InterPro:IPR021825); BEST Arabidopsis thaliana protein match is: reticulata-related 1 (TAIR:AT5G22790.1…
	% N							MtrunA17Chr2g0318441	No	2.70246	8.48165	7.58094	5.99142	6.53004	13.5959	22.8604	NA	NA	NA	Medtr2g081010	S54 family peptidase	C:GO:0031969; C:GO:0016021; F:GO:0004252; P:GO:0016485	C:chloroplast membrane; C:integral component of membrane; F:serine-type endopeptidase activity; P:protein processing	EC:3.4.21	Acting on peptide bonds (peptidases)	IPR022764 (G3DSA:1.20.1540.GENE3D); PTHR43731 (PANTHER),PTHR43731:SF7 (PANTHER),CYTOPLASMIC_DOMAIN (unknown),NON_CYTOPLASMIC_DOMAIN (unknown),TRANSMEMBRANE (unknown),TMhelix (TMHMM),SSF144091 (SUPERFAMILY)	F:GO:0004252; C:GO:0016021	35.1	not assigned.no ontology	(at1g25290 : 269.0) RHOMBOID-like protein 10 (RBL10); FUNCTIONS IN: serine-type endopeptidase activity; INVOLVED IN: biological_process unknown; LOCATED IN: integral to membrane; EXPRESSED IN: 22 plant structures; EXPRESSED DURING: 13 growth stages; CONTAINS InterPro DOMAIN/s: Peptidase S54, rhomboid (InterPro:IPR002610); BEST Arabidopsis thaliana protein match is: RHOMBOID-like protein 5 (TAIR:A…
	% N							MtrunA17Chr2g0318451	No
	% N							MtrunA17Chr2g0318461	Yes	4.58594	0	0	0	0	0	0	NA	NA	NA	NA	transcription factor Inducer of CBF expression partial	F:GO:0003677; P:GO:0008152; F:GO:0046983; F:GO:0016597	F:DNA binding; P:metabolic process; F:protein dimerization activity; F:amino acid binding	NA	NA	PTHR31945 (PANTHER),PTHR31945:SF30 (PANTHER)	no GO terms	35.2	not assigned.unknown	no hits & (original description: len=69 begin=40057265 type=prot strand=- chr=MtrunA17Chr2 gn=MtrunA17Chr2g0318461 end=40057474 def=hypothetical protein)
	% N							MtrunA17Chr2g0318471	No	0.120365	0	0	0	0	0	0	NA	bHLH	transcription factor	NA	helix loop helix DNA-binding domain	F:GO:0005488	F:binding	NA	NA	IPR011598 (G3DSA:4.10.280.GENE3D); PTHR31945 (PANTHER),PTHR31945:SF28 (PANTHER)	F:GO:0046983	35.2	not assigned.unknown	no hits & (original description: len=224 strand=- chr=MtrunA17Chr2 gn=MtrunA17Chr2g0318471 type=prot begin=40061601 end=40062329 def=Putative transcription factor bHLH family)
	% N							MtrunA17Chr2g0318481	No	0.980221	0.425827	1.9418	1.13904	2.59041	5.14281	3.01472	NA	NA	NA	Medtr2g081050	alpha-crystallin domain of heat shock	C:GO:0016020; C:GO:0016021	C:membrane; C:integral component of membrane	NA	NA	PTHR34661 (PANTHER),PTHR34661:SF4 (PANTHER)	no GO terms	35.2	not assigned.unknown	(at1g20870 : 275.0) HSP20-like chaperones superfamily protein; CONTAINS InterPro DOMAIN/s: HSP20-like chaperone (InterPro:IPR008978); BEST Arabidopsis thaliana protein match is: HSP20-like chaperones superfamily protein (TAIR:AT1G54850.1); Has 109 Blast hits to 81 proteins in 18 species: Archae - 0; Bacteria - 0; Metazoa - 1; Fungi - 0; Plants - 99; Viruses - 0; Other Eukaryotes - 9 (source: NCBI…
	% N	6	MtrunA17Chr6_8277481	2.1e-08	chr6:8273977..8277481	2	MtrunA17Chr6_8273977	MtrunA17Chr6g0459021	No	0.046827	0	0	0	0	0	0	NA	NA	NA	Medtr6g023065	lysine histidine transporter 1-like	C:GO:0016021; F:GO:0015171; C:GO:0005886; P:GO:0003333; P:GO:0043090	C:integral component of membrane; F:amino acid transmembrane transporter activity; C:plasma membrane; P:amino acid transmembrane transport; P:amino acid import	NA	NA	IPR013057 (PFAM); PTHR22950 (PANTHER),PTHR22950:SF359 (PANTHER),CYTOPLASMIC_DOMAIN (unknown),NON_CYTOPLASMIC_DOMAIN (unknown),TRANSMEMBRANE (unknown),TMhelix (TMHMM)	no GO terms	34.3	transport.amino acids	(at5g40780 : 616.0) Encodes LHT1 (lysine histidine transporter), a high-affinity transporter for cellular amino acid uptake in both root epidermis and leaf mesophyll.; lysine histidine transporter 1; FUNCTIONS IN: amino acid transmembrane transporter activity; INVOLVED IN: amino acid transport, response to karrikin, amino acid import; LOCATED IN: plasma membrane, membrane; EXPRESSED IN: 22 plant …
	% N	6	MtrunA17Chr6_8201909	2.1e-08	chr6:8201881..8203045	3	MtrunA17Chr6_8201881,MtrunA17Chr6_8203045	MtrunA17Chr6g0458931	No	0.032007	0.188175	0.044893	5.89084	36.7019	61.4624	4.93894	NA	NA	NA	Medtr6g022790	lysine histidine transporter 1-like	C:GO:0016021; F:GO:0015171; C:GO:0005886; P:GO:0003333	C:integral component of membrane; F:amino acid transmembrane transporter activity; C:plasma membrane; P:amino acid transmembrane transport	NA	NA	IPR013057 (PFAM); PTHR22950 (PANTHER),PTHR22950:SF359 (PANTHER),CYTOPLASMIC_DOMAIN (unknown),NON_CYTOPLASMIC_DOMAIN (unknown),TRANSMEMBRANE (unknown),TMhelix (TMHMM)	no GO terms	34.3	transport.amino acids	(at5g40780 : 687.0) Encodes LHT1 (lysine histidine transporter), a high-affinity transporter for cellular amino acid uptake in both root epidermis and leaf mesophyll.; lysine histidine transporter 1; FUNCTIONS IN: amino acid transmembrane transporter activity; INVOLVED IN: amino acid transport, response to karrikin, amino acid import; LOCATED IN: plasma membrane, membrane; EXPRESSED IN: 22 plant …
	% N	1	MtrunA17Chr1_8919204	2.22e-08	chr1:8918605..8919790	7	MtrunA17Chr1_8918605,MtrunA17Chr1_8918856,MtrunA17Chr1_8918915,MtrunA17Chr1_8919465,MtrunA17Chr1_8919620,MtrunA17Chr1_8919790	MtrunA17Chr1g0157751	No	1.68037	8.95071	3.76216	1.36945	4.39543	18.3052	46.8904	NA	NA	NA	Medtr1g026910	sulfite exporter family	C:GO:0016021	C:integral component of membrane	NA	NA	IPR002781 (PFAM); PTHR14255 (PANTHER),PTHR14255:SF19 (PANTHER),CYTOPLASMIC_DOMAIN (unknown),NON_CYTOPLASMIC_DOMAIN (unknown),SIGNAL_PEPTIDE (unknown),SIGNAL_PEPTIDE_C_REGION (unknown),SIGNAL_PEPTIDE_H_REGION (unknown),SIGNAL_PEPTIDE_N_REGION (unknown),TRANSMEMBRANE (unknown),SignalP-TM (SIGNALP),TMhelix (TMHMM)	C:GO:0016021	35.2	not assigned.unknown	(at2g25737 : 374.0) Sulfite exporter TauE/SafE family protein; LOCATED IN: endomembrane system, integral to membrane; CONTAINS InterPro DOMAIN/s: Protein of unknown function DUF81 (InterPro:IPR002781); BEST Arabidopsis thaliana protein match is: Sulfite exporter TauE/SafE family protein (TAIR:AT2G36630.1); Has 3417 Blast hits to 2961 proteins in 724 species: Archae - 129; Bacteria - 1927; Metazoa…
	% N							MtrunA17Chr1g0157771	No	2.11384	1.26812	5.76032	4.54017	6.02586	18.8622	10.9601	NA	NA	NA	Medtr1g026920	vesicle transport SFT2B	P:GO:0016192; C:GO:0016021	P:vesicle-mediated transport; C:integral component of membrane	NA	NA	IPR007305 (PFAM); IPR011691 (PANTHER); PTHR23137:SF18 (PANTHER),CYTOPLASMIC_DOMAIN (unknown),NON_CYTOPLASMIC_DOMAIN (unknown),TRANSMEMBRANE (unknown),TMhelix (TMHMM)	P:GO:0016192; C:GO:0016021; P:GO:0006810	35.2	not assigned.unknown	(at5g24170 : 184.0) Got1/Sft2-like vescicle transport protein family; FUNCTIONS IN: molecular_function unknown; INVOLVED IN: vesicle-mediated transport; LOCATED IN: cellular_component unknown; EXPRESSED IN: 24 plant structures; EXPRESSED DURING: 15 growth stages; CONTAINS InterPro DOMAIN/s: Vesicle transport protein, Got1/SFT2-like (InterPro:IPR007305), Vesicle transport protein, SFT2-like (Inter…
	% N	1	MtrunA17Chr1_8881652	2.22e-08	chr1:8880676..8881652	3	MtrunA17Chr1_8880676,MtrunA17Chr1_8880860	MtrunA17Chr1g0157701	No	6.80168	5.6962	15.6905	24.7547	17.4722	62.397	19.664	NA	NA	NA	Medtr1g026840	TOM1 2	P:GO:0016310; P:GO:0006886; F:GO:0016301; C:GO:0005622	P:phosphorylation; P:intracellular protein transport; F:kinase activity; C:intracellular	NA	NA	IPR002014 (PFAM); IPR004152 (G3DSA:1.20.58.GENE3D); IPR008942 (G3DSA:1.25.40.GENE3D); PTHR13856 (PANTHER),PTHR13856:SF104 (PANTHER),SSF89009 (SUPERFAMILY)	P:GO:0006886; C:GO:0005622	31.4	cell.vesicle transport	(at4g32760 : 521.0) ENTH/VHS/GAT family protein; FUNCTIONS IN: protein transporter activity; INVOLVED IN: intracellular protein transport, intra-Golgi vesicle-mediated transport; LOCATED IN: Golgi stack; EXPRESSED IN: 24 plant structures; EXPRESSED DURING: 15 growth stages; CONTAINS InterPro DOMAIN/s: VHS (InterPro:IPR002014), GAT (InterPro:IPR004152), VHS subgroup (InterPro:IPR018205), ENTH/VHS …
	% N							MtrunA17Chr1g0157711	No	0	0	0	0.078556	0	0.037615	0	NA	NA	NA	Medtr1g026850	F-box SKIP23	P:GO:0007165	P:signal transduction	NA	NA	IPR005174 (PFAM); PTHR13710 (PANTHER),PTHR13710:SF119 (PANTHER)	no GO terms	29.5.11.4.3.2	protein.degradation.ubiquitin.E3.SCF.FBOX	(at2g17030 : 135.0) CONTAINS InterPro DOMAIN/s: F-box domain, cyclin-like (InterPro:IPR001810), Protein of unknown function DUF295 (InterPro:IPR005174); BEST Arabidopsis thaliana protein match is: F-box family protein with a domain of unknown function (DUF295) (TAIR:AT2G17036.1); Has 414 Blast hits to 409 proteins in 12 species: Archae - 0; Bacteria - 0; Metazoa - 0; Fungi - 0; Plants - 414; Viru…
	% N							MtrunA17Chr1g0157721	No	1.45981	0.817371	1.49299	11.6677	11.6538	22.4456	3.62071	NA	NA	NA	Medtr1g026860	D-amino-acid chloroplastic	C:GO:0009570; F:GO:0052654; F:GO:0052655; P:GO:0008153; F:GO:0052656	C:chloroplast stroma; F:L-leucine transaminase activity; F:L-valine transaminase activity; P:para-aminobenzoic acid biosynthetic process; F:L-isoleucine transaminase activity	EC:2.6.1.42	Branched-chain-amino-acid transaminase	IPR001544 (PFAM); G3DSA:3.20.10.10 (GENE3D),G3DSA:3.30.470.10 (GENE3D),PTHR42743 (PANTHER),PTHR42743:SF6 (PANTHER)	F:GO:0003824; P:GO:0008152	26.26.1	misc.aminotransferases.aminotransferase class IV family protein	(at5g57850 : 442.0) D-aminoacid aminotransferase-like PLP-dependent enzymes superfamily protein; FUNCTIONS IN: 4-amino-4-deoxychorismate lyase activity, catalytic activity; INVOLVED IN: tetrahydrofolate biosynthetic process; LOCATED IN: chloroplast; EXPRESSED IN: 24 plant structures; EXPRESSED DURING: 15 growth stages; CONTAINS InterPro DOMAIN/s: Aminotransferase, class IV (InterPro:IPR001544); B…
	% N	2	MtrunA17Chr2_30556915	2.34e-08	chr2:30556915..30556915	1	NONE		No
	% N	2	MtrunA17Chr2_40035228	2.57e-08	chr2:40022745..40043045	6	MtrunA17Chr2_40022745,MtrunA17Chr2_40022745,MtrunA17Chr2_40023335,MtrunA17Chr2_40035228,MtrunA17Chr2_40043045	MtrunA17Chr2g0318391	No	3.94077	2.25427	13.4154	11.8648	14.543	59.7249	24.3616	NA	NA	NA	Medtr2g080950	ARF GTPase activator	F:GO:0005096; P:GO:0043547	F:GTPase activator activity; P:positive regulation of GTPase activity	NA	NA	IPR001164 (PRINTS); PTHR23180 (PANTHER),PTHR23180:SF299 (PANTHER),SSF57863 (SUPERFAMILY)	F:GO:0005096	27.3.99	RNA.regulation of transcription.unclassified	(at5g54310 : 367.0) A member of ARF GAP domain (AGD), A thaliana has 15 members, grouped into four classes. Regulates membrane trafficking and organ separation.; ARF-GAP domain 5 (AGD5); FUNCTIONS IN: ARF GTPase activator activity, DNA binding, zinc ion binding; INVOLVED IN: floral organ abscission, activation of ARF GTPase activity; LOCATED IN: cytosol, trans-Golgi network, endosome, nucleus; EX…
	% N							MtrunA17Chr2g0318401	No	6.35311	3.9819	24.0562	24.0522	22.6333	0	0	NA	NA	NA	NA	---NA---	NA	NA	NA	NA	NON_CYTOPLASMIC_DOMAIN (unknown),SIGNAL_PEPTIDE (unknown),SIGNAL_PEPTIDE_C_REGION (unknown),SIGNAL_PEPTIDE_H_REGION (unknown),SIGNAL_PEPTIDE_N_REGION (unknown),TMhelix (TMHMM)	no GO terms	35.2	not assigned.unknown	no hits & (original description: len=65 end=40021878 type=prot chr=MtrunA17Chr2 gn=MtrunA17Chr2g0318401 strand=- begin=40020406 def=hypothetical protein)
	% N							MtrunA17Chr2g0318411	No	11.1607	2.60193	10.8074	4.78749	9.18906	32.1503	22.9033	NA	NA	NA	Medtr2g080980	cotton fiber	C:GO:0016021	C:integral component of membrane	NA	NA	IPR008480 (PFAM); IPR025520 (PFAM); PTHR33098 (PANTHER),PTHR33098:SF17 (PANTHER),CYTOPLASMIC_DOMAIN (unknown),NON_CYTOPLASMIC_DOMAIN (unknown),SIGNAL_PEPTIDE (unknown),SIGNAL_PEPTIDE_C_REGION (unknown),SIGNAL_PEPTIDE_H_REGION (unknown),SIGNAL_PEPTIDE_N_REGION (unknown),TRANSMEMBRANE (unknown),SignalP-TM (SIGNALP),TMhelix (TMHMM)	no GO terms	35.2	not assigned.unknown	(gnl|cdd|69095 : 198.0) no description available & (at1g61260 : 166.0) Protein of unknown function (DUF761); FUNCTIONS IN: molecular_function unknown; INVOLVED IN: biological_process unknown; LOCATED IN: endomembrane system; EXPRESSED IN: 12 plant structures; EXPRESSED DURING: 7 growth stages; CONTAINS InterPro DOMAIN/s: Protein of unknown function DUF761, plant (InterPro:IPR008480); BEST Arabido…
	% N							MtrunA17Chr2g0318421	No	9.97307	3.21509	17.6619	19.0628	21.413	49.1823	30.3516	NA	NA	NA	Medtr2g080990	hypothetical protein MTR_2g080990	NA	NA	NA	NA	PTHR36385 (PANTHER),PTHR36385:SF2 (PANTHER)	no GO terms	35.2	not assigned.unknown	no hits & (original description: len=103 strand=- chr=MtrunA17Chr2 gn=MtrunA17Chr2g0318421 type=prot begin=40035138 end=40039224 def=hypothetical protein)
	% N							MtrunA17Chr2g0318431	No	20.5267	35.6307	33.3265	21.9516	46.6027	63.7666	138.019	NA	NA	NA	Medtr2g081000	RETICULATA-RELATED chloroplastic	C:GO:0009706; C:GO:0005739	C:chloroplast inner membrane; C:mitochondrion	NA	NA	IPR021825 (PFAM); PTHR31038 (PANTHER),PTHR31038:SF7 (PANTHER),CYTOPLASMIC_DOMAIN (unknown),NON_CYTOPLASMIC_DOMAIN (unknown),TRANSMEMBRANE (unknown)	no GO terms	35.2	not assigned.unknown	(at5g24690 : 563.0) INVOLVED IN: biological_process unknown; LOCATED IN: mitochondrion, chloroplast, plastid, chloroplast inner membrane, chloroplast envelope; EXPRESSED IN: 23 plant structures; EXPRESSED DURING: 13 growth stages; CONTAINS InterPro DOMAIN/s: Protein of unknown function DUF3411 (InterPro:IPR021825); BEST Arabidopsis thaliana protein match is: reticulata-related 1 (TAIR:AT5G22790.1…
	% N	2	MtrunA17Chr2_39645889	2.67e-08	chr2:39631896..39651784	16	MtrunA17Chr2_39631896,MtrunA17Chr2_39637103,MtrunA17Chr2_39638564,MtrunA17Chr2_39639316,MtrunA17Chr2_39639731,MtrunA17Chr2_39639735,MtrunA17Chr2_39639889,MtrunA17Chr2_39645220,MtrunA17Chr2_39645434,MtrunA17Chr2_39645772,MtrunA17Chr2_39646670,MtrunA17Chr2_39646780,MtrunA17Chr2_39646878,MtrunA17Chr2_39647092,MtrunA17Chr2_39651784	MtrunA17Chr2g0317831	No	2.4818	1.06081	3.97825	4.5378	4.10132	21.0943	9.66105	NA	NA	NA	Medtr2g079560	LRR receptor-like kinase	P:GO:0016310; F:GO:0016301	P:phosphorylation; F:kinase activity	NA	NA	IPR001611 (PFAM); IPR003591 (SMART); PR00019 (PRINTS),PTHR23155 (PANTHER),PTHR23155:SF658 (PANTHER),SM00364 (SMART),SM00365 (SMART)	F:GO:0005515	35.1	not assigned.no ontology	(at3g15410 : 600.0) Leucine-rich repeat (LRR) family protein; CONTAINS InterPro DOMAIN/s: Leucine-rich repeat-containing protein (InterPro:IPR015766), Leucine-rich repeat, typical subtype (InterPro:IPR003591), Leucine-rich repeat (InterPro:IPR001611); BEST Arabidopsis thaliana protein match is: Leucine-rich repeat receptor-like protein kinase family protein (TAIR:AT3G24240.1). & (gnl|cdd|35693 : …
	% N							MtrunA17Chr2g0317841	No	4.66133	6.66946	32.8809	0.655314	0.50391	3.12889	37.7244	NA	NA	NA	Medtr2g079580	glycoside hydrolase family 1	P:GO:0005975; F:GO:0008422; P:GO:1901657	P:carbohydrate metabolic process; F:beta-glucosidase activity; P:glycosyl compound metabolic process	EC:3.2.1.21	Beta-glucosidase	IPR001360 (PRINTS); IPR013781 (G3DSA:3.20.20.GENE3D); IPR017853 (SUPERFAMILY); PTHR10353:SF86 (PANTHER),NON_CYTOPLASMIC_DOMAIN (unknown),SIGNAL_PEPTIDE (unknown),SIGNAL_PEPTIDE_C_REGION (unknown),SIGNAL_PEPTIDE_H_REGION (unknown),SIGNAL_PEPTIDE_N_REGION (unknown),SignalP-TM (SIGNALP),SignalP-noTM (SIGNALP)	P:GO:0005975	26.3	misc.gluco-, galacto- and mannosidases	(gnl|cdd|35845 : 622.0) no description available & (at1g61820 : 518.0) beta glucosidase 46 (BGLU46); FUNCTIONS IN: cation binding, hydrolase activity, hydrolyzing O-glycosyl compounds, catalytic activity; INVOLVED IN: lignin biosynthetic process; EXPRESSED IN: 12 plant structures; EXPRESSED DURING: 4 anthesis, F mature embryo stage, petal differentiation and expansion stage, E expanded cotyledon …
	% N							MtrunA17Chr2g0317851	No	4.11264	3.31074	14.7917	6.99711	11.4352	29.0111	20.4471	NA	NA	NA	Medtr2g079590	general transcription factor 3C polypeptide 6	F:GO:0016740	F:transferase activity	NA	NA	IPR019481 (PFAM); PTHR21860 (PANTHER),PTHR21860:SF3 (PANTHER)	no GO terms	35.1	not assigned.no ontology	(at1g80745 : 96.7) Transcription factor TFIIIC, tau55-related protein; CONTAINS InterPro DOMAIN/s: Transcription factor TFIIIC, tau55-related (InterPro:IPR019481); BEST Arabidopsis thaliana protein match is: Transcription factor TFIIIC, tau55-related protein (TAIR:AT3G15420.1); Has 31 Blast hits to 31 proteins in 10 species: Archae - 0; Bacteria - 0; Metazoa - 0; Fungi - 0; Plants - 31; Viruses -…
	% N							MtrunA17Chr2g0317861	No	2.32008	2.53807	7.19192	7.5303	5.1027	21.9206	7.46497	NA	NA	NA	Medtr2g079610	ultraviolet-B receptor UVR8	F:GO:0016705; C:GO:0016021; P:GO:0055114; F:GO:0016874	F:oxidoreductase activity, acting on paired donors, with incorporation or reduction of molecular oxygen; C:integral component of membrane; P:oxidation-reduction process; F:ligase activity	NA	NA	IPR000408 (PRINTS); IPR009091 (G3DSA:2.130.10.GENE3D); PTHR43671 (PANTHER),PTHR43671:SF10 (PANTHER),PF13540 (PFAM)	no GO terms	31.2	cell.division	(at3g15430 : 706.0) Regulator of chromosome condensation (RCC1) family protein; CONTAINS InterPro DOMAIN/s: Regulator of chromosome condensation/beta-lactamase-inhibitor protein II (InterPro:IPR009091), Regulator of chromosome condensation, RCC1 (InterPro:IPR000408); BEST Arabidopsis thaliana protein match is: Regulator of chromosome condensation (RCC1) family protein (TAIR:AT3G26100.2); Has 3533…
	% N	1	MtrunA17Chr1_13010568	3.07e-08	chr1:13009732..13010568	2	MtrunA17Chr1_13009732	MtrunA17Chr1g0163291	No	3.01482	0.099688	0.998878	0.523054	3.56991	15.8481	2.06553	NA	NA	NA	Medtr1g035690	dishevelled Egl-10 leckstrin domain	F:GO:0015035; F:GO:0009055; P:GO:0045454; P:GO:0055114; C:GO:0005622; P:GO:0035556	F:protein disulfide oxidoreductase activity; F:electron carrier activity; P:cell redox homeostasis; P:oxidation-reduction process; C:intracellular; P:intracellular signal transduction	NA	NA	IPR000591 (PFAM); IPR002109 (PFAM); IPR006869 (PFAM); IPR011991 (G3DSA:1.10.10.GENE3D); IPR012336 (G3DSA:3.40.30.GENE3D); Coil (COIL),PTHR23054 (PANTHER),PTHR23054:SF48 (PANTHER)	F:GO:0015035; F:GO:0009055; P:GO:0045454; P:GO:0035556	21.4	redox.glutaredoxins	(at3g11920 : 577.0) glutaredoxin-related; FUNCTIONS IN: electron carrier activity, protein disulfide oxidoreductase activity; INVOLVED IN: intracellular signaling pathway, cell redox homeostasis; LOCATED IN: cellular_component unknown; CONTAINS InterPro DOMAIN/s: Winged helix-turn-helix transcription repressor DNA-binding (InterPro:IPR011991), Thioredoxin fold (InterPro:IPR012335), Glutaredoxin (…
	% N							MtrunA17Chr1g0163301	No	4.08807	3.98646	10.9117	4.8985	10.9409	29.2191	20.9217	NA	NA	NA	Medtr1g035700	homeodomain transcription factor superfamily	F:GO:0003677	F:DNA binding	NA	NA	IPR022228 (PFAM); PTHR14000 (PANTHER),PTHR14000:SF15 (PANTHER)	no GO terms	35.1	not assigned.no ontology	(at1g60670 : 204.0) Protein of unknown function (DUF3755); INVOLVED IN: biological_process unknown; EXPRESSED IN: 22 plant structures; EXPRESSED DURING: 13 growth stages; CONTAINS InterPro DOMAIN/s: Protein of unknown function DUF3755 (InterPro:IPR022228); BEST Arabidopsis thaliana protein match is: Protein of unknown function (DUF3755) (TAIR:AT1G10820.2); Has 165 Blast hits to 165 proteins in 24…
	% N	8	MtrunA17Chr8_46636091	3.12e-08	chr8:46636091..46647625	6	MtrunA17Chr8_46636114,MtrunA17Chr8_46645623,MtrunA17Chr8_46646570,MtrunA17Chr8_46647538,MtrunA17Chr8_46647625	MtrunA17Chr8g0388981	No	2.65434	2.36046	5.69397	6.4354	8.35364	20.414	13.1066	NA	NA	NA	Medtr8g101250	tRNA pseudouridine synthase A	P:GO:0001522; F:GO:0003723; P:GO:0008033; F:GO:0009982	P:pseudouridine synthesis; F:RNA binding; P:tRNA processing; F:pseudouridine synthase activity	EC:5.4.99.12	tRNA pseudouridine(38-40) synthase	IPR001406 (PANTHER); IPR020094 (G3DSA:3.30.70.GENE3D); IPR020095 (G3DSA:3.30.70.GENE3D); IPR020097 (PFAM); IPR020103 (SUPERFAMILY); PTHR11142:SF14 (PANTHER)	P:GO:0001522; F:GO:0003723; P:GO:0009451; F:GO:0009982	29.1.30	protein.aa activation.pseudouridylate synthase	(at5g35400 : 377.0) Pseudouridine synthase family protein; FUNCTIONS IN: pseudouridine synthase activity; INVOLVED IN: pseudouridine synthesis, RNA modification; CONTAINS InterPro DOMAIN/s: Pseudouridine synthase, catalytic domain (InterPro:IPR020103), Pseudouridine synthase I, TruA, N-terminal (InterPro:IPR020094), Pseudouridine synthase I, TruA, alpha/beta domain (InterPro:IPR020097), Pseudouri…
	% N							MtrunA17Chr8g0388991	No	0.869079	0.187694	15.4983	2.22065	1.18487	0.375097	0.158831	RLK-Pelle_LRR-III	NA	NA	Medtr8g101260	pollen receptor-like kinase 1	F:GO:0005524; P:GO:0018108; F:GO:0004714; C:GO:0016021	F:ATP binding; P:peptidyl-tyrosine phosphorylation; F:transmembrane receptor protein tyrosine kinase activity; C:integral component of membrane	EC:2.7.10.1	Receptor protein-tyrosine kinase	IPR000719 (PFAM); IPR001611 (PFAM); IPR011009 (SUPERFAMILY); IPR013210 (PFAM); G3DSA:1.10.510.10 (GENE3D),G3DSA:3.30.200.20 (GENE3D),PTHR27008 (PANTHER),PTHR27008:SF71 (PANTHER),CYTOPLASMIC_DOMAIN (unknown),NON_CYTOPLASMIC_DOMAIN (unknown),SIGNAL_PEPTIDE (unknown),SIGNAL_PEPTIDE_C_REGION (unknown),SIGNAL_PEPTIDE_H_REGION (unknown),SIGNAL_PEPTIDE_N_REGION (unknown),TRANSMEMBRANE (unknown),SignalP-…	F:GO:0005524; F:GO:0005515; F:GO:0004672; P:GO:0006468	30.2.3	signalling.receptor kinases.leucine rich repeat III	(at5g35390 : 608.0) Encodes a member of the receptor-like kinase family of genes. In pollen tubes, it accumulates in the plasma membrane of the apical growing tip through the process of exocytosis.; Leucine-rich repeat protein kinase family protein; FUNCTIONS IN: protein serine/threonine kinase activity, kinase activity, ATP binding; INVOLVED IN: transmembrane receptor protein tyrosine kinase sig…
	% N							MtrunA17Chr8g0389001	No	3.71563	7.9057	8.59904	5.77902	7.70097	22.4909	35.3313	NA	NA	NA	Medtr8g101290	SLOW GREEN chloroplastic	C:GO:0016020; C:GO:0016021	C:membrane; C:integral component of membrane	NA	NA	PTHR26312 (PANTHER),PTHR26312:SF104 (PANTHER),CYTOPLASMIC_DOMAIN (unknown),NON_CYTOPLASMIC_DOMAIN (unknown),TRANSMEMBRANE (unknown)	no GO terms	35.2	not assigned.unknown	no hits & (original description: len=316 type=prot chr=MtrunA17Chr8 strand=+ gn=MtrunA17Chr8g0389001 begin=46649087 end=46650592 def=hypothetical protein)
	% N							MtrunA17Chr8g0389011	No	0.691099	0.999643	5.46597	3.33413	3.39278	13.2535	3.55252	RLK-Pelle_RLCK-IXb	NA	NA	Medtr8g101300	adenine nucleotide alpha hydrolase-like domain kinase	F:GO:0005524; F:GO:0004672; P:GO:0006468; P:GO:0006950; F:GO:0016787	F:ATP binding; F:protein kinase activity; P:protein phosphorylation; P:response to stress; F:hydrolase activity	NA	NA	IPR000719 (PFAM); IPR006016 (PFAM); IPR008271 (PROSITE); IPR011009 (SUPERFAMILY); IPR013320 (G3DSA:2.60.120.GENE3D); IPR014729 (G3DSA:3.40.50.GENE3D); Coil (COIL),G3DSA:1.10.510.10 (GENE3D),G3DSA:3.30.200.20 (GENE3D),PTHR27003 (PANTHER),PTHR27003:SF203 (PANTHER),SSF52402 (SUPERFAMILY)	F:GO:0005524; F:GO:0004672; P:GO:0006468; P:GO:0006950	29.4.1.59	protein.postranslational modification.kinase.receptor like cytoplasmatic kinase IX	(at2g24370 : 683.0) Protein kinase protein with adenine nucleotide alpha hydrolases-like domain; FUNCTIONS IN: protein serine/threonine kinase activity, protein kinase activity, kinase activity, ATP binding; INVOLVED IN: protein amino acid phosphorylation, response to stress; LOCATED IN: cellular_component unknown; EXPRESSED IN: 6 plant structures; EXPRESSED DURING: L mature pollen stage, M germi…
	% N							MtrunA17Chr8g1038867	No
	% N	6	MtrunA17Chr6_8419592	3.45e-08	chr6:8419499..8419707	3	MtrunA17Chr6_8419499,MtrunA17Chr6_8419707	MtrunA17Chr6g0459211	No	0.170609	0.065132	0.087017	0.261332	1.90631	5.75565	0.791624	NA	NA	NA	NA	unnamed protein product	C:GO:0005886	C:plasma membrane	NA	NA	Coil (COIL),PTHR31344 (PANTHER),PTHR31344:SF9 (PANTHER)	no GO terms	35.2	not assigned.unknown	(at3g01810 : 727.0) FUNCTIONS IN: molecular_function unknown; INVOLVED IN: biological_process unknown; EXPRESSED IN: 21 plant structures; EXPRESSED DURING: 13 growth stages; BEST Arabidopsis thaliana protein match is: nucleolar protein gar2-related (TAIR:AT2G42320.2). & (reliability: 1454.0) & (original description: len=899 end=8427471 strand=+ chr=MtrunA17Chr6 gn=MtrunA17Chr6g0459211 type=prot b…
	% N	2	MtrunA17Chr2_42371405	3.8e-08	chr2:42371405..42371405	1	NONE	MtrunA17Chr2g0321301	No	0	0	0.423677	0	0.218392	2.2128	0	NA	NA	NA	Medtr2g086270	CEN 2	C:GO:0005634; C:GO:0005737; P:GO:0010228; P:GO:0009910	C:nucleus; C:cytoplasm; P:vegetative to reproductive phase transition of meristem; P:negative regulation of flower development	NA	NA	IPR001858 (PROSITE); IPR008914 (G3DSA:3.90.280.GENE3D); PTHR11362 (PANTHER),PTHR11362:SF60 (PANTHER)	no GO terms	33.99	development.unspecified	(q9xh43|cet2_tobac : 285.0) CEN-like protein 2 - Nicotiana tabacum (Common tobacco) & (at2g27550 : 275.0) encodes a protein similar to TFL1. overexpression leads to similar phenotype as TFL1 overexpression. expressed specifically in the hypocotyl and null mutation does not result in phenotypes exhibited by TFL1 null mutations.; centroradialis (ATC); CONTAINS InterPro DOMAIN/s: Phosphatidylethanol…
	% N							MtrunA17Chr2g0321311	No	0	0	0	0	0	11.244	11.4329	NA	NA	NA	NA	pentatricopeptide repeat-containing At3g22690	F:GO:0008270	F:zinc ion binding	NA	NA	no IPS match	no IPS match	35.2	not assigned.unknown	no hits & (original description: len=64 type=prot gn=MtrunA17Chr2g0321311 chr=MtrunA17Chr2 strand=+ begin=42376087 end=42376281 def=Putative DYW domain-containing protein)
	% N	7	MtrunA17Chr7_2882710	4.46e-08	chr7:2882710..2885645	3	MtrunA17Chr7_2885584,MtrunA17Chr7_2885645	MtrunA17Chr7g0217321	Yes	0.714367	0	0	0.102877	0	0	0	NA	NA	NA	Medtr7g010610	zinc finger family	F:GO:0046872; C:GO:0016020	F:metal ion binding; C:membrane	NA	NA	IPR011016 (PFAM); IPR013083 (G3DSA:3.30.40.GENE3D); PTHR23012:SF101 (PANTHER),CYTOPLASMIC_DOMAIN (unknown),NON_CYTOPLASMIC_DOMAIN (unknown),TRANSMEMBRANE (unknown),TMhelix (TMHMM),SSF57850 (SUPERFAMILY)	F:GO:0008270	29.5.11.4.2	protein.degradation.ubiquitin.E3.RING	(at2g01275 : 94.0) RING/FYVE/PHD zinc finger superfamily protein; FUNCTIONS IN: zinc ion binding; CONTAINS InterPro DOMAIN/s: Protein of unknown function DUF3675 (InterPro:IPR022143), Zinc finger, C3HC4 RING-type (InterPro:IPR018957), Zinc finger, RING-CH-type (InterPro:IPR011016); BEST Arabidopsis thaliana protein match is: RING/FYVE/PHD zinc finger superfamily protein (TAIR:AT5G38070.1); Has 35…
	% N	1	MtrunA17Chr1_836261	4.57e-08	chr1:836261..836261	1	NONE	MtrunA17Chr1g0147111	No	2.37548	0.462282	3.69754	43.1418	11.8128	102.28	34.1953	NA	C2C2-CO-like	transcription factor	Medtr1g008220	CCT motif	P:GO:0090502; F:GO:0004526	P:RNA phosphodiester bond hydrolysis, endonucleolytic; F:ribonuclease P activity	EC:3.1.26.5	Ribonuclease P	IPR010402 (PFAM); PTHR31717 (PANTHER),PTHR31717:SF24 (PANTHER)	F:GO:0005515	35.2	not assigned.unknown	(at4g27900 : 207.0) CCT motif family protein; FUNCTIONS IN: molecular_function unknown; INVOLVED IN: biological_process unknown; LOCATED IN: cellular_component unknown; EXPRESSED IN: 23 plant structures; EXPRESSED DURING: 13 growth stages; CONTAINS InterPro DOMAIN/s: CCT domain (InterPro:IPR010402); BEST Arabidopsis thaliana protein match is: CCT motif family protein (TAIR:AT5G53420.1); Has 1589 …
	% N	2	MtrunA17Chr2_3411485	4.66e-08	chr2:3411485..3414617	3	MtrunA17Chr2_3414160,MtrunA17Chr2_3414617	MtrunA17Chr2g0281771	No	0	0	0	0.214383	2.15258	2.30518	0	NA	NA	NA	NA	---NA---	NA	NA	NA	NA	CYTOPLASMIC_DOMAIN (unknown),NON_CYTOPLASMIC_DOMAIN (unknown),TRANSMEMBRANE (unknown),TMhelix (TMHMM)	no GO terms	35.2	not assigned.unknown	no hits & (original description: len=46 end=3410526 begin=3409968 strand=+ chr=MtrunA17Chr2 gn=MtrunA17Chr2g0281771 type=prot def=hypothetical protein)
	% N	8	MtrunA17Chr8_7269018	5.36e-08	chr8:7268846..7274611	13	MtrunA17Chr8_7268846,MtrunA17Chr8_7268846,MtrunA17Chr8_7268875,MtrunA17Chr8_7268875,MtrunA17Chr8_7270369,MtrunA17Chr8_7270369,MtrunA17Chr8_7270830,MtrunA17Chr8_7270880,MtrunA17Chr8_7271296,MtrunA17Chr8_7273997,MtrunA17Chr8_7274433,MtrunA17Chr8_7274611	MtrunA17Chr8g0344021	No	1.68424	0.392931	0.656197	0	0	0	13.9327	NA	NA	NA	Medtr8g020750	germin family 3	F:GO:0046564; P:GO:0033609; C:GO:0005618; F:GO:0030145; C:GO:0005576; F:GO:0045735	F:oxalate decarboxylase activity; P:oxalate metabolic process; C:cell wall; F:manganese ion binding; C:extracellular region; F:nutrient reservoir activity	EC:4.1.1.2	Oxalate decarboxylase	IPR001929 (PRINTS); IPR006045 (PFAM); IPR011051 (SUPERFAMILY); IPR014710 (G3DSA:2.60.120.GENE3D); IPR019780 (PROSITE); PTHR31238 (PANTHER),PTHR31238:SF63 (PANTHER),NON_CYTOPLASMIC_DOMAIN (unknown),SIGNAL_PEPTIDE (unknown),SIGNAL_PEPTIDE_C_REGION (unknown),SIGNAL_PEPTIDE_H_REGION (unknown),SIGNAL_PEPTIDE_N_REGION (unknown),SignalP-TM (SIGNALP),SignalP-noTM (SIGNALP)	F:GO:0030145; F:GO:0045735	20.2.99	stress.abiotic.unspecified	(at5g20630 : 169.0) Encodes a germin-like protein. Its transcripts are more abundant in RNA from leaves collected in the evening, suggesting some kind of circadian regulation.; germin 3 (GER3); INVOLVED IN: response to cold, peptidyl-cysteine S-nitrosylation; LOCATED IN: extracellular matrix, apoplast, cell wall, nucleus, plant-type cell wall; EXPRESSED IN: 22 plant structures; EXPRESSED DURING: …
	% N							MtrunA17Chr8g0344031	No	0	0	0	0	0	0	0	NA	NA	NA	Medtr8g020760	auxin-binding ABP19a	F:GO:0046564; P:GO:0033609; C:GO:0005618; F:GO:0030145; C:GO:0005576; F:GO:0045735	F:oxalate decarboxylase activity; P:oxalate metabolic process; C:cell wall; F:manganese ion binding; C:extracellular region; F:nutrient reservoir activity	EC:4.1.1.2	Oxalate decarboxylase	IPR001929 (PRINTS); IPR006045 (PFAM); IPR011051 (SUPERFAMILY); IPR014710 (G3DSA:2.60.120.GENE3D); IPR019780 (PROSITE); PTHR31238 (PANTHER),PTHR31238:SF63 (PANTHER),NON_CYTOPLASMIC_DOMAIN (unknown),SIGNAL_PEPTIDE (unknown),SIGNAL_PEPTIDE_C_REGION (unknown),SIGNAL_PEPTIDE_H_REGION (unknown),SIGNAL_PEPTIDE_N_REGION (unknown),SignalP-TM (SIGNALP),SignalP-noTM (SIGNALP)	F:GO:0030145; F:GO:0045735	20.2.99	stress.abiotic.unspecified	(o04012|ab19b_prupe : 157.0) Auxin-binding protein ABP19b precursor - Prunus persica (Peach) & (at1g72610 : 155.0) germin-like protein (GLP1); germin-like protein 1 (GER1); INVOLVED IN: biological_process unknown; LOCATED IN: extracellular matrix; EXPRESSED IN: 23 plant structures; EXPRESSED DURING: 13 growth stages; CONTAINS InterPro DOMAIN/s: Cupin, RmlC-type (InterPro:IPR011051), Cupin 1 (Inte…
	% N							MtrunA17Chr8g0344041	No	0	0	0	0	0	0	0	NA	NA	NA	Medtr8g020763	auxin-binding ABP19a	F:GO:0046564; P:GO:0033609; C:GO:0005618; F:GO:0030145; C:GO:0005576; F:GO:0045735	F:oxalate decarboxylase activity; P:oxalate metabolic process; C:cell wall; F:manganese ion binding; C:extracellular region; F:nutrient reservoir activity	EC:4.1.1.2	Oxalate decarboxylase	IPR001929 (PRINTS); IPR006045 (PFAM); IPR011051 (SUPERFAMILY); IPR014710 (G3DSA:2.60.120.GENE3D); IPR019780 (PROSITE); PTHR31238 (PANTHER),PTHR31238:SF63 (PANTHER)	F:GO:0030145; F:GO:0045735	20.2.99	stress.abiotic.unspecified	(o04012|ab19b_prupe : 171.0) Auxin-binding protein ABP19b precursor - Prunus persica (Peach) & (at1g72610 : 163.0) germin-like protein (GLP1); germin-like protein 1 (GER1); INVOLVED IN: biological_process unknown; LOCATED IN: extracellular matrix; EXPRESSED IN: 23 plant structures; EXPRESSED DURING: 13 growth stages; CONTAINS InterPro DOMAIN/s: Cupin, RmlC-type (InterPro:IPR011051), Cupin 1 (Inte…
	% N							MtrunA17Chr8g0344051	No	0.876507	0.061347	0.512245	0	0	0.0675557	15.4084	NA	NA	NA	Medtr8g020770	auxin-binding ABP19a	F:GO:0046564; P:GO:0033609; C:GO:0005618; F:GO:0030145; C:GO:0005576; F:GO:0045735	F:oxalate decarboxylase activity; P:oxalate metabolic process; C:cell wall; F:manganese ion binding; C:extracellular region; F:nutrient reservoir activity	EC:4.1.1.2	Oxalate decarboxylase	IPR001929 (PRINTS); IPR006045 (PFAM); IPR011051 (SUPERFAMILY); IPR014710 (G3DSA:2.60.120.GENE3D); PTHR31238 (PANTHER),PTHR31238:SF63 (PANTHER),NON_CYTOPLASMIC_DOMAIN (unknown),SIGNAL_PEPTIDE (unknown),SIGNAL_PEPTIDE_C_REGION (unknown),SIGNAL_PEPTIDE_H_REGION (unknown),SIGNAL_PEPTIDE_N_REGION (unknown),SignalP-TM (SIGNALP),SignalP-noTM (SIGNALP)	F:GO:0030145; F:GO:0045735	20.2.99	stress.abiotic.unspecified	(at5g20630 : 172.0) Encodes a germin-like protein. Its transcripts are more abundant in RNA from leaves collected in the evening, suggesting some kind of circadian regulation.; germin 3 (GER3); INVOLVED IN: response to cold, peptidyl-cysteine S-nitrosylation; LOCATED IN: extracellular matrix, apoplast, cell wall, nucleus, plant-type cell wall; EXPRESSED IN: 22 plant structures; EXPRESSED DURING: …
	% N							MtrunA17Chr8g0344061	No	0	0.018102	0	0.055871	0.184432	2.54297	0	NA	NA	NA	Medtr8g020780	DUF594 family	C:GO:0016021	C:integral component of membrane	NA	NA	IPR007658 (PFAM); IPR025315 (PFAM); Coil (COIL),PTHR31325 (PANTHER),PTHR31325:SF71 (PANTHER),CYTOPLASMIC_DOMAIN (unknown),NON_CYTOPLASMIC_DOMAIN (unknown),SIGNAL_PEPTIDE (unknown),SIGNAL_PEPTIDE_C_REGION (unknown),SIGNAL_PEPTIDE_H_REGION (unknown),SIGNAL_PEPTIDE_N_REGION (unknown),TRANSMEMBRANE (unknown),TMhelix (TMHMM)	no GO terms	35.2	not assigned.unknown	(at5g45540 : 396.0) Protein of unknown function (DUF594); CONTAINS InterPro DOMAIN/s: Protein of unknown function DUF594 (InterPro:IPR007658); BEST Arabidopsis thaliana protein match is: Protein of unknown function (DUF594) (TAIR:AT5G45480.1); Has 1285 Blast hits to 857 proteins in 12 species: Archae - 0; Bacteria - 0; Metazoa - 0; Fungi - 0; Plants - 1285; Viruses - 0; Other Eukaryotes - 0 (sour…
	% N	6	MtrunA17Chr6_6945915	5.82e-08	chr6:6945915..6945915	1	NONE	MtrunA17Chr6g0457161	No	0.828576	0.170134	2.14461	0.433044	1.89654	4.29579	2.8329	NA	DDT	transcription factor & chromatin remodeling	Medtr6g017265	zinc-finger of monoamine-oxidase A repressor R1	P:GO:0051301	P:cell division	NA	NA	IPR018501 (PFAM); IPR018866 (PFAM); Coil (COIL),PTHR31169 (PANTHER),PTHR31169:SF10 (PANTHER)	no GO terms	35.2	not assigned.unknown	(at5g38690 : 314.0) Zinc-finger domain of monoamine-oxidase A repressor R1 protein; CONTAINS InterPro DOMAIN/s: DDT domain superfamily (InterPro:IPR018501), DDT domain, subgroup (InterPro:IPR018500), Cell division cycle-associated protein (InterPro:IPR018866); BEST Arabidopsis thaliana protein match is: Zinc-finger domain of monoamine-oxidase A repressor R1 protein (TAIR:AT1G67270.1); Has 30201 B…
	% N							MtrunA17Chr6g0457171	No	0	0	0	0	0	0	0	NA	NA	NA	Medtr6g017270	F-box interaction domain	NA	NA	NA	NA	IPR001810 (PFAM); IPR006527 (PFAM); IPR017451 (TIGRFAMs); G3DSA:1.20.1280.50 (GENE3D),PTHR32133 (PANTHER),PTHR32133:SF175 (PANTHER)	F:GO:0005515	29.5.11.4.3.2	protein.degradation.ubiquitin.E3.SCF.FBOX	(at3g06240 : 90.1) F-box family protein; CONTAINS InterPro DOMAIN/s: F-box domain, cyclin-like (InterPro:IPR001810), F-box domain, Skp2-like (InterPro:IPR022364), F-box associated domain, type 1 (InterPro:IPR006527), F-box associated interaction domain (InterPro:IPR017451); BEST Arabidopsis thaliana protein match is: F-box and associated interaction domains-containing protein (TAIR:AT4G12560.2); …
	% N	1	MtrunA17Chr1_9186566	6.08e-08	chr1:9186566..9186566	1	NONE	MtrunA17Chr1g0158131	No	0	0	0	0.610162	0	3.99757	0	RLK-Pelle_LRK10L-2	NA	NA	Medtr1g027440	stress-induced receptor-like kinase	F:GO:0005524; C:GO:0016021; F:GO:0004674; P:GO:0006468	F:ATP binding; C:integral component of membrane; F:protein serine/threonine kinase activity; P:protein phosphorylation	EC:2.7.11	Transferring phosphorus-containing groups	IPR000719 (SMART); IPR001245 (PFAM); IPR008271 (PROSITE); IPR011009 (SUPERFAMILY); IPR013320 (G3DSA:2.60.120.GENE3D); IPR017441 (PROSITE); G3DSA:1.10.510.10 (GENE3D),G3DSA:3.30.200.20 (GENE3D),PTHR27009 (PANTHER),PTHR27009:SF35 (PANTHER),CYTOPLASMIC_DOMAIN (unknown),NON_CYTOPLASMIC_DOMAIN (unknown),TRANSMEMBRANE (unknown),TMhelix (TMHMM)	F:GO:0005524; F:GO:0004672; P:GO:0006468	30.2.20	signalling.receptor kinases.wheat LRK10 like	(at4g18250 : 257.0) receptor serine/threonine kinase, putative; FUNCTIONS IN: transmembrane receptor protein serine/threonine kinase activity, kinase activity; INVOLVED IN: protein amino acid phosphorylation; EXPRESSED IN: 8 plant structures; EXPRESSED DURING: LP.06 six leaves visible, LP.04 four leaves visible, LP.10 ten leaves visible, LP.02 two leaves visible, LP.08 eight leaves visible; CONTA…
	% N							MtrunA17Chr1g0158141	No	0	0	0	2.7235	0.356463	9.42853	0.262809	NA	NA	NA	NA	stress-induced receptor-like kinase	P:GO:0018108; F:GO:0004672; F:GO:0004674; P:GO:0006468; F:GO:0000166; F:GO:0005524; F:GO:0004714; C:GO:0016020; C:GO:0016021; P:GO:0016310; F:GO:0016740; F:GO:0016301; F:GO:0030247	P:peptidyl-tyrosine phosphorylation; F:protein kinase activity; F:protein serine/threonine kinase activity; P:protein phosphorylation; F:nucleotide binding; F:ATP binding; F:transmembrane receptor protein tyrosine kinase activity; C:membrane; C:integral component of membrane; P:phosphorylation; F:transferase activity; F:kinase activity; F:polysaccharide binding	NA	NA	IPR011009 (SUPERFAMILY); G3DSA:1.10.510.10 (GENE3D),PTHR27009 (PANTHER),PTHR27009:SF35 (PANTHER)	no GO terms	35.2	not assigned.unknown	no hits & (original description: len=107 end=9182130 type=prot gn=MtrunA17Chr1g0158141 chr=MtrunA17Chr1 strand=+ begin=9181674 def=Putative glycerophosphodiester phosphodiesterase)
	% N							MtrunA17Chr1g0158151	No	0	0	0	2.54555	0.186059	2.89914	0.955234	RLK-Pelle_LRK10L-2	NA	NA	NA	stress-induced receptor-like kinase	F:GO:0005524; C:GO:0016021; F:GO:0004674; P:GO:0006468	F:ATP binding; C:integral component of membrane; F:protein serine/threonine kinase activity; P:protein phosphorylation	EC:2.7.11	Transferring phosphorus-containing groups	IPR000719 (SMART); IPR001245 (PFAM); IPR008271 (PROSITE); IPR011009 (SUPERFAMILY); IPR013320 (G3DSA:2.60.120.GENE3D); IPR017441 (PROSITE); IPR025287 (PFAM); G3DSA:1.10.510.10 (GENE3D),G3DSA:3.30.200.20 (GENE3D),PTHR27009 (PANTHER),PTHR27009:SF35 (PANTHER),CYTOPLASMIC_DOMAIN (unknown),NON_CYTOPLASMIC_DOMAIN (unknown),SIGNAL_PEPTIDE (unknown),SIGNAL_PEPTIDE_C_REGION (unknown),SIGNAL_PEPTIDE_H_REGIO…	F:GO:0005524; F:GO:0004672; P:GO:0006468; F:GO:0030247	30.2.20	signalling.receptor kinases.wheat LRK10 like	(at5g38260 : 356.0) Protein kinase superfamily protein; FUNCTIONS IN: kinase activity; INVOLVED IN: protein amino acid phosphorylation; LOCATED IN: endomembrane system; CONTAINS InterPro DOMAIN/s: Protein kinase, ATP binding site (InterPro:IPR017441), Protein kinase, catalytic domain (InterPro:IPR000719), Serine-threonine/tyrosine-protein kinase (InterPro:IPR001245), Protein kinase-like domain (I…
	% N	6	MtrunA17Chr6_8421081	6.39e-08	chr6:8421081..8421081	1	NONE	MtrunA17Chr6g0459211	No	0.170609	0.065132	0.087017	0.261332	1.90631	5.75565	0.791624	NA	NA	NA	NA	unnamed protein product	C:GO:0005886	C:plasma membrane	NA	NA	Coil (COIL),PTHR31344 (PANTHER),PTHR31344:SF9 (PANTHER)	no GO terms	35.2	not assigned.unknown	(at3g01810 : 727.0) FUNCTIONS IN: molecular_function unknown; INVOLVED IN: biological_process unknown; EXPRESSED IN: 21 plant structures; EXPRESSED DURING: 13 growth stages; BEST Arabidopsis thaliana protein match is: nucleolar protein gar2-related (TAIR:AT2G42320.2). & (reliability: 1454.0) & (original description: len=899 end=8427471 strand=+ chr=MtrunA17Chr6 gn=MtrunA17Chr6g0459211 type=prot b…
	% N	2	MtrunA17Chr2_2447222	6.86e-08	chr2:2446925..2447222	2	MtrunA17Chr2_2446925	MtrunA17Chr2g0280261	No	0	0	0	0.044603	0.945463	4.53245	0.0366875	NA	NA	NA	Medtr2g010530	cytochrome P450 family 71	F:GO:0005506; P:GO:0044550; C:GO:0016021; F:GO:0016709; P:GO:0055114; F:GO:0020037	F:iron ion binding; P:secondary metabolite biosynthetic process; C:integral component of membrane; F:oxidoreductase activity, acting on paired donors, with incorporation or reduction of molecular oxygen, NAD(P)H as one donor, and incorporation of one atom of oxygen; P:oxidation-reduction process; F:heme binding	EC:1.14.13	Acting on paired donors, with incorporation or reduction of molecular oxygen. The oxygen incorporated need not be derived from O(2)	IPR001128 (PRINTS); IPR002401 (PRINTS); IPR017972 (PROSITE); G3DSA:1.10.630.10 (GENE3D),PTHR24298 (PANTHER),PTHR24298:SF198 (PANTHER),CYTOPLASMIC_DOMAIN (unknown),NON_CYTOPLASMIC_DOMAIN (unknown),TRANSMEMBRANE (unknown),SignalP-noTM (SIGNALP),TMhelix (TMHMM)	F:GO:0005506; P:GO:0055114; F:GO:0020037	26.1	misc.cytochrome P450	(o22307|c71db_lotja : 496.0) Cytochrome P450 71D11 (EC 1.14.-.-) (Fragment) - Lotus japonicus & (gnl|cdd|35378 : 441.0) no description available & (at3g26310 : 331.0) putative cytochrome P450; "cytochrome P450, family 71, subfamily B, polypeptide 35" (CYP71B35); FUNCTIONS IN: electron carrier activity, monooxygenase activity, iron ion binding, oxygen binding, heme binding; INVOLVED IN: oxidation …
	% N							MtrunA17Chr2g0280271	No	17.2127	5.25	23.253	14.4033	25.4571	61.4098	28.5947	NA	NA	NA	Medtr2g010540	transmembrane protein, putative	C:GO:0016021	C:integral component of membrane	NA	NA	PTHR34208 (PANTHER),PTHR34208:SF4 (PANTHER),CYTOPLASMIC_DOMAIN (unknown),NON_CYTOPLASMIC_DOMAIN (unknown),TRANSMEMBRANE (unknown),TMhelix (TMHMM)	no GO terms	35.2	not assigned.unknown	(at3g49720 : 334.0) unknown protein; FUNCTIONS IN: molecular_function unknown; INVOLVED IN: biological_process unknown; LOCATED IN: chloroplast thylakoid membrane, Golgi apparatus, plasma membrane, membrane; EXPRESSED IN: 25 plant structures; EXPRESSED DURING: 15 growth stages; BEST Arabidopsis thaliana protein match is: unknown protein (TAIR:AT5G65810.1); Has 64 Blast hits to 64 proteins in 11 s…
	% N	6	MtrunA17Chr6_7022482	7.83e-08	chr6:7022482..7022482	1	NONE	MtrunA17Chr6g0457251	No	1.13511	19.9875	2.47051	0.101464	0.282993	0.599581	88.5255	NA	NA	NA	Medtr0024s0260	RHOMBOID chloroplastic isoform X2	C:GO:0016021; F:GO:0004252; P:GO:0016485	C:integral component of membrane; F:serine-type endopeptidase activity; P:protein processing	EC:3.4.21	Acting on peptide bonds (peptidases)	IPR022764 (G3DSA:1.20.1540.GENE3D); PTHR43731 (PANTHER),PTHR43731:SF6 (PANTHER),CYTOPLASMIC_DOMAIN (unknown),NON_CYTOPLASMIC_DOMAIN (unknown),TRANSMEMBRANE (unknown),TMhelix (TMHMM),SSF144091 (SUPERFAMILY)	F:GO:0004252; C:GO:0016021	29.5.5	protein.degradation.serine protease	(at5g38510 : 321.0) Rhomboid-related intramembrane serine protease family protein; FUNCTIONS IN: serine-type endopeptidase activity; INVOLVED IN: biological_process unknown; LOCATED IN: integral to membrane; EXPRESSED IN: 22 plant structures; EXPRESSED DURING: 13 growth stages; CONTAINS InterPro DOMAIN/s: Peptidase S54, rhomboid (InterPro:IPR002610); BEST Arabidopsis thaliana protein match is: RH…
	% N	6	MtrunA17Chr6_6730716	7.83e-08	chr6:6730716..6730716	1	NONE		No
	% N	6	MtrunA17Chr6_7263821	7.83e-08	chr6:7263821..7271324	2	MtrunA17Chr6_7271324	MtrunA17Chr6g0457571	No	0	0	0	0	0	0	0	NA	NA	NA	Medtr6g018465	leguminosin group486 secreted peptide	NA	NA	NA	NA	NON_CYTOPLASMIC_DOMAIN (unknown),SIGNAL_PEPTIDE (unknown),SIGNAL_PEPTIDE_C_REGION (unknown),SIGNAL_PEPTIDE_H_REGION (unknown),SIGNAL_PEPTIDE_N_REGION (unknown),SignalP-noTM (SIGNALP),TMhelix (TMHMM)	no GO terms	35.2	not assigned.unknown	no hits & (original description: len=121 begin=7261738 chr=MtrunA17Chr6 strand=+ gn=MtrunA17Chr6g0457571 type=prot end=7262103 def=hypothetical protein)
	% N							MtrunA17Chr6g0457581	No	0.464469	0.677838	4.36657	0.404471	2.90057	6.43311	10.2512	NA	NA	NA	Medtr6g018490	monoglyceride lipase	F:GO:0047372; C:GO:0009506; P:GO:0006629; C:GO:0016021	F:acylglycerol lipase activity; C:plasmodesma; P:lipid metabolic process; C:integral component of membrane	EC:3.1.1.23	Acylglycerol lipase	IPR000073 (PRINTS); IPR022742 (PFAM); PTHR11614 (PANTHER),PTHR11614:SF122 (PANTHER)	no GO terms	11.9.2.2	lipid metabolism.lipid degradation.lipases.acylglycerol lipase	(at5g16120 : 485.0) alpha/beta-Hydrolases superfamily protein; CONTAINS InterPro DOMAIN/s: Serine hydrolase (InterPro:IPR005645); BEST Arabidopsis thaliana protein match is: alpha/beta-Hydrolases superfamily protein (TAIR:AT1G77420.1); Has 30201 Blast hits to 17322 proteins in 780 species: Archae - 12; Bacteria - 1396; Metazoa - 17338; Fungi - 3422; Plants - 5037; Viruses - 0; Other Eukaryotes - …
	% N	6	MtrunA17Chr6_7359705	7.83e-08	chr6:7359705..7359705	1	NONE	MtrunA17Chr6g0457701	No	0.604033	0.197288	0.941351	0.434939	1.24106	2.50085	5.90161	NA	NA	NA	Medtr6g018690	hypothetical protein MTR_6g018690	NA	NA	NA	NA	PTHR31722 (PANTHER),PTHR31722:SF13 (PANTHER)	no GO terms	35.2	not assigned.unknown	(at1g67050 : 98.2) unknown protein; BEST Arabidopsis thaliana protein match is: unknown protein (TAIR:AT5G38320.1); Has 617 Blast hits to 318 proteins in 80 species: Archae - 0; Bacteria - 16; Metazoa - 141; Fungi - 62; Plants - 128; Viruses - 2; Other Eukaryotes - 268 (source: NCBI BLink). & (reliability: 196.4) & (original description: len=251 strand=+ chr=MtrunA17Chr6 gn=MtrunA17Chr6g0457701 t…
	% N							MtrunA17Chr6g0457711	No	0	0	0	0	0.294845	0	0	NA	NA	NA	NA	unknown	C:GO:0016021	C:integral component of membrane	NA	NA	CYTOPLASMIC_DOMAIN (unknown),NON_CYTOPLASMIC_DOMAIN (unknown),TRANSMEMBRANE (unknown),TMhelix (TMHMM)	no GO terms	35.2	not assigned.unknown	no hits & (original description: len=55 begin=7362284 type=prot gn=MtrunA17Chr6g0457711 strand=- chr=MtrunA17Chr6 end=7362890 def=hypothetical protein)
	% N	2	MtrunA17Chr2_40016138	8.04e-08	chr2:40007062..40028111	19	MtrunA17Chr2_40007062,MtrunA17Chr2_40007673,MtrunA17Chr2_40008682,MtrunA17Chr2_40009311,MtrunA17Chr2_40016036,MtrunA17Chr2_40016875,MtrunA17Chr2_40016992,MtrunA17Chr2_40018519,MtrunA17Chr2_40018589,MtrunA17Chr2_40019588,MtrunA17Chr2_40019588,MtrunA17Chr2_40019620,MtrunA17Chr2_40019620,MtrunA17Chr2_40022745,MtrunA17Chr2_40022745,MtrunA17Chr2_40023335,MtrunA17Chr2_40027499,MtrunA17Chr2_40028111	MtrunA17Chr2g0318371	No	4.60823	28.3211	12.8757	1.56429	6.66346	7.97439	66.6535	NA	NA	NA	Medtr2g080290	transmembrane protein, putative	C:GO:0016021	C:integral component of membrane	NA	NA	PTHR36785 (PANTHER),PTHR36785:SF3 (PANTHER),CYTOPLASMIC_DOMAIN (unknown),NON_CYTOPLASMIC_DOMAIN (unknown),TRANSMEMBRANE (unknown),TMhelix (TMHMM)	no GO terms	35.2	not assigned.unknown	(at4g27390 : 193.0) unknown protein; INVOLVED IN: biological_process unknown; LOCATED IN: chloroplast; EXPRESSED IN: 22 plant structures; EXPRESSED DURING: 13 growth stages; Has 30201 Blast hits to 17322 proteins in 780 species: Archae - 12; Bacteria - 1396; Metazoa - 17338; Fungi - 3422; Plants - 5037; Viruses - 0; Other Eukaryotes - 2996 (source: NCBI BLink). & (reliability: 386.0) & (original …
	% N							MtrunA17Chr2g0318381	No	0	0	0	0	0	0	0	NA	NA	NA	NA	pentatricopeptide repeat-containing At1g20230-like	F:GO:0008270; C:GO:0016020; C:GO:0016021; F:GO:0008568; F:GO:0016787	F:zinc ion binding; C:membrane; C:integral component of membrane; F:microtubule-severing ATPase activity; F:hydrolase activity	NA	NA	IPR002885 (PFAM); PTHR24015 (PANTHER),PTHR24015:SF1567 (PANTHER)	no GO terms	35.2	not assigned.unknown	no hits & (original description: len=53 begin=40007105 type=prot strand=+ chr=MtrunA17Chr2 gn=MtrunA17Chr2g0318381 end=40007266 def=Putative pentatricopeptide)
	% N							MtrunA17Chr2g0318391	No	3.94077	2.25427	13.4154	11.8648	14.543	59.7249	24.3616	NA	NA	NA	Medtr2g080950	ARF GTPase activator	F:GO:0005096; P:GO:0043547	F:GTPase activator activity; P:positive regulation of GTPase activity	NA	NA	IPR001164 (PRINTS); PTHR23180 (PANTHER),PTHR23180:SF299 (PANTHER),SSF57863 (SUPERFAMILY)	F:GO:0005096	27.3.99	RNA.regulation of transcription.unclassified	(at5g54310 : 367.0) A member of ARF GAP domain (AGD), A thaliana has 15 members, grouped into four classes. Regulates membrane trafficking and organ separation.; ARF-GAP domain 5 (AGD5); FUNCTIONS IN: ARF GTPase activator activity, DNA binding, zinc ion binding; INVOLVED IN: floral organ abscission, activation of ARF GTPase activity; LOCATED IN: cytosol, trans-Golgi network, endosome, nucleus; EX…
	% N							MtrunA17Chr2g0318401	No	6.35311	3.9819	24.0562	24.0522	22.6333	0	0	NA	NA	NA	NA	---NA---	NA	NA	NA	NA	NON_CYTOPLASMIC_DOMAIN (unknown),SIGNAL_PEPTIDE (unknown),SIGNAL_PEPTIDE_C_REGION (unknown),SIGNAL_PEPTIDE_H_REGION (unknown),SIGNAL_PEPTIDE_N_REGION (unknown),TMhelix (TMHMM)	no GO terms	35.2	not assigned.unknown	no hits & (original description: len=65 end=40021878 type=prot chr=MtrunA17Chr2 gn=MtrunA17Chr2g0318401 strand=- begin=40020406 def=hypothetical protein)
	% N							MtrunA17Chr2g0318411	No	11.1607	2.60193	10.8074	4.78749	9.18906	32.1503	22.9033	NA	NA	NA	Medtr2g080980	cotton fiber	C:GO:0016021	C:integral component of membrane	NA	NA	IPR008480 (PFAM); IPR025520 (PFAM); PTHR33098 (PANTHER),PTHR33098:SF17 (PANTHER),CYTOPLASMIC_DOMAIN (unknown),NON_CYTOPLASMIC_DOMAIN (unknown),SIGNAL_PEPTIDE (unknown),SIGNAL_PEPTIDE_C_REGION (unknown),SIGNAL_PEPTIDE_H_REGION (unknown),SIGNAL_PEPTIDE_N_REGION (unknown),TRANSMEMBRANE (unknown),SignalP-TM (SIGNALP),TMhelix (TMHMM)	no GO terms	35.2	not assigned.unknown	(gnl|cdd|69095 : 198.0) no description available & (at1g61260 : 166.0) Protein of unknown function (DUF761); FUNCTIONS IN: molecular_function unknown; INVOLVED IN: biological_process unknown; LOCATED IN: endomembrane system; EXPRESSED IN: 12 plant structures; EXPRESSED DURING: 7 growth stages; CONTAINS InterPro DOMAIN/s: Protein of unknown function DUF761, plant (InterPro:IPR008480); BEST Arabido…
	% N	3	MtrunA17Chr3_4280742	8.26e-08	chr3:4280742..4280742	1	NONE	MtrunA17Chr3g0082511	No	0.980867	0.19885	36.0071	13.809	4.25498	14.4216	4.85322	NA	STY-LRP1	transcription factor	Medtr3g014660	LATERAL ROOT PRIMORDIUM 1-like	NA	NA	NA	NA	IPR006510 (TIGRFAMs); IPR006511 (TIGRFAMs); IPR007818 (PANTHER); PTHR31604:SF8 (PANTHER),PF05142 (PFAM),SignalP-TM (SIGNALP)	no GO terms	33.99	development.unspecified	(at5g12330 : 167.0) A member of SHI gene family. Arabidopsis thaliana has ten members that encode proteins with a RING finger-like zinc finger motif. Despite being highly divergent in sequence, many of the SHI-related genes are partially redundant in function and synergistically promote gynoecium, stamen and leaf development in Arabidopsis. Expressed in lateral root primordia and induced by auxin…
	% N	1	MtrunA17Chr1_9021777	8.65e-08	chr1:9021777..9028880	5	MtrunA17Chr1_9026607,MtrunA17Chr1_9026871,MtrunA17Chr1_9028611,MtrunA17Chr1_9028880	MtrunA17Chr1g0157911	No	0	0.018627	0.031107	0.716037	1.485	6.03736	0.25264	RLK-Pelle_LRK10L-2	NA	NA	Medtr1g027070	stress-induced receptor-like kinase	F:GO:0005524; C:GO:0016020; F:GO:0004674; P:GO:0006468; F:GO:0030247	F:ATP binding; C:membrane; F:protein serine/threonine kinase activity; P:protein phosphorylation; F:polysaccharide binding	EC:2.7.11	Transferring phosphorus-containing groups	IPR000719 (SMART); IPR001245 (PFAM); IPR008271 (PROSITE); IPR011009 (SUPERFAMILY); IPR013320 (G3DSA:2.60.120.GENE3D); IPR017441 (PROSITE); IPR025287 (PFAM); G3DSA:1.10.510.10 (GENE3D),G3DSA:3.30.200.20 (GENE3D),PTHR27009 (PANTHER),PTHR27009:SF35 (PANTHER),CYTOPLASMIC_DOMAIN (unknown),NON_CYTOPLASMIC_DOMAIN (unknown),SIGNAL_PEPTIDE (unknown),SIGNAL_PEPTIDE_C_REGION (unknown),SIGNAL_PEPTIDE_H_REGIO…	F:GO:0005524; F:GO:0004672; P:GO:0006468; F:GO:0030247	30.2.20	signalling.receptor kinases.wheat LRK10 like	(gnl|cdd|36401 : 291.0) no description available & (at5g38260 : 286.0) Protein kinase superfamily protein; FUNCTIONS IN: kinase activity; INVOLVED IN: protein amino acid phosphorylation; LOCATED IN: endomembrane system; CONTAINS InterPro DOMAIN/s: Protein kinase, ATP binding site (InterPro:IPR017441), Protein kinase, catalytic domain (InterPro:IPR000719), Serine-threonine/tyrosine-protein kinase …
	% N							MtrunA17Chr1g0157921	No
	% N							MtrunA17Chr1g0157931	No	0	0	0	0.060204	0.340795	0.485513	0.110548	RLK-Pelle_LRK10L-2	NA	NA	Medtr1g027140	stress-induced receptor-like kinase	F:GO:0005524; C:GO:0016021; F:GO:0004674; P:GO:0006468; F:GO:0030247	F:ATP binding; C:integral component of membrane; F:protein serine/threonine kinase activity; P:protein phosphorylation; F:polysaccharide binding	EC:2.7.11	Transferring phosphorus-containing groups	IPR000719 (SMART); IPR001245 (PFAM); IPR008271 (PROSITE); IPR011009 (SUPERFAMILY); IPR013320 (G3DSA:2.60.120.GENE3D); IPR017441 (PROSITE); G3DSA:1.10.510.10 (GENE3D),G3DSA:3.30.200.20 (GENE3D),PTHR27009 (PANTHER),PTHR27009:SF35 (PANTHER),CYTOPLASMIC_DOMAIN (unknown),NON_CYTOPLASMIC_DOMAIN (unknown),TRANSMEMBRANE (unknown)	F:GO:0005524; F:GO:0004672; P:GO:0006468	30.2.20	signalling.receptor kinases.wheat LRK10 like	(at5g39030 : 292.0) Protein kinase superfamily protein; FUNCTIONS IN: kinase activity; INVOLVED IN: protein amino acid phosphorylation; LOCATED IN: endomembrane system; EXPRESSED IN: 13 plant structures; EXPRESSED DURING: 9 growth stages; CONTAINS InterPro DOMAIN/s: Protein kinase, ATP binding site (InterPro:IPR017441), Malectin/receptor-like protein kinase (InterPro:IPR021720), Protein kinase, c…
	% N	1	MtrunA17Chr1_9135252	8.65e-08	chr1:9123750..9135252	4	MtrunA17Chr1_9123750,MtrunA17Chr1_9131554,MtrunA17Chr1_9131590	MtrunA17Chr1g0158031	No	0	0	0	0	0	0.107146	0	NA	NA	NA	NA	1-aminocyclopropane-1-carboxylate oxidase 1-like	P:GO:0051555; F:GO:0045431; F:GO:0046872; P:GO:0055114	P:flavonol biosynthetic process; F:flavonol synthase activity; F:metal ion binding; P:oxidation-reduction process	EC:1.14.11.23	Flavonol synthase	IPR005123 (PFAM); IPR027443 (G3DSA:2.60.120.GENE3D); PTHR10209 (PANTHER),PTHR10209:SF271 (PANTHER),SSF51197 (SUPERFAMILY)	F:GO:0016491; P:GO:0055114	26.7	misc.oxidases - copper, flavone etc	(gnl|cdd|35365 : 125.0) no description available & (at2g44800 : 96.3) 2-oxoglutarate (2OG) and Fe(II)-dependent oxygenase superfamily protein; FUNCTIONS IN: oxidoreductase activity, acting on paired donors, with incorporation or reduction of molecular oxygen, 2-oxoglutarate as one donor, and incorporation of one atom each of oxygen into both donors, oxidoreductase activity; INVOLVED IN: biologica…
	% N							MtrunA17Chr1g0158041	No	0	0	0	0.359074	0.701049	4.21551	0	RLK-Pelle_LRK10L-2	NA	NA	NA	stress-induced receptor-like kinase	F:GO:0005524; C:GO:0016021; F:GO:0004674; P:GO:0006468	F:ATP binding; C:integral component of membrane; F:protein serine/threonine kinase activity; P:protein phosphorylation	EC:2.7.11	Transferring phosphorus-containing groups	IPR000719 (SMART); IPR001245 (PFAM); IPR008271 (PROSITE); IPR011009 (SUPERFAMILY); IPR013320 (G3DSA:2.60.120.GENE3D); IPR017441 (PROSITE); IPR025287 (PFAM); G3DSA:1.10.510.10 (GENE3D),G3DSA:3.30.200.20 (GENE3D),PTHR27009 (PANTHER),PTHR27009:SF35 (PANTHER),CYTOPLASMIC_DOMAIN (unknown),NON_CYTOPLASMIC_DOMAIN (unknown),SIGNAL_PEPTIDE (unknown),SIGNAL_PEPTIDE_C_REGION (unknown),SIGNAL_PEPTIDE_H_REGIO…	F:GO:0005524; F:GO:0004672; P:GO:0006468; F:GO:0030247	30.2.20	signalling.receptor kinases.wheat LRK10 like	(at5g38260 : 340.0) Protein kinase superfamily protein; FUNCTIONS IN: kinase activity; INVOLVED IN: protein amino acid phosphorylation; LOCATED IN: endomembrane system; CONTAINS InterPro DOMAIN/s: Protein kinase, ATP binding site (InterPro:IPR017441), Protein kinase, catalytic domain (InterPro:IPR000719), Serine-threonine/tyrosine-protein kinase (InterPro:IPR001245), Protein kinase-like domain (I…
	% N							MtrunA17Chr1g0158051	No	0	0	0	0.246143	1.66032	9.67907	0	RLK-Pelle_LRK10L-2	NA	NA	Medtr1g027370	receptor-like kinase	F:GO:0005524; C:GO:0016021; F:GO:0004672; P:GO:0006468; F:GO:0030247	F:ATP binding; C:integral component of membrane; F:protein kinase activity; P:protein phosphorylation; F:polysaccharide binding	NA	NA	IPR000719 (PFAM); IPR011009 (SUPERFAMILY); IPR013320 (G3DSA:2.60.120.GENE3D); IPR017441 (PROSITE); G3DSA:1.10.510.10 (GENE3D),G3DSA:3.30.200.20 (GENE3D),PTHR27009 (PANTHER),PTHR27009:SF24 (PANTHER),CYTOPLASMIC_DOMAIN (unknown),NON_CYTOPLASMIC_DOMAIN (unknown),SIGNAL_PEPTIDE (unknown),SIGNAL_PEPTIDE_C_REGION (unknown),SIGNAL_PEPTIDE_H_REGION (unknown),SIGNAL_PEPTIDE_N_REGION (unknown),TRANSMEMBRAN…	F:GO:0005524; F:GO:0004672; P:GO:0006468	30.2.20	signalling.receptor kinases.wheat LRK10 like	(at1g66980 : 292.0) Encodes SNC4 (suppressor of npr1-1, constitutive 4), an atypical receptor-like kinase with two predicted extracellular glycerophosphoryl diester phosphodiesterase domains.; suppressor of npr1-1 constitutive 4 (SNC4); CONTAINS InterPro DOMAIN/s: Protein kinase, ATP binding site (InterPro:IPR017441), Serine/threonine-protein kinase domain (InterPro:IPR002290), Serine-threonine/t…
	% N	7	MtrunA17Chr7_2885801	9e-08	chr7:2885645..2885801	2	MtrunA17Chr7_2885645	MtrunA17Chr7g0217321	No	0.714367	0	0	0.102877	0	0	0	NA	NA	NA	Medtr7g010610	zinc finger family	F:GO:0046872; C:GO:0016020	F:metal ion binding; C:membrane	NA	NA	IPR011016 (PFAM); IPR013083 (G3DSA:3.30.40.GENE3D); PTHR23012:SF101 (PANTHER),CYTOPLASMIC_DOMAIN (unknown),NON_CYTOPLASMIC_DOMAIN (unknown),TRANSMEMBRANE (unknown),TMhelix (TMHMM),SSF57850 (SUPERFAMILY)	F:GO:0008270	29.5.11.4.2	protein.degradation.ubiquitin.E3.RING	(at2g01275 : 94.0) RING/FYVE/PHD zinc finger superfamily protein; FUNCTIONS IN: zinc ion binding; CONTAINS InterPro DOMAIN/s: Protein of unknown function DUF3675 (InterPro:IPR022143), Zinc finger, C3HC4 RING-type (InterPro:IPR018957), Zinc finger, RING-CH-type (InterPro:IPR011016); BEST Arabidopsis thaliana protein match is: RING/FYVE/PHD zinc finger superfamily protein (TAIR:AT5G38070.1); Has 35…
	% N	2	MtrunA17Chr2_16978055	9.79e-08	chr2:16978055..16978055	1	NONE	MtrunA17Chr2g0299041	No	0	0	0	6.21863	0.05296	0	0	RLK-Pelle_DLSV	NA	NA	Medtr2g038675	receptor-like kinase	F:GO:0005524; C:GO:0016021; F:GO:0004674; P:GO:0006468; C:GO:0005886	F:ATP binding; C:integral component of membrane; F:protein serine/threonine kinase activity; P:protein phosphorylation; C:plasma membrane	EC:2.7.11	Transferring phosphorus-containing groups	IPR000719 (SMART); IPR001245 (PFAM); IPR008271 (PROSITE); IPR011009 (SUPERFAMILY); IPR013320 (G3DSA:2.60.120.GENE3D); G3DSA:1.10.510.10 (GENE3D),G3DSA:3.30.200.20 (GENE3D),PTHR27006 (PANTHER),PTHR27006:SF66 (PANTHER),CYTOPLASMIC_DOMAIN (unknown),NON_CYTOPLASMIC_DOMAIN (unknown),TRANSMEMBRANE (unknown),TMhelix (TMHMM)	F:GO:0005524; F:GO:0004672; P:GO:0006468	30.2.24	signalling.receptor kinases.S-locus glycoprotein like	(gnl|cdd|36401 : 347.0) no description available & (at1g56140 : 319.0) Leucine-rich repeat transmembrane protein kinase; FUNCTIONS IN: protein serine/threonine kinase activity, protein kinase activity, ATP binding; INVOLVED IN: protein amino acid phosphorylation; LOCATED IN: plasma membrane; EXPRESSED IN: callus; CONTAINS InterPro DOMAIN/s: Serine/threonine-protein kinase domain (InterPro:IPR0022…
	CN ratio	6	MtrunA17Chr6_7310002	3.36e-08	chr6:7310002..7310002	1	NONE	MtrunA17Chr6g0457641	No	0	0	0	0	0	0	0	NA	NA	NA	NA	cytochrome C biogenesis ccsA	NA	NA	NA	NA	IPR001810 (PFAM); PTHR32212 (PANTHER),PTHR32212:SF169 (PANTHER)	F:GO:0005515	35.2	not assigned.unknown	no hits & (original description: len=357 gn=MtrunA17Chr6g0457641 chr=MtrunA17Chr6 strand=- type=prot begin=7304456 end=7305529 def=Putative F-box domain, leucine-rich repeat domain, L domain-containing protein)
	CN ratio							MtrunA17Chr6g0457651	No	0	0	0	0	0	0	0	NA	NA	NA	NA	transmembrane protein, putative	C:GO:0016021	C:integral component of membrane	NA	NA	NA	NA	35.2	not assigned.unknown	no hits & (original description: len=104 end=7307581 type=prot chr=MtrunA17Chr6 gn=MtrunA17Chr6g0457651 strand=+ begin=7307267 def=hypothetical protein)
	CN ratio							MtrunA17Chr6g0457661	No	2.52393	1.50617	5.21694	5.25127	3.84167	21.1612	13.2833	NA	NA	NA	NA	zinc transporter 5-like isoform X2	P:GO:0010043; P:GO:0006812; P:GO:0055085; C:GO:0016020; P:GO:0098655; P:GO:0061088; C:GO:0016021; F:GO:0008324; F:GO:0005385; P:GO:0071577; C:GO:0005773	P:response to zinc ion; P:cation transport; P:transmembrane transport; C:membrane; P:cation transmembrane transport; P:regulation of sequestering of zinc ion; C:integral component of membrane; F:cation transmembrane transporter activity; F:zinc ion transmembrane transporter activity; P:zinc II ion transmembrane transport; C:vacuole	NA	NA	PTHR11562 (PANTHER),PTHR11562:SF71 (PANTHER),CYTOPLASMIC_DOMAIN (unknown),NON_CYTOPLASMIC_DOMAIN (unknown),SIGNAL_PEPTIDE (unknown),SIGNAL_PEPTIDE_C_REGION (unknown),SIGNAL_PEPTIDE_H_REGION (unknown),SIGNAL_PEPTIDE_N_REGION (unknown),TRANSMEMBRANE (unknown),TMhelix (TMHMM)	no GO terms	35.2	not assigned.unknown	(at5g38380 : 239.0) unknown protein; FUNCTIONS IN: molecular_function unknown; INVOLVED IN: biological_process unknown; LOCATED IN: membrane; EXPRESSED IN: 22 plant structures; EXPRESSED DURING: 14 growth stages; CONTAINS InterPro DOMAIN/s: Protein of unknown function DUF6, transmembrane (InterPro:IPR000620); Has 109 Blast hits to 107 proteins in 35 species: Archae - 0; Bacteria - 0; Metazoa - 59…
	CN ratio							MtrunA17Chr6g0457671	No	4.90193	2.09118	9.93118	6.5551	8.10074	15.076	9.77503	NA	NA	NA	Medtr6g018620	zinc transporter 5	C:GO:0016021	C:integral component of membrane	NA	NA	PTHR11562 (PANTHER),PTHR11562:SF71 (PANTHER),CYTOPLASMIC_DOMAIN (unknown),NON_CYTOPLASMIC_DOMAIN (unknown),TRANSMEMBRANE (unknown),TMhelix (TMHMM),SSF103481 (SUPERFAMILY)	no GO terms	35.2	not assigned.unknown	(at5g38380 : 260.0) unknown protein; FUNCTIONS IN: molecular_function unknown; INVOLVED IN: biological_process unknown; LOCATED IN: membrane; EXPRESSED IN: 22 plant structures; EXPRESSED DURING: 14 growth stages; CONTAINS InterPro DOMAIN/s: Protein of unknown function DUF6, transmembrane (InterPro:IPR000620); Has 109 Blast hits to 107 proteins in 35 species: Archae - 0; Bacteria - 0; Metazoa - 59…
	CN ratio	1	MtrunA17Chr1_10142836	3.75e-08	chr1:10141642..10147415	4	MtrunA17Chr1_10141642,MtrunA17Chr1_10147415,MtrunA17Chr1_10147415	MtrunA17Chr1g0159441	No	7.69738	8.38786	21.8349	25.5162	29.9365	65.4229	22.633	NA	NA	NA	Medtr1g029400	transcriptional corepressor SEUSS	NA	NA	NA	NA	PTHR10378:SF11 (PANTHER),PF01803 (PFAM)	no GO terms	27.3.99	RNA.regulation of transcription.unclassified	(at1g43850 : 543.0) Encodes a transcriptional co-regulator of AGAMOUS, that functions with LEUNIG to repress AG in the outer floral whorls.; seuss (SEU); FUNCTIONS IN: protein binding, transcription cofactor activity, DNA binding, protein heterodimerization activity; INVOLVED IN: multicellular organismal development, gynoecium development, embryo development, ovule development, regulation of flow…
	CN ratio							MtrunA17Chr1g0159451	No	2.39582	3.49946	7.74346	6.58174	10.8449	19.7528	9.75827	NA	NA	NA	Medtr1g029410	small RNA degrading nuclease 5	F:GO:0003676; F:GO:0008859; P:GO:0090503; F:GO:0016740	F:nucleic acid binding; F:exoribonuclease II activity; P:RNA phosphodiester bond hydrolysis, exonucleolytic; F:transferase activity	EC:3.1.13.1	Exoribonuclease II	IPR012337 (G3DSA:3.30.420.GENE3D); IPR013520 (PFAM); IPR017849 (G3DSA:3.40.720.GENE3D); IPR017850 (SUPERFAMILY); PTHR12801 (PANTHER),PTHR12801:SF82 (PANTHER),CYTOPLASMIC_DOMAIN (unknown),NON_CYTOPLASMIC_DOMAIN (unknown),TRANSMEMBRANE (unknown)	F:GO:0003676; F:GO:0003824; P:GO:0008152	27.1.19	RNA.processing.ribonucleases	(at5g25800 : 686.0) Polynucleotidyl transferase, ribonuclease H-like superfamily protein; FUNCTIONS IN: exonuclease activity, nucleic acid binding; LOCATED IN: intracellular; EXPRESSED IN: 23 plant structures; EXPRESSED DURING: 13 growth stages; CONTAINS InterPro DOMAIN/s: Exonuclease (InterPro:IPR006055), Polynucleotidyl transferase, ribonuclease H fold (InterPro:IPR012337), Exonuclease, RNase T…
	CN ratio	2	MtrunA17Chr2_51147031	4.35e-08	chr2:51147031..51147031	1	NONE	MtrunA17Chr2g0333321	No	1.01468	0.710057	3.17192	3.07372	2.20056	3.3965	2.01776	NA	NA	NA	Medtr2g104180	probable sodium-coupled neutral amino acid transporter 6	C:GO:0016021; F:GO:0015171; P:GO:0003333	C:integral component of membrane; F:amino acid transmembrane transporter activity; P:amino acid transmembrane transport	NA	NA	IPR013057 (PFAM); PTHR22950 (PANTHER),PTHR22950:SF415 (PANTHER),CYTOPLASMIC_DOMAIN (unknown),NON_CYTOPLASMIC_DOMAIN (unknown),TRANSMEMBRANE (unknown),TMhelix (TMHMM)	no GO terms	34.3	transport.amino acids	(at1g80510 : 569.0) Encodes a close relative of the amino acid transporter ANT1 (AT3G11900).; Transmembrane amino acid transporter family protein; CONTAINS InterPro DOMAIN/s: Amino acid transporter, transmembrane (InterPro:IPR013057); BEST Arabidopsis thaliana protein match is: Transmembrane amino acid transporter family protein (TAIR:AT5G38820.1); Has 30201 Blast hits to 17322 proteins in 780 sp…
	CN ratio	7	MtrunA17Chr7_13129833	5.48e-08	chr7:13116162..13131987	30	MtrunA17Chr7_13116162,MtrunA17Chr7_13116922,MtrunA17Chr7_13117139,MtrunA17Chr7_13117149,MtrunA17Chr7_13117163,MtrunA17Chr7_13117184,MtrunA17Chr7_13117194,MtrunA17Chr7_13117234,MtrunA17Chr7_13117244,MtrunA17Chr7_13117248,MtrunA17Chr7_13123550,MtrunA17Chr7_13129583,MtrunA17Chr7_13129725,MtrunA17Chr7_13129726,MtrunA17Chr7_13129751,MtrunA17Chr7_13129777,MtrunA17Chr7_13129780,MtrunA17Chr7_13129781,Mtr…	MtrunA17Chr7g0227971	No	0	0.18171	0	0.280416	0	0.400203	0.922605	NA	NA	NA	Medtr7g034350	Nucleoporin GLE1	P:GO:0016973; C:GO:0005643	P:poly(A)+ mRNA export from nucleus; C:nuclear pore	NA	NA	IPR012476 (PANTHER); CYTOPLASMIC_DOMAIN (unknown),NON_CYTOPLASMIC_DOMAIN (unknown),TRANSMEMBRANE (unknown)	P:GO:0016973; C:GO:0005643	35.2	not assigned.unknown	no hits & (original description: len=161 end=13111729 begin=13110632 strand=- chr=MtrunA17Chr7 gn=MtrunA17Chr7g0227971 type=prot def=hypothetical protein)
	CN ratio							MtrunA17Chr7g0227981	No	4.76361	3.4614	18.5429	13.5276	13.3893	18.5957	19.1146	NA	NA	NA	Medtr7g034355	N-terminal glutamine amidohydrolase	F:GO:0016811	F:hydrolase activity, acting on carbon-nitrogen (but not peptide) bonds, in linear amides	NA	NA	IPR023128 (G3DSA:3.10.620.GENE3D); PTHR13035 (PANTHER),PTHR13035:SF1 (PANTHER)	no GO terms	35.2	not assigned.unknown	(at2g41760 : 288.0) unknown protein; CONTAINS InterPro DOMAIN/s: Protein of unknown function WDYHV (InterPro:IPR019161); Has 201 Blast hits to 201 proteins in 90 species: Archae - 0; Bacteria - 2; Metazoa - 132; Fungi - 10; Plants - 30; Viruses - 0; Other Eukaryotes - 27 (source: NCBI BLink). & (gnl|cdd|38471 : 225.0) no description available & (reliability: 576.0) & (original description: len=21…
	CN ratio							MtrunA17Chr7g0227991	No	0	0	0.180399	0	0	0	0	NA	NA	NA	Medtr7g034380	subtilisin-like serine endopeptidase family	C:GO:0005618; P:GO:0006508; F:GO:0004252	C:cell wall; P:proteolysis; F:serine-type endopeptidase activity	EC:3.4.21	Acting on peptide bonds (peptidases)	IPR000209 (G3DSA:3.40.50.GENE3D); IPR010259 (PFAM); IPR015500 (PRINTS); IPR023828 (PROSITE); PTHR10795 (PANTHER),PTHR10795:SF460 (PANTHER),CYTOPLASMIC_DOMAIN (unknown),NON_CYTOPLASMIC_DOMAIN (unknown),TRANSMEMBRANE (unknown),SignalP-TM (SIGNALP),TMhelix (TMHMM)	P:GO:0006508; F:GO:0004252	29.5.1	protein.degradation.subtilases	(at5g59100 : 678.0) Subtilisin-like serine endopeptidase family protein; FUNCTIONS IN: identical protein binding, serine-type endopeptidase activity; INVOLVED IN: proteolysis, negative regulation of catalytic activity; LOCATED IN: endomembrane system; CONTAINS InterPro DOMAIN/s: Protease-associated PA (InterPro:IPR003137), Peptidase S8/S53, subtilisin/kexin/sedolisin (InterPro:IPR000209), Peptida…
	CN ratio	2	MtrunA17Chr2_49391628	5.58e-08	chr2:49391628..49391628	1	NONE	MtrunA17Chr2g0330811	No	0.554508	0.999925	2.14987	1.24654	0.771267	3.27381	8.90512	NA	NA	NA	Medtr2g100660	chloroplastic group IIA intron splicing facilitator chloroplastic isoform X1	P:GO:0000373; F:GO:0003723	P:Group II intron splicing; F:RNA binding	NA	NA	IPR001890 (G3DSA:3.30.110.GENE3D); Coil (COIL),PTHR31846 (PANTHER),PTHR31846:SF23 (PANTHER),SignalP-TM (SIGNALP)	F:GO:0003723	27.1.1	RNA.processing.splicing	(at5g16180 : 648.0) ortholog of maize chloroplast splicing factor CRS1 (CRS1); FUNCTIONS IN: RNA binding; INVOLVED IN: Group II intron splicing; EXPRESSED IN: 22 plant structures; EXPRESSED DURING: 13 growth stages; CONTAINS InterPro DOMAIN/s: RNA-binding, CRM domain (InterPro:IPR001890); BEST Arabidopsis thaliana protein match is: CRS1 / YhbY (CRM) domain-containing protein (TAIR:AT3G18390.1); H…
	CN ratio							MtrunA17Chr2g0330821	No	0.449171	0.72416	1.86282	1.74449	3.09532	6.44318	2.60148	NA	HSF-type-DNA-binding	transcription factor	Medtr2g100670	heat shock transcription factor A8	C:GO:0005634; F:GO:0003700; P:GO:0006355; P:GO:0061615; F:GO:0043565; F:GO:0003872	C:nucleus; F:transcription factor activity, sequence-specific DNA binding; P:regulation of transcription, DNA-templated; P:glycolytic process through fructose-6-phosphate; F:sequence-specific DNA binding; F:6-phosphofructokinase activity	EC:2.7.1.11	6-phosphofructokinase	IPR000232 (PRINTS); IPR011991 (G3DSA:1.10.10.GENE3D); IPR027725 (PANTHER); Coil (COIL),PTHR10015:SF246 (PANTHER)	C:GO:0005634; F:GO:0043565	27.3.23	RNA.regulation of transcription.HSF,Heat-shock transcription factor family	(at4g13980 : 247.0) member of Heat Stress Transcription Factor (Hsf) family; AT-HSFA5; FUNCTIONS IN: DNA binding, sequence-specific DNA binding transcription factor activity; INVOLVED IN: regulation of transcription, DNA-dependent; LOCATED IN: nucleus; EXPRESSED IN: 22 plant structures; EXPRESSED DURING: 11 growth stages; CONTAINS InterPro DOMAIN/s: Winged helix-turn-helix transcription repressor…
	CN ratio							MtrunA17Chr2g0330831	No	0	0	8.21079	6.70404	3.44368	2.69065	1.71028	NA	NA	NA	NA	---NA---	NA	NA	NA	NA	CYTOPLASMIC_DOMAIN (unknown),NON_CYTOPLASMIC_DOMAIN (unknown),TRANSMEMBRANE (unknown)	no GO terms	35.2	not assigned.unknown	no hits & (original description: len=45 begin=49393733 chr=MtrunA17Chr2 strand=+ gn=MtrunA17Chr2g0330831 type=prot end=49398983 def=hypothetical protein)
	CN ratio							MtrunA17Chr2g0330841	No	0.325273	0.210856	0.825658	1.33528	0.740252	5.49297	2.23133	NA	HSF-type-DNA-binding	transcription factor	Medtr2g100680	heat stress transcription factor A-5-like	C:GO:0005634; F:GO:0003700; P:GO:0006355; F:GO:0043565	C:nucleus; F:transcription factor activity, sequence-specific DNA binding; P:regulation of transcription, DNA-templated; F:sequence-specific DNA binding	NA	NA	IPR011991 (G3DSA:1.10.10.GENE3D); IPR027725 (PANTHER); Coil (COIL),PTHR10015:SF246 (PANTHER)	no GO terms	27.3.23	RNA.regulation of transcription.HSF,Heat-shock transcription factor family	(at4g13980 : 243.0) member of Heat Stress Transcription Factor (Hsf) family; AT-HSFA5; FUNCTIONS IN: DNA binding, sequence-specific DNA binding transcription factor activity; INVOLVED IN: regulation of transcription, DNA-dependent; LOCATED IN: nucleus; EXPRESSED IN: 22 plant structures; EXPRESSED DURING: 11 growth stages; CONTAINS InterPro DOMAIN/s: Winged helix-turn-helix transcription repressor…
	CN ratio	2	MtrunA17Chr2_39997412	6.17e-08	chr2:39982805..40008682	27	MtrunA17Chr2_39982805,MtrunA17Chr2_39983446,MtrunA17Chr2_39983446,MtrunA17Chr2_39983976,MtrunA17Chr2_39983976,MtrunA17Chr2_39984093,MtrunA17Chr2_39984093,MtrunA17Chr2_39984093,MtrunA17Chr2_39984744,MtrunA17Chr2_39984744,MtrunA17Chr2_39984744,MtrunA17Chr2_39987796,MtrunA17Chr2_39988257,MtrunA17Chr2_39988347,MtrunA17Chr2_39988838,MtrunA17Chr2_39989637,MtrunA17Chr2_39989640,MtrunA17Chr2_39990150,Mtr…	MtrunA17Chr2g0318301	No	4.49787	1.66217	5.75813	11.511	8.44322	25.5662	15.9947	RLK-Pelle_CrRLK1L-1	NA	NA	Medtr2g080220	receptor kinase THESEUS 1	F:GO:0005524; C:GO:0016021; F:GO:0004674; P:GO:0006468	F:ATP binding; C:integral component of membrane; F:protein serine/threonine kinase activity; P:protein phosphorylation	EC:2.7.11	Transferring phosphorus-containing groups	IPR000719 (SMART); IPR001245 (PFAM); IPR008271 (PROSITE); IPR011009 (SUPERFAMILY); IPR013320 (G3DSA:2.60.120.GENE3D); IPR017441 (PROSITE); IPR024788 (PFAM); G3DSA:1.10.510.10 (GENE3D),G3DSA:3.30.200.20 (GENE3D),PTHR27003 (PANTHER),PTHR27003:SF168 (PANTHER),CYTOPLASMIC_DOMAIN (unknown),NON_CYTOPLASMIC_DOMAIN (unknown),SIGNAL_PEPTIDE (unknown),SIGNAL_PEPTIDE_C_REGION (unknown),SIGNAL_PEPTIDE_H_REGI…	F:GO:0005524; F:GO:0004672; P:GO:0006468	30.2.16	signalling.receptor kinases.Catharanthus roseus-like RLK1	(at5g54380 : 1138.0) Encodes THESEUS1 (THE1), a receptor kinase regulated by Brassinosteroids and required for cell elongation during vegetative growth.; THESEUS1 (THE1); FUNCTIONS IN: protein kinase activity, kinase activity; INVOLVED IN: in 6 processes; LOCATED IN: plasma membrane; EXPRESSED IN: 26 plant structures; EXPRESSED DURING: 13 growth stages; CONTAINS InterPro DOMAIN/s: Protein kinase,…
	CN ratio							MtrunA17Chr2g0318311	No	0	0	0.073839	0	1.92034	4.68298	0.0536	NA	NA	NA	Medtr2g080230	root cap late embryogenesis	NA	NA	NA	NA	IPR009646 (PFAM); PTHR31656 (PANTHER),PTHR31656:SF14 (PANTHER),NON_CYTOPLASMIC_DOMAIN (unknown),SIGNAL_PEPTIDE (unknown),SIGNAL_PEPTIDE_C_REGION (unknown),SIGNAL_PEPTIDE_H_REGION (unknown),SIGNAL_PEPTIDE_N_REGION (unknown),SignalP-TM (SIGNALP),SignalP-noTM (SIGNALP),TMhelix (TMHMM)	no GO terms	33.2	development.late embryogenesis abundant	(at5g54370 : 428.0) Late embryogenesis abundant (LEA) protein-related; FUNCTIONS IN: molecular_function unknown; INVOLVED IN: biological_process unknown; LOCATED IN: endomembrane system; EXPRESSED IN: root; CONTAINS InterPro DOMAIN/s: Root cap (InterPro:IPR009646); BEST Arabidopsis thaliana protein match is: Late embryogenesis abundant (LEA) protein-related (TAIR:AT4G27400.1); Has 1807 Blast hits…
	CN ratio							MtrunA17Chr2g0318321	No	0	0.80225	1.09716	0	0	0	0	NA	NA	NA	Medtr2g080240	RNA polymerase beta partial (chloroplast)	F:GO:0003677; F:GO:0003899; P:GO:0006351	F:DNA binding; F:DNA-directed RNA polymerase activity; P:transcription, DNA-templated	EC:2.7.7.6	DNA-directed RNA polymerase	IPR007066 (PFAM); PTHR19376 (PANTHER),PTHR19376:SF42 (PANTHER),SSF64484 (SUPERFAMILY)	F:GO:0003677; F:GO:0003899	27.2	RNA.transcription	(gnl|cdd|79225 : 155.0) no description available & (q9thv5|rpoc2_sinal : 145.0) DNA-directed RNA polymerase beta chain (EC 2.7.7.6) (PEP) (Plastid-encoded RNA polymerase beta subunit) (RNA polymerase beta subunit) - Sinapis alba (White mustard) (Brassica hirta) & (atcg00170 : 137.0) RNA polymerase beta subunit-2; RPOC2; FUNCTIONS IN: DNA-directed RNA polymerase activity; INVOLVED IN: RNA elongati…
	CN ratio							MtrunA17Chr2g0318331	No	0	0	0	0	0	0	0	RLK-Pelle_CrRLK1L-1	NA	NA	Medtr2g080250	receptor kinase THESEUS 1	F:GO:0005524; F:GO:0004672; P:GO:0006468	F:ATP binding; F:protein kinase activity; P:protein phosphorylation	NA	NA	IPR000719 (PROFILE); IPR001245 (PFAM); IPR011009 (SUPERFAMILY); G3DSA:1.10.510.10 (GENE3D),PTHR27003 (PANTHER),PTHR27003:SF168 (PANTHER)	F:GO:0005524; F:GO:0004672; P:GO:0006468	30.2.16	signalling.receptor kinases.Catharanthus roseus-like RLK1	(at5g54380 : 120.0) Encodes THESEUS1 (THE1), a receptor kinase regulated by Brassinosteroids and required for cell elongation during vegetative growth.; THESEUS1 (THE1); FUNCTIONS IN: protein kinase activity, kinase activity; INVOLVED IN: in 6 processes; LOCATED IN: plasma membrane; EXPRESSED IN: 26 plant structures; EXPRESSED DURING: 13 growth stages; CONTAINS InterPro DOMAIN/s: Protein kinase, …
	CN ratio							MtrunA17Chr2g0318341	No	0	0.064373	0	0.14901	67.7036	88.5999	0	NA	NA	NA	Medtr2g080260	root cap late embryogenesis	NA	NA	NA	NA	IPR009646 (PFAM); PTHR31656 (PANTHER),PTHR31656:SF14 (PANTHER),NON_CYTOPLASMIC_DOMAIN (unknown),SIGNAL_PEPTIDE (unknown),SIGNAL_PEPTIDE_C_REGION (unknown),SIGNAL_PEPTIDE_H_REGION (unknown),SIGNAL_PEPTIDE_N_REGION (unknown),SignalP-TM (SIGNALP),SignalP-noTM (SIGNALP),TMhelix (TMHMM)	no GO terms	33.2	development.late embryogenesis abundant	(at5g54370 : 432.0) Late embryogenesis abundant (LEA) protein-related; FUNCTIONS IN: molecular_function unknown; INVOLVED IN: biological_process unknown; LOCATED IN: endomembrane system; EXPRESSED IN: root; CONTAINS InterPro DOMAIN/s: Root cap (InterPro:IPR009646); BEST Arabidopsis thaliana protein match is: Late embryogenesis abundant (LEA) protein-related (TAIR:AT4G27400.1); Has 1807 Blast hits…
	CN ratio							MtrunA17Chr2g0318351	No	28.4971	12.8075	54.942	39.8999	53.1964	110.115	69.263	NA	NA	NA	Medtr2g080270	hypothetical protein MTR_2g080270	NA	NA	NA	NA	PTHR35292 (PANTHER),PTHR35292:SF4 (PANTHER),CYTOPLASMIC_DOMAIN (unknown),NON_CYTOPLASMIC_DOMAIN (unknown),TRANSMEMBRANE (unknown)	no GO terms	35.2	not assigned.unknown	(at2g20820 : 87.4) unknown protein; Has 36 Blast hits to 36 proteins in 10 species: Archae - 0; Bacteria - 0; Metazoa - 0; Fungi - 0; Plants - 36; Viruses - 0; Other Eukaryotes - 0 (source: NCBI BLink). & (reliability: 174.8) & (original description: len=94 type=prot strand=+ gn=MtrunA17Chr2g0318351 chr=MtrunA17Chr2 begin=39990024 end=39993042 def=hypothetical protein)
	CN ratio							MtrunA17Chr2g0318361	No	0	0	0	0	0	0.834172	0	NA	NA	NA	NA	hypothetical protein MTR_2g080280	C:GO:0016020; C:GO:0016021	C:membrane; C:integral component of membrane	NA	NA	CYTOPLASMIC_DOMAIN (unknown),NON_CYTOPLASMIC_DOMAIN (unknown),TRANSMEMBRANE (unknown)	no GO terms	35.2	not assigned.unknown	no hits & (original description: len=124 chr=MtrunA17Chr2 strand=+ gn=MtrunA17Chr2g0318361 type=prot begin=39999406 end=39999780 def=hypothetical protein)
	CN ratio							MtrunA17Chr2g0318371	No	4.60823	28.3211	12.8757	1.56429	6.66346	7.97439	66.6535	NA	NA	NA	Medtr2g080290	transmembrane protein, putative	C:GO:0016021	C:integral component of membrane	NA	NA	PTHR36785 (PANTHER),PTHR36785:SF3 (PANTHER),CYTOPLASMIC_DOMAIN (unknown),NON_CYTOPLASMIC_DOMAIN (unknown),TRANSMEMBRANE (unknown),TMhelix (TMHMM)	no GO terms	35.2	not assigned.unknown	(at4g27390 : 193.0) unknown protein; INVOLVED IN: biological_process unknown; LOCATED IN: chloroplast; EXPRESSED IN: 22 plant structures; EXPRESSED DURING: 13 growth stages; Has 30201 Blast hits to 17322 proteins in 780 species: Archae - 12; Bacteria - 1396; Metazoa - 17338; Fungi - 3422; Plants - 5037; Viruses - 0; Other Eukaryotes - 2996 (source: NCBI BLink). & (reliability: 386.0) & (original …
	CN ratio							MtrunA17Chr2g0318381	No	0	0	0	0	0	0	0	NA	NA	NA	NA	pentatricopeptide repeat-containing At1g20230-like	F:GO:0008270; C:GO:0016020; C:GO:0016021; F:GO:0008568; F:GO:0016787	F:zinc ion binding; C:membrane; C:integral component of membrane; F:microtubule-severing ATPase activity; F:hydrolase activity	NA	NA	IPR002885 (PFAM); PTHR24015 (PANTHER),PTHR24015:SF1567 (PANTHER)	no GO terms	35.2	not assigned.unknown	no hits & (original description: len=53 begin=40007105 type=prot strand=+ chr=MtrunA17Chr2 gn=MtrunA17Chr2g0318381 end=40007266 def=Putative pentatricopeptide)
	CN ratio	2	MtrunA17Chr2_17191699	8.93e-08	chr2:17182861..17202399	11	MtrunA17Chr2_17182861,MtrunA17Chr2_17182897,MtrunA17Chr2_17183068,MtrunA17Chr2_17189830,MtrunA17Chr2_17190496,MtrunA17Chr2_17190857,MtrunA17Chr2_17191136,MtrunA17Chr2_17191322,MtrunA17Chr2_17202135,MtrunA17Chr2_17202399	MtrunA17Chr2g0299181	No	1.28531	3.42225	3.64391	2.05579	6.60378	27.9059	15.4176	NA	NA	NA	Medtr2g039160	probable polyamine oxidase 5	F:GO:0052894; F:GO:0052895; C:GO:0005737; F:GO:1990534; P:GO:0048510; P:GO:0055114; F:GO:0052901	F:norspermine:oxygen oxidoreductase activity; F:N1-acetylspermine:oxygen oxidoreductase (N1-acetylspermidine-forming) activity; C:cytoplasm; F:thermospermine oxidase activity; P:regulation of timing of transition from vegetative to reproductive phase; P:oxidation-reduction process; F:spermine:oxygen oxidoreductase (spermidine-forming) activity	EC:1.5.3.17; EC:1.5.3.16; EC:1.5.3.13	Non-specific polyamine oxidase; Spermine oxidase; N(1)-acetylpolyamine oxidase	IPR002937 (PFAM); IPR023753 (G3DSA:3.50.50.GENE3D); PTHR10742 (PANTHER),PTHR10742:SF317 (PANTHER),NON_CYTOPLASMIC_DOMAIN (unknown),SIGNAL_PEPTIDE (unknown),SIGNAL_PEPTIDE_C_REGION (unknown),SIGNAL_PEPTIDE_H_REGION (unknown),SIGNAL_PEPTIDE_N_REGION (unknown),SSF54373 (SUPERFAMILY)	F:GO:0016491; P:GO:0055114	26.7	misc.oxidases - copper, flavone etc	(at4g29720 : 570.0) polyamine oxidase 5 (PAO5); FUNCTIONS IN: primary amine oxidase activity; LOCATED IN: endomembrane system; EXPRESSED IN: 22 plant structures; EXPRESSED DURING: 13 growth stages; CONTAINS InterPro DOMAIN/s: Amine oxidase (InterPro:IPR002937); BEST Arabidopsis thaliana protein match is: LSD1-like 3 (TAIR:AT4G16310.1); Has 3107 Blast hits to 2713 proteins in 458 species: Archae -…
	CN ratio							MtrunA17Chr2g0299191	No	0	0	0	0	0	0	0	NA	NA	NA	Medtr2g439220	little zipper	NA	NA	NA	NA	Coil (COIL),G3DSA:1.20.5.170 (GENE3D),PTHR33601 (PANTHER),PTHR33601:SF14 (PANTHER)	no GO terms	35.2	not assigned.unknown	no hits & (original description: len=80 end=17200606 chr=MtrunA17Chr2 strand=- gn=MtrunA17Chr2g0299191 type=prot begin=17200364 def=hypothetical protein)
	CN ratio							MtrunA17Chr2g0299201	No	0	0	0	6.57728	0	0	0	NA	NA	NA	Medtr2g439240	little zipper	NA	NA	NA	NA	Coil (COIL),PTHR33601 (PANTHER),PTHR33601:SF14 (PANTHER)	no GO terms	35.2	not assigned.unknown	no hits & (original description: len=80 end=17205406 type=prot gn=MtrunA17Chr2g0299201 strand=- chr=MtrunA17Chr2 begin=17205146 def=hypothetical protein)
	CN ratio	2	MtrunA17Chr2_3411485	9.67e-08	chr2:3411485..3416212	5	MtrunA17Chr2_3412440,MtrunA17Chr2_3414160,MtrunA17Chr2_3414617,MtrunA17Chr2_3416212	MtrunA17Chr2g0281771	No	0	0	0	0.214383	2.15258	2.30518	0	NA	NA	NA	NA	---NA---	NA	NA	NA	NA	CYTOPLASMIC_DOMAIN (unknown),NON_CYTOPLASMIC_DOMAIN (unknown),TRANSMEMBRANE (unknown),TMhelix (TMHMM)	no GO terms	35.2	not assigned.unknown	no hits & (original description: len=46 end=3410526 begin=3409968 strand=+ chr=MtrunA17Chr2 gn=MtrunA17Chr2g0281771 type=prot def=hypothetical protein)
	CN ratio							MtrunA17Chr2g0281781	No	1.5403	2.4398	9.32392	10.017	15.7276	46.9358	24.0622	NA	NA	NA	Medtr2g012990	TIR class disease resistance	NA	NA	NA	NA	Coil (COIL),PTHR31008 (PANTHER),PTHR31008:SF9 (PANTHER)	no GO terms	20.1.7	stress.biotic.PR-proteins	(at1g61100 : 410.0) disease resistance protein (TIR class), putative; INVOLVED IN: defense response; LOCATED IN: cellular_component unknown; EXPRESSED IN: 23 plant structures; EXPRESSED DURING: 13 growth stages; BEST Arabidopsis thaliana protein match is: COP1-interacting protein 7 (TAIR:AT4G27430.2). & (reliability: 820.0) & (original description: len=890 end=3426796 begin=3420172 chr=MtrunA17Ch…
SEED COLOR	CH2	4	MtrunA17Chr4_30655499	1.96e-06	chr4:30655499..30655499	1	NONE	MtrunA17Chr4g0030011+I257:I388	No	5.96832	1.69994	13.1027	0.134532	0	0.948747	59.3507	NA	NA	NA	Medtr4g060990	#NAME?	C:GO:0016021; F:GO:0016829	C:integral component of membrane; F:lyase activity	NA	NA	IPR007482 (PANTHER); PTHR11035:SF25 (PANTHER),CYTOPLASMIC_DOMAIN (unknown),NON_CYTOPLASMIC_DOMAIN (unknown),TRANSMEMBRANE (unknown),TMhelix (TMHMM)	no GO terms	29.4	protein.postranslational modification	(at5g59770 : 235.0) Protein-tyrosine phosphatase-like, PTPLA; CONTAINS InterPro DOMAIN/s: Protein-tyrosine phosphatase-like, PTPLA (InterPro:IPR007482); BEST Arabidopsis thaliana protein match is: Protein-tyrosine phosphatase-like, PTPLA (TAIR:AT5G10480.2); Has 698 Blast hits to 698 proteins in 198 species: Archae - 0; Bacteria - 0; Metazoa - 336; Fungi - 172; Plants - 117; Viruses - 0; Other Euk…
	CH2							MtrunA17Chr4g0030021	No	16.614	16.8932	158.447	17.4345	84.5708	145.252	91.1993	NA	NA	NA	Medtr4g061010	tetraspanin-3	C:GO:0009506; C:GO:0016021; C:GO:0005886	C:plasmodesma; C:integral component of membrane; C:plasma membrane	NA	NA	IPR000301 (PRINTS); IPR018499 (PFAM); PTHR32191 (PANTHER),PTHR32191:SF32 (PANTHER),CYTOPLASMIC_DOMAIN (unknown),NON_CYTOPLASMIC_DOMAIN (unknown),TRANSMEMBRANE (unknown),TMhelix (TMHMM)	C:GO:0016021	33.99	development.unspecified	(at3g45600 : 417.0) Member of TETRASPANIN family; tetraspanin3 (TET3); FUNCTIONS IN: molecular_function unknown; INVOLVED IN: aging; LOCATED IN: plasma membrane; EXPRESSED IN: 23 plant structures; EXPRESSED DURING: 13 growth stages; CONTAINS InterPro DOMAIN/s: Tetraspanin (InterPro:IPR018499), Tetraspanin, subgroup (InterPro:IPR000301); BEST Arabidopsis thaliana protein match is: tetraspanin4 (TA…
	CH2	7	MtrunA17Chr7_24302231	2.19e-06	chr7:24302231..24302231	1	NONE	MtrunA17Chr7g0233871	No	2.28872	6.37798	2.62017	0.394743	0.735094	1.90456	46.0872	NA	NA	NA	Medtr7g051020	2-hydroxyisoflavanone dehydratase	P:GO:0008152; F:GO:0016787	P:metabolic process; F:hydrolase activity	NA	NA	IPR013094 (PFAM); PTHR23024 (PANTHER),PTHR23024:SF300 (PANTHER)	P:GO:0008152; F:GO:0016787	24	Biodegradation of Xenobiotics	(gnl|cdd|36728 : 249.0) no description available & (at1g47480 : 226.0) alpha/beta-Hydrolases superfamily protein; FUNCTIONS IN: hydrolase activity; INVOLVED IN: metabolic process; LOCATED IN: cellular_component unknown; EXPRESSED IN: stem, hypocotyl, root, flower; EXPRESSED DURING: petal differentiation and expansion stage; CONTAINS InterPro DOMAIN/s: Lipase, GDXG, active site (InterPro:IPR002168…
	CH2	2	MtrunA17Chr2_41023297	2.26e-06	chr2:41023297..41025054	3	MtrunA17Chr2_41023379,MtrunA17Chr2_41025054	MtrunA17Chr2g0319561	No	64.1974	34.6595	168.068	167.746	278.388	652.44	234.847	NA	NA	NA	Medtr2g083180	translation factor SUI1 homolog	F:GO:0003743; C:GO:0016021; P:GO:0006413	F:translation initiation factor activity; C:integral component of membrane; P:translational initiation	NA	NA	IPR001950 (G3DSA:3.30.780.GENE3D); IPR005874 (PIR); PTHR10388 (PANTHER),PTHR10388:SF34 (PANTHER)	F:GO:0003743; P:GO:0006413	29.2.3	protein.synthesis.initiation	(p33278|sui1_orysa : 196.0) Protein translation factor SUI1 homolog (Protein GOS2) (Translational initiation factor 1) (Protein eIF1) - Oryza sativa (Rice) & (at4g27130 : 190.0) Translation initiation factor SUI1 family protein; FUNCTIONS IN: translation initiation factor activity; INVOLVED IN: translational initiation, translation; LOCATED IN: cellular_component unknown; EXPRESSED IN: 24 plant s…
	CH2	8	MtrunA17Chr8_47282770	2.44e-06	chr8:47282378..47291895	8	MtrunA17Chr8_47282378,MtrunA17Chr8_47282971,MtrunA17Chr8_47285458,MtrunA17Chr8_47287750,MtrunA17Chr8_47288915,MtrunA17Chr8_47291895,MtrunA17Chr8_47291895	MtrunA17Chr8g0389861	No	0	0	0	0	0	0.0924413	0.0480775	NA	NA	NA	Medtr8g102490	nucleotide-diphospho-sugar transferase domain	P:GO:0006679; F:GO:0008120; C:GO:0016021	P:glucosylceramide biosynthetic process; F:ceramide glucosyltransferase activity; C:integral component of membrane	EC:2.4.1.80	Ceramide glucosyltransferase	PTHR12726 (PANTHER),PTHR12726:SF3 (PANTHER),CYTOPLASMIC_DOMAIN (unknown),NON_CYTOPLASMIC_DOMAIN (unknown),TRANSMEMBRANE (unknown),TMhelix (TMHMM)	no GO terms	11.8.1.3	lipid metabolism.exotics (steroids, squalene etc).sphingolipids.ceramide glucosyltransferase	(at2g19880 : 555.0) Nucleotide-diphospho-sugar transferases superfamily protein; FUNCTIONS IN: ceramide glucosyltransferase activity; INVOLVED IN: biological_process unknown; LOCATED IN: endomembrane system; EXPRESSED IN: 24 plant structures; EXPRESSED DURING: 15 growth stages; CONTAINS InterPro DOMAIN/s: Glycosyl transferase, family 2 (InterPro:IPR001173). & (gnl|cdd|37758 : 153.0) no descriptio…
	CH2							MtrunA17Chr8g0389871	No	4.49787	2.80626	14.1261	7.19552	8.91961	27.9574	13.9776	NA	NA	NA	Medtr8g102500	nucleotide-diphospho-sugar transferase domain	P:GO:0006679; F:GO:0008120; C:GO:0016021	P:glucosylceramide biosynthetic process; F:ceramide glucosyltransferase activity; C:integral component of membrane	EC:2.4.1.80	Ceramide glucosyltransferase	IPR025993 (PFAM); PTHR12726 (PANTHER),PTHR12726:SF3 (PANTHER),CYTOPLASMIC_DOMAIN (unknown),NON_CYTOPLASMIC_DOMAIN (unknown),TRANSMEMBRANE (unknown),TMhelix (TMHMM)	no GO terms	11.8.1.3	lipid metabolism.exotics (steroids, squalene etc).sphingolipids.ceramide glucosyltransferase	(at2g19880 : 835.0) Nucleotide-diphospho-sugar transferases superfamily protein; FUNCTIONS IN: ceramide glucosyltransferase activity; INVOLVED IN: biological_process unknown; LOCATED IN: endomembrane system; EXPRESSED IN: 24 plant structures; EXPRESSED DURING: 15 growth stages; CONTAINS InterPro DOMAIN/s: Glycosyl transferase, family 2 (InterPro:IPR001173). & (gnl|cdd|37758 : 295.0) no descriptio…
	CH2							MtrunA17Chr8g0389881	No	0.88268	0.398037	2.47609	1.61207	1.85651	9.22912	3.10607	NA	NA	NA	Medtr8g102510	senescence dehydration-associated	NA	NA	NA	NA	IPR009686 (PFAM); PTHR21068 (PANTHER),PTHR21068:SF23 (PANTHER)	no GO terms	33.99	development.unspecified	(at4g15450 : 372.0) Senescence/dehydration-associated protein-related; CONTAINS InterPro DOMAIN/s: Senescence/spartin-associated (InterPro:IPR009686); BEST Arabidopsis thaliana protein match is: Senescence/dehydration-associated protein-related (TAIR:AT3G21600.1); Has 171 Blast hits to 171 proteins in 35 species: Archae - 0; Bacteria - 4; Metazoa - 29; Fungi - 0; Plants - 134; Viruses - 0; Other …
	CH2	6	MtrunA17Chr6_24077902	2.58e-06	chr6:24077902..24077902	1	NONE		No
	CH2	8	MtrunA17Chr8_9521391	2.64e-06	chr8:9521211..9521391	2	MtrunA17Chr8_9521211	MtrunA17Chr8g0346411	No	0	0	0.140193	0.129549	0	0.409769	0	NA	NA	NA	NA	---NA---	NA	NA	NA	NA	NA	NA	35.2	not assigned.unknown	no hits & (original description: len=72 strand=+ gn=MtrunA17Chr8g0346411 chr=MtrunA17Chr8 type=prot begin=9515924 end=9516685 def=hypothetical protein)
	CH2							MtrunA17Chr8g0346421	No	4.69659	0.13922	10.6949	3.22267	9.66751	38.0701	10.9973	NA	NA	NA	Medtr8g027220	Ras-related RABA3	F:GO:0005525; C:GO:0005634; C:GO:0005768; P:GO:0007264; C:GO:0009504	F:GTP binding; C:nucleus; C:endosome; P:small GTPase mediated signal transduction; C:cell plate	NA	NA	IPR001806 (PFAM); IPR005225 (TIGRFAMs); IPR027417 (G3DSA:3.40.50.GENE3D); PR00449 (PRINTS),PTHR24073 (PANTHER),PTHR24073:SF713 (PANTHER),SM00173 (SMART),SM00174 (SMART),SM00175 (SMART),SM00176 (SMART),PS51419 (PROFILE)	F:GO:0005525; P:GO:0007264	30.5	signalling.G-proteins	(at1g01200 : 315.0) RAB GTPase homolog A3 (RABA3); FUNCTIONS IN: GTP binding; INVOLVED IN: protein transport, small GTPase mediated signal transduction; LOCATED IN: endosome, nucleus, cell plate; EXPRESSED IN: lateral root cap, hypocotyl, root, flower, epidermis; EXPRESSED DURING: petal differentiation and expansion stage; CONTAINS InterPro DOMAIN/s: Ras GTPase (InterPro:IPR001806), Small GTP-bin…
	CH2							MtrunA17Chr8g0346431	No
	CH2							MtrunA17Chr8g0346441	No	0.607125	0.975481	1.18477	0.427662	2.40468	7.35257	5.45697	NA	bZIP	transcription factor	Medtr8g027140	U-box domain-containing 44-like	F:GO:0004842; P:GO:0016567	F:ubiquitin-protein transferase activity; P:protein ubiquitination	NA	NA	IPR000225 (SMART); IPR003613 (PFAM); IPR011989 (G3DSA:1.25.10.GENE3D); IPR013083 (G3DSA:3.30.40.GENE3D); IPR016024 (SUPERFAMILY); Coil (COIL),PTHR22849 (PANTHER),PTHR22849:SF85 (PANTHER),SSF57850 (SUPERFAMILY)	F:GO:0004842; F:GO:0005515; F:GO:0005488; P:GO:0016567	29.5.11.4.2	protein.degradation.ubiquitin.E3.RING	(at1g76390 : 220.0) ARM repeat superfamily protein; FUNCTIONS IN: ubiquitin-protein ligase activity, binding; INVOLVED IN: protein ubiquitination; LOCATED IN: plasma membrane; EXPRESSED IN: 23 plant structures; EXPRESSED DURING: 13 growth stages; CONTAINS InterPro DOMAIN/s: U box domain (InterPro:IPR003613), Armadillo-like helical (InterPro:IPR011989), Armadillo (InterPro:IPR000225), Armadillo-ty…
	CH2	4	MtrunA17Chr4_38509351	3.29e-06	chr4:38509343..38509351	2	MtrunA17Chr4_38509343	MtrunA17Chr4g0040611	No	0.055343	0	0	0.430385	0.760249	4.43199	0.199871	NA	NA	NA	Medtr4g079140	MLO 12	P:GO:0009607; F:GO:0005516; C:GO:0016021; P:GO:0006952; C:GO:0005886	P:response to biotic stimulus; F:calmodulin binding; C:integral component of membrane; P:defense response; C:plasma membrane	NA	NA	IPR004326 (PFAM); PTHR31942 (PANTHER),PTHR31942:SF33 (PANTHER),CYTOPLASMIC_DOMAIN (unknown),NON_CYTOPLASMIC_DOMAIN (unknown),TRANSMEMBRANE (unknown),TMhelix (TMHMM)	C:GO:0016021; P:GO:0006952	20.1.3.1	stress.biotic.signalling.MLO-like	(gnl|cdd|66748 : 516.0) no description available & (at2g39200 : 405.0) A member of a large family of seven-transmembrane domain proteins specific to plants, homologs of the barley mildew resistance locus o (MLO) protein. The Arabidopsis genome contains 15 genes encoding MLO proteins, with localization in plasma membrane. Phylogenetic analysis revealed four clades of closely-related AtMLO genes. A…
	CH2	2	MtrunA17Chr2_47605855	3.66e-06	chr2:47605855..47605855	1	NONE		No
	CH2	5	MtrunA17Chr5_24183495	4.38e-06	chr5:24183495..24183495	1	NONE		No
	CH2	6	MtrunA17Chr6_10540774	4.63e-06	chr6:10540698..10540774	6	MtrunA17Chr6_10540698,MtrunA17Chr6_10540698,MtrunA17Chr6_10540769,MtrunA17Chr6_10540769,MtrunA17Chr6_10540774	MtrunA17Chr6g0461321	No	8.79762	4.63186	13.5367	12.211	18.5598	35.2836	17.2947	NA	NA	NA	Medtr6g029240	5 -adenylylsulfate reductase-like 5	F:GO:0003756; C:GO:0016021; C:GO:0005783; P:GO:0045454; P:GO:0006457; P:GO:0034976	F:protein disulfide isomerase activity; C:integral component of membrane; C:endoplasmic reticulum; P:cell redox homeostasis; P:protein folding; P:response to endoplasmic reticulum stress	EC:5.3.4.1	Protein disulfide-isomerase	IPR012336 (G3DSA:3.40.30.GENE3D); IPR013766 (PFAM); PTHR18929 (PANTHER),PTHR18929:SF134 (PANTHER),CYTOPLASMIC_DOMAIN (unknown),NON_CYTOPLASMIC_DOMAIN (unknown),TRANSMEMBRANE (unknown),TMhelix (TMHMM)	P:GO:0045454	21.1	redox.thioredoxin	(at3g03860 : 245.0) Encodes a protein disulfide isomerase-like (PDIL) protein, a member of a multigene family within the thioredoxin (TRX) superfamily. This protein also belongs to the adenosine 5-phosphosulfate reductase-like (APRL) group.; APR-like 5 (APRL5); INVOLVED IN: cell redox homeostasis; LOCATED IN: endomembrane system; EXPRESSED IN: 23 plant structures; EXPRESSED DURING: 15 growth stag…
	CH2							MtrunA17Chr6g0461331	No	0.287404	3.71453	2.13366	8.93029	27.0319	18.9323	11.4641	NA	NA	NA	Medtr6g029250	transmembrane protein, putative	C:GO:0016021	C:integral component of membrane	NA	NA	PTHR33646 (PANTHER),PTHR33646:SF6 (PANTHER),CYTOPLASMIC_DOMAIN (unknown),NON_CYTOPLASMIC_DOMAIN (unknown),TRANSMEMBRANE (unknown),TMhelix (TMHMM)	no GO terms	35.2	not assigned.unknown	(at5g18130 : 100.0) unknown protein; BEST Arabidopsis thaliana protein match is: unknown protein (TAIR:AT3G03870.1); Has 35333 Blast hits to 34131 proteins in 2444 species: Archae - 798; Bacteria - 22429; Metazoa - 974; Fungi - 991; Plants - 531; Viruses - 0; Other Eukaryotes - 9610 (source: NCBI BLink). & (reliability: 200.0) & (original description: len=228 end=10542070 begin=10539527 chr=Mtrun…
	CH2							MtrunA17Chr6g0461341	No	0.019758	0.036207	0.061503	0.058379	0.239237	0.448457	0.564775	NA	NA	NA	NA	---NA---	NA	NA	NA	NA	NON_CYTOPLASMIC_DOMAIN (unknown),SIGNAL_PEPTIDE (unknown),SIGNAL_PEPTIDE_C_REGION (unknown),SIGNAL_PEPTIDE_H_REGION (unknown),SIGNAL_PEPTIDE_N_REGION (unknown)	no GO terms	35.2	not assigned.unknown	no hits & (original description: len=73 end=10543584 begin=10539952 gn=MtrunA17Chr6g0461341 chr=MtrunA17Chr6 strand=- type=prot def=hypothetical protein)
	CH2							MtrunA17Chr6g0461351	No
	CH2							MtrunA17Chr6g0461361	No
	CH2							MtrunA17Chr6g0461371	No
	CH2	5	MtrunA17Chr5_30146764	4.96e-06	chr5:30146764..30146764	1	NONE	MtrunA17Chr5g0428471	No	4.10753	2.35738	7.68163	0.17746	0	0.0424863	1.85818	NA	NA	NA	Medtr5g068100	methylesterase 17	F:GO:0080030; P:GO:0033473; P:GO:0048367; F:GO:0035560	F:methyl indole-3-acetate esterase activity; P:indoleacetic acid conjugate metabolic process; P:shoot system development; F:pheophoridase activity	EC:3.1.1; EC:3.1.1.82	Acting on ester bonds; Pheophorbidase	IPR000073 (PFAM); PTHR10992 (PANTHER),PTHR10992:SF933 (PANTHER)	no GO terms	17.2	hormone metabolism.auxin	(at3g10870 : 361.0) Encodes a methyl IAA esterase. Methyl IAA is believed to be an inactive form of auxin that needs to be demethylated to exert a biological effect. MES17 does not act on methyl JA, MeSA, MeGA4, or MEGA9 in vitro. This gene is expressed in several tissues of seedlings and adult plants, with a higher relative level of expression in the seedling shoot apex and the adult stem.; meth…
	CH2	3	MtrunA17Chr3_41605491	5.33e-06	chr3:41593593..41616737	6	MtrunA17Chr3_41593593,MtrunA17Chr3_41603639,MtrunA17Chr3_41608458,MtrunA17Chr3_41616737,MtrunA17Chr3_41616737	MtrunA17Chr3g0121961	No	8.74546	10.4868	20.8888	1.47858	3.07027	19.4804	38.2417	NA	NA	NA	Medtr3g084500	aspartokinase-homoserine dehydrogenase	C:GO:0009507; F:GO:0050661; F:GO:0004072; P:GO:0008652; P:GO:0055114; P:GO:0016310; F:GO:0016597; F:GO:0004412	C:chloroplast; F:NADP binding; F:aspartate kinase activity; P:cellular amino acid biosynthetic process; P:oxidation-reduction process; P:phosphorylation; F:amino acid binding; F:homoserine dehydrogenase activity	EC:1.1.1.3; EC:2.7.2.4	Homoserine dehydrogenase; Aspartate kinase	IPR001048 (G3DSA:3.40.1160.GENE3D); IPR001341 (TIGRFAMs); IPR001342 (PFAM); IPR002912 (PFAM); IPR005106 (PFAM); IPR016040 (G3DSA:3.40.50.GENE3D); IPR018042 (PROSITE); IPR019811 (PROSITE); IPR027795 (PFAM); G3DSA:3.30.360.10 (GENE3D),PTHR43070 (PANTHER),PTHR43070:SF3 (PANTHER),SSF55021 (SUPERFAMILY),SSF55347 (SUPERFAMILY)	F:GO:0050661; F:GO:0004072; F:GO:0016491; P:GO:0008152; P:GO:0006520; P:GO:0008652; P:GO:0055114; F:GO:0016597	13.1.3.6.1.10	amino acid metabolism.synthesis.aspartate family.misc.homoserine.bifunctional aspartate kinase/homoserine dehydrogenase	(at4g19710 : 1283.0) Encodes a bifunctional aspartate kinase/homoserine dehydrogenase. These two activities catalyze the first and the third steps toward the synthesis of the essential amino acids threonine, isoleucine and methionine.; aspartate kinase-homoserine dehydrogenase ii (AK-HSDH II); FUNCTIONS IN: homoserine dehydrogenase activity, aspartate kinase activity; INVOLVED IN: aspartate famil…
	CH2							MtrunA17Chr3g0121971	No	6.73168	2.85447	8.70492	8.66112	7.73968	33.6789	18.8231	RLK-Pelle_LRR-IX	NA	NA	Medtr3g084510	receptor-like kinase TMK4	F:GO:0005524; C:GO:0016021; F:GO:0004674; P:GO:0006468	F:ATP binding; C:integral component of membrane; F:protein serine/threonine kinase activity; P:protein phosphorylation	EC:2.7.11	Transferring phosphorus-containing groups	IPR000719 (SMART); IPR001245 (PFAM); IPR001611 (PFAM); IPR003591 (SMART); IPR008271 (PROSITE); IPR011009 (SUPERFAMILY); IPR013210 (PFAM); IPR013320 (G3DSA:2.60.120.GENE3D); IPR017441 (PROSITE); G3DSA:1.10.510.10 (GENE3D),G3DSA:3.30.200.20 (GENE3D),PTHR27001 (PANTHER),PTHR27001:SF301 (PANTHER),CYTOPLASMIC_DOMAIN (unknown),NON_CYTOPLASMIC_DOMAIN (unknown),SIGNAL_PEPTIDE (unknown),SIGNAL_PEPTIDE_C_R…	F:GO:0005524; F:GO:0005515; F:GO:0004672; P:GO:0006468	30.2.9	signalling.receptor kinases.leucine rich repeat IX	(at2g01820 : 833.0) Leucine-rich repeat protein kinase family protein; FUNCTIONS IN: protein serine/threonine kinase activity, protein kinase activity, ATP binding; INVOLVED IN: pollen development; LOCATED IN: plasma membrane, plant-type cell wall; EXPRESSED IN: 23 plant structures; EXPRESSED DURING: 13 growth stages; CONTAINS InterPro DOMAIN/s: Protein kinase, ATP binding site (InterPro:IPR01744…
	CH2							MtrunA17Chr3g0121981	No
	CH2							MtrunA17Chr3g0121991	No	0.214548	0.047873	1.57995	15.6109	38.8099	18.2548	9.88915	NA	NA	NA	Medtr3g084520	crocetin chloroplastic-like	P:GO:0052696; F:GO:0080043; C:GO:0043231; F:GO:0080044; P:GO:0009813	P:flavonoid glucuronidation; F:quercetin 3-O-glucosyltransferase activity; C:intracellular membrane-bounded organelle; F:quercetin 7-O-glucosyltransferase activity; P:flavonoid biosynthetic process	NA	NA	IPR002213 (PANTHER); G3DSA:3.40.50.2000 (GENE3D),PTHR11926:SF605 (PANTHER),SSF53756 (SUPERFAMILY)	P:GO:0008152	26.2	misc.UDP glucosyl and glucoronyl transferases	(at4g15550 : 431.0) UDP-glucose:indole-3-acetate beta-D-glucosyltransferase; indole-3-acetate beta-D-glucosyltransferase (IAGLU); FUNCTIONS IN: UDP-glycosyltransferase activity, transferase activity, transferring glycosyl groups; INVOLVED IN: metabolic process; LOCATED IN: chloroplast; EXPRESSED IN: 17 plant structures; EXPRESSED DURING: 7 growth stages; CONTAINS InterPro DOMAIN/s: UDP-glucuronos…
	CH2	5	MtrunA17Chr5_32193161	5.44e-06	chr5:32191714..32193161	11	MtrunA17Chr5_32191714,MtrunA17Chr5_32192307,MtrunA17Chr5_32192337,MtrunA17Chr5_32192564,MtrunA17Chr5_32192652,MtrunA17Chr5_32192708,MtrunA17Chr5_32192807,MtrunA17Chr5_32192899,MtrunA17Chr5_32192957,MtrunA17Chr5_32193005	MtrunA17Chr5g0431271	No	0	0	0	0	0	0.241078	0	NA	NA	NA	NA	gland-specific fatty acyl- reductase	C:GO:0016020; C:GO:0016021; P:GO:0009611; P:GO:0055114; F:GO:0050062; F:GO:0080019; P:GO:0010345	C:membrane; C:integral component of membrane; P:response to wounding; P:oxidation-reduction process; F:long-chain-fatty-acyl-CoA reductase activity; F:fatty-acyl-CoA reductase (alcohol-forming) activity; P:suberin biosynthetic process	NA	NA	IPR013120 (PFAM); IPR016040 (G3DSA:3.40.50.GENE3D); IPR026055 (PANTHER); PTHR11011:SF51 (PANTHER),CYTOPLASMIC_DOMAIN (unknown),NON_CYTOPLASMIC_DOMAIN (unknown),TRANSMEMBRANE (unknown),TMhelix (TMHMM)	F:GO:0080019	11.9.4.13	lipid metabolism.lipid degradation.beta-oxidation.acyl CoA reductase	(at3g44540 : 101.0) Encodes a member of the eight-member gene family encoding alcohol-forming fatty acyl-CoA reductases (FARs) identified in Arabidopsis thaliana. Three of the FARs, FAR1 (At5g22500), FAR4 (At3g44540) and FAR5 (At3g44550), are shown to generate the fatty alcohols found in root, seed coat, and wound-induced leaf tissue.; fatty acid reductase 4 (FAR4); CONTAINS InterPro DOMAIN/s: NA…
	CH2							MtrunA17Chr5g0431281	No	0	0	0	0	0	0	0	NA	NA	NA	Medtr5g072550	fatty acyl- reductase	C:GO:0016020; P:GO:0055114; F:GO:0080019	C:membrane; P:oxidation-reduction process; F:fatty-acyl-CoA reductase (alcohol-forming) activity	NA	NA	IPR026055 (PANTHER); PTHR11011:SF51 (PANTHER)	F:GO:0080019	11.9.4.13	lipid metabolism.lipid degradation.beta-oxidation.acyl CoA reductase	(at5g22500 : 143.0) Encodes a member of the eight-member gene family encoding alcohol-forming fatty acyl-CoA reductases (FARs) identified in Arabidopsis thaliana. Three of the FARs, FAR1 (At5g22500), FAR4 (At3g44540) and FAR5 (At3g44550), are shown to generate the fatty alcohols found in root, seed coat, and wound-induced leaf tissue.; fatty acid reductase 1 (FAR1); FUNCTIONS IN: oxidoreductase a…
	CH2							MtrunA17Chr5g0431291	No	0	0	0	0	0	0	0.981959	NA	NA	NA	Medtr5g072560	ferritin- chloroplastic-like	P:GO:0006879; C:GO:0005623; P:GO:0006979; F:GO:0008199; P:GO:0006826; P:GO:0055114; F:GO:0004322	P:cellular iron ion homeostasis; C:cell; P:response to oxidative stress; F:ferric iron binding; P:iron ion transport; P:oxidation-reduction process; F:ferroxidase activity	EC:1.16.3.1	Ferroxidase	IPR001519 (PANTHER); IPR008331 (PFAM); IPR009040 (PROFILE); IPR009078 (SUPERFAMILY); IPR012347 (G3DSA:1.20.1260.GENE3D); IPR014034 (PROSITE); PTHR11431:SF67 (PANTHER)	P:GO:0006879; F:GO:0008199; P:GO:0006826	15.2	metal handling.binding, chelation and storage	(q948p6|fri3_soybn : 180.0) Ferritin-3, chloroplast precursor (EC 1.16.3.1) (SFerH-3) - Glycine max (Soybean) & (at3g11050 : 175.0) ferritin 2 (FER2); FUNCTIONS IN: oxidoreductase activity, ferric iron binding, binding, transition metal ion binding; INVOLVED IN: response to oxidative stress, cellular iron ion homeostasis, response to abscisic acid stimulus, iron ion transport; LOCATED IN: chlorop…
	CH2							MtrunA17Chr5g0431301	No	1.82245	0.674516	2.81611	3.80336	3.61788	10.1465	7.13102	NA	NA	NA	Medtr5g072570	serine carboxypeptidase-like 42	C:GO:0016021; F:GO:0004185; P:GO:0051603	C:integral component of membrane; F:serine-type carboxypeptidase activity; P:proteolysis involved in cellular protein catabolic process	EC:3.4.16	Acting on peptide bonds (peptidases)	IPR001563 (PRINTS); IPR018202 (PROSITE); PTHR11802:SF123 (PANTHER),SignalP-noTM (SIGNALP)	P:GO:0006508; F:GO:0004185	29.5.5	protein.degradation.serine protease	(at5g42240 : 748.0) serine carboxypeptidase-like 42 (scpl42); FUNCTIONS IN: serine-type carboxypeptidase activity; INVOLVED IN: proteolysis; LOCATED IN: cell wall; EXPRESSED IN: 23 plant structures; EXPRESSED DURING: 13 growth stages; CONTAINS InterPro DOMAIN/s: Peptidase S10, serine carboxypeptidase (InterPro:IPR001563), Peptidase S10, serine carboxypeptidase, active site (InterPro:IPR018202); B…
	CH2	4	MtrunA17Chr4_52129414	5.68e-06	chr4:52129414..52129414	1	NONE	MtrunA17Chr4g0059481	No	0	0	0.105427	0	0	0.0431197	0	NA	NA	NA	NA	hypothetical protein MTR_4g098970	NA	NA	NA	NA	Coil (COIL),CYTOPLASMIC_DOMAIN (unknown),NON_CYTOPLASMIC_DOMAIN (unknown),TRANSMEMBRANE (unknown)	no GO terms	35.2	not assigned.unknown	no hits & (original description: len=241 strand=- chr=MtrunA17Chr4 gn=MtrunA17Chr4g0059481 type=prot begin=52126808 end=52128514 def=hypothetical protein)
	CH2	8	MtrunA17Chr8_45557139	5.69e-06	chr8:45556419..45557139	2	MtrunA17Chr8_45556419	MtrunA17Chr8g0387481	No	0.591849	5.67124	13.848	3.24274	17.4274	62.4359	37.2288	NA	NA	NA	Medtr8g098930	1-aminocyclopropane-1-carboxylate synthase	P:GO:0042218; F:GO:0030170; F:GO:0042802; F:GO:0016847; P:GO:0009693; P:GO:0009835	P:1-aminocyclopropane-1-carboxylate biosynthetic process; F:pyridoxal phosphate binding; F:identical protein binding; F:1-aminocyclopropane-1-carboxylate synthase activity; P:ethylene biosynthetic process; P:fruit ripening	EC:4.4.1.14	1-aminocyclopropane-1-carboxylate synthase	IPR004838 (PROSITE); IPR004839 (PFAM); IPR015421 (G3DSA:3.40.640.GENE3D); IPR015422 (G3DSA:3.90.1150.GENE3D); IPR015424 (SUPERFAMILY); Coil (COIL),PR00753 (PRINTS),PTHR43795 (PANTHER),PTHR43795:SF14 (PANTHER)	F:GO:0030170; F:GO:0003824; P:GO:0009058	17.5.1.1	hormone metabolism.ethylene.synthesis-degradation.1-aminocyclopropane-1-carboxylate synthase	(p31531|1a1c_soybn : 889.0) 1-aminocyclopropane-1-carboxylate synthase (EC 4.4.1.14) (ACC synthase) (S-adenosyl-L-methionine methylthioadenosine-lyase) - Glycine max (Soybean) & (at4g11280 : 679.0) encodes a a member of the 1-aminocyclopropane-1-carboxylate (ACC) synthase (S-adenosyl-L-methionine methylthioadenosine-lyase, EC 4.4.1.14) gene family; 1-aminocyclopropane-1-carboxylic acid (acc) synt…
	CH2	1	MtrunA17Chr1_9259589	6.03e-06	chr1:9259589..9259589	1	NONE	MtrunA17Chr1g0158231	No	0	0.189887	0	0	0	0.0652023	0.77578	RLK-Pelle_WAK	NA	NA	Medtr1g027610	wall-associated receptor kinase	F:GO:0005524; F:GO:0005509; C:GO:0016021; P:GO:0007166; F:GO:0004674; P:GO:0006468; C:GO:0005886; F:GO:0030247	F:ATP binding; F:calcium ion binding; C:integral component of membrane; P:cell surface receptor signaling pathway; F:protein serine/threonine kinase activity; P:protein phosphorylation; C:plasma membrane; F:polysaccharide binding	EC:2.7.11	Transferring phosphorus-containing groups	IPR000152 (PROSITE); IPR000719 (PFAM); IPR000742 (PROFILE); IPR001881 (PFAM); IPR008271 (PROSITE); IPR011009 (SUPERFAMILY); IPR013320 (G3DSA:2.60.120.GENE3D); IPR017441 (PROSITE); IPR018097 (PROSITE); G3DSA:1.10.510.10 (GENE3D),G3DSA:2.10.25.10 (GENE3D),G3DSA:3.30.200.20 (GENE3D),PTHR27005 (PANTHER),PTHR27005:SF122 (PANTHER),CYTOPLASMIC_DOMAIN (unknown),NON_CYTOPLASMIC_DOMAIN (unknown),TRANSMEMBR…	F:GO:0005524; F:GO:0005515; F:GO:0005509; F:GO:0004672; P:GO:0006468	30.2.25	signalling.receptor kinases.wall associated kinase	(at1g21240 : 434.0) encodes a wall-associated kinase; wall associated kinase 3 (WAK3); FUNCTIONS IN: protein serine/threonine kinase activity, kinase activity; INVOLVED IN: protein amino acid phosphorylation; LOCATED IN: plasma membrane; EXPRESSED IN: 9 plant structures; EXPRESSED DURING: 9 growth stages; CONTAINS InterPro DOMAIN/s: EGF-like calcium-binding (InterPro:IPR001881), EGF-like, type 3 …
	CH2							MtrunA17Chr1g0158241	No	0	0.131097	0	0	0	0	0.499218	NA	NA	NA	NA	wall-associated receptor kinase	P:GO:0007166; F:GO:0004672; F:GO:0004674; P:GO:0006468; C:GO:0005886; F:GO:0000166; F:GO:0005524; F:GO:0005509; C:GO:0016020; C:GO:0016021; P:GO:0016310; F:GO:0016740; F:GO:0016301; F:GO:0030247	P:cell surface receptor signaling pathway; F:protein kinase activity; F:protein serine/threonine kinase activity; P:protein phosphorylation; C:plasma membrane; F:nucleotide binding; F:ATP binding; F:calcium ion binding; C:membrane; C:integral component of membrane; P:phosphorylation; F:transferase activity; F:kinase activity; F:polysaccharide binding	NA	NA	IPR013695 (PFAM); IPR025287 (PFAM); G3DSA:2.10.25.10 (GENE3D),PTHR33491 (PANTHER),PTHR33491:SF9 (PANTHER),NON_CYTOPLASMIC_DOMAIN (unknown),SIGNAL_PEPTIDE (unknown),SIGNAL_PEPTIDE_C_REGION (unknown),SIGNAL_PEPTIDE_H_REGION (unknown),SIGNAL_PEPTIDE_N_REGION (unknown),SignalP-TM (SIGNALP),TMhelix (TMHMM)	C:GO:0016021; F:GO:0004674; F:GO:0030247	30.2.25	signalling.receptor kinases.wall associated kinase	(at1g21240 : 150.0) encodes a wall-associated kinase; wall associated kinase 3 (WAK3); FUNCTIONS IN: protein serine/threonine kinase activity, kinase activity; INVOLVED IN: protein amino acid phosphorylation; LOCATED IN: plasma membrane; EXPRESSED IN: 9 plant structures; EXPRESSED DURING: 9 growth stages; CONTAINS InterPro DOMAIN/s: EGF-like calcium-binding (InterPro:IPR001881), EGF-like, type 3 …
	CH2	6	MtrunA17Chr6_30915724	6.07e-06	chr6:30915724..30915724	1	NONE	MtrunA17Chr6g0476141	No
	CH2	6	MtrunA17Chr6_10986416	6.83e-06	chr6:10985958..10993083	15	MtrunA17Chr6_10985958,MtrunA17Chr6_10986433,MtrunA17Chr6_10986436,MtrunA17Chr6_10986447,MtrunA17Chr6_10986451,MtrunA17Chr6_10986462,MtrunA17Chr6_10986480,MtrunA17Chr6_10986482,MtrunA17Chr6_10986491,MtrunA17Chr6_10986696,MtrunA17Chr6_10986784,MtrunA17Chr6_10987612,MtrunA17Chr6_10987710,MtrunA17Chr6_10993083	MtrunA17Chr6g0461891	No	0	0	0	0	0	0	0	NA	NA	NA	Medtr6g033205	SPOC domain Transcription elongation factor S-II isoform 1	F:GO:0003746; P:GO:0006414	F:translation elongation factor activity; P:translational elongation	NA	NA	NA	NA	35.2	not assigned.unknown	no hits & (original description: len=341 end=10995130 begin=10993855 type=prot gn=MtrunA17Chr6g0461891 strand=+ chr=MtrunA17Chr6 def=hypothetical protein)
	CH2	3	MtrunA17Chr3_43841018	7.02e-06	chr3:43841018..43846999	3	MtrunA17Chr3_43844908,MtrunA17Chr3_43846999	MtrunA17Chr3g0125301	No	8.11741	3.4802	11.4749	16.5802	14.073	54.1739	25.3431	NA	NA	NA	Medtr3g088650	UDP-sugar pyrophosphorylase 1	F:GO:0010491; F:GO:0047338; P:GO:0009226; P:GO:0009555; P:GO:0006011; F:GO:0003983; F:GO:0047350; P:GO:0046398; P:GO:0052573; C:GO:0005829; P:GO:0033356; F:GO:0017103; C:GO:0090406	F:UTP:arabinose-1-phosphate uridylyltransferase activity; F:UTP:xylose-1-phosphate uridylyltransferase activity; P:nucleotide-sugar biosynthetic process; P:pollen development; P:UDP-glucose metabolic process; F:UTP:glucose-1-phosphate uridylyltransferase activity; F:glucuronate-1-phosphate uridylyltransferase activity; P:UDP-glucuronate metabolic process; P:UDP-D-galactose metabolic process; C:cy…	EC:2.7.7.11; EC:2.7.7.44; EC:2.7.7.10; EC:2.7.7.9	UTP--xylose-1-phosphate uridylyltransferase; Glucuronate-1-phosphate uridylyltransferase; UTP--hexose-1-phosphate uridylyltransferase; UTP--glucose-1-phosphate uridylyltransferase	IPR002618 (PFAM); PTHR11952 (PANTHER),PTHR11952:SF14 (PANTHER)	P:GO:0008152; F:GO:0070569	10.1.1.20	cell wall.precursor synthesis.NDP sugar pyrophosphorylase.multiple NDP-Sugars	(at5g52560 : 917.0) Encodes a protein with UTP:sugar 1-phosphate uridylyltransferase activity, which has been shown to use a wide range of substrates including glucose-1-P, galactose-1-P, xylose-1-P, arabinose-1-P and glucuronate-1-P. The enzyme was shown to require Mg2+ or Mn2+ for activity. Mutations in USP can lead to a complete loss of male fertility.; UDP-sugar pyrophosphorylase (USP); FUNCT…
	CH2							MtrunA17Chr3g0125311	No	0.029968	0.075509	0.084067	8.27335	6.02341	14.6742	1.04425	NA	NA	NA	NA	probable calcium-binding CML44	F:GO:0005509	F:calcium ion binding	NA	NA	IPR002048 (PFAM); IPR011992 (G3DSA:1.10.238.GENE3D); IPR018247 (PROSITE); Coil (COIL),PTHR10891 (PANTHER),PTHR10891:SF696 (PANTHER)	F:GO:0005509	30.3	signalling.calcium	(at1g21550 : 90.1) Calcium-binding EF-hand family protein; FUNCTIONS IN: calcium ion binding; INVOLVED IN: biological_process unknown; LOCATED IN: cellular_component unknown; EXPRESSED IN: 14 plant structures; EXPRESSED DURING: 8 growth stages; CONTAINS InterPro DOMAIN/s: EF-Hand 1, calcium-binding site (InterPro:IPR018247), EF-HAND 2 (InterPro:IPR018249), EF-hand-like domain (InterPro:IPR011992)…
	CH2							MtrunA17Chr3g0125321	No	3.98776	1.97789	10.0854	13.1045	7.17378	24.6675	10.1973	NA	BTB-POZ	chromatin remodeling & transcription regulator	Medtr3g088660	BTB POZ domain-containing At4g08455	NA	NA	NA	NA	IPR000210 (PFAM); IPR011333 (SUPERFAMILY); Coil (COIL),G3DSA:3.30.710.10 (GENE3D),PTHR24413 (PANTHER),PTHR24413:SF188 (PANTHER)	F:GO:0005515	29.5.11.4.5	protein.degradation.ubiquitin.E3.BTB/POZ Cullin3	(at4g08455 : 305.0) BTB/POZ domain-containing protein; CONTAINS InterPro DOMAIN/s: BTB/POZ (InterPro:IPR013069), BTB/POZ fold (InterPro:IPR011333), Kelch related (InterPro:IPR013089), BTB/POZ-like (InterPro:IPR000210); BEST Arabidopsis thaliana protein match is: BTB/POZ domain-containing protein (TAIR:AT1G01640.2); Has 35333 Blast hits to 34131 proteins in 2444 species: Archae - 798; Bacteria - 2…
	CH2							MtrunA17Chr3g0125331	No	2.04035	2.92638	7.57276	6.85539	6.92194	15.2803	9.30231	NA	PHD	chromatin regulator	Medtr3g088665	Histone-lysine N-methyltransferase MLL2	F:GO:0008270; F:GO:0016740	F:zinc ion binding; F:transferase activity	NA	NA	IPR001965 (SMART); IPR011011 (SUPERFAMILY); IPR013083 (G3DSA:3.30.40.GENE3D); IPR019786 (PROSITE); IPR019787 (PFAM); PTHR10615 (PANTHER),PTHR10615:SF142 (PANTHER)	F:GO:0008270; F:GO:0005515	27.3.67	RNA.regulation of transcription.putative transcription regulator	(at1g77250 : 296.0) RING/FYVE/PHD-type zinc finger family protein; FUNCTIONS IN: DNA binding, zinc ion binding; INVOLVED IN: regulation of transcription, DNA-dependent; EXPRESSED IN: 24 plant structures; EXPRESSED DURING: 15 growth stages; CONTAINS InterPro DOMAIN/s: Zinc finger, PHD-type, conserved site (InterPro:IPR019786), Zinc finger, PHD-type (InterPro:IPR001965), Zinc finger, FYVE/PHD-type …
	CH2	3	MtrunA17Chr3_10893680	7.28e-06	chr3:10893680..10893680	1	NONE	MtrunA17Chr3g0089681	No	0	0	4.78449	0	0	0	0	NA	NA	NA	Medtr3g032570	defensin Ec-AMP-D2-like	P:GO:0031640; P:GO:0050832	P:killing of cells of other organism; P:defense response to fungus	NA	NA	IPR003614 (G3DSA:3.30.30.GENE3D); IPR008176 (PRINTS); PTHR33147 (PANTHER),PTHR33147:SF19 (PANTHER),PF00304 (PFAM)	P:GO:0006952	35.2	not assigned.unknown	no hits & (original description: len=76 end=10893653 begin=10893423 type=prot chr=MtrunA17Chr3 gn=MtrunA17Chr3g0089681 strand=- def=Putative defensin, plant)
	CH2	2	MtrunA17Chr2_46235870	7.72e-06	chr2:46234252..46242633	20	MtrunA17Chr2_46234252,MtrunA17Chr2_46234260,MtrunA17Chr2_46234269,MtrunA17Chr2_46234295,MtrunA17Chr2_46235888,MtrunA17Chr2_46236065,MtrunA17Chr2_46236080,MtrunA17Chr2_46241362,MtrunA17Chr2_46241523,MtrunA17Chr2_46241559,MtrunA17Chr2_46241912,MtrunA17Chr2_46241928,MtrunA17Chr2_46241930,MtrunA17Chr2_46241935,MtrunA17Chr2_46241990,MtrunA17Chr2_46242386,MtrunA17Chr2_46242471,MtrunA17Chr2_46242502,Mtr…	MtrunA17Chr2g1008765	No
	CH2	3	MtrunA17Chr3_11184217	7.72e-06	chr3:11184217..11184217	1	NONE	MtrunA17Chr3g0089961	No	0	0	0	0	0.040346	0.124243	0	NA	NA	NA	Medtr3g033240	LRR and NB-ARC domain disease resistance	C:GO:0016021; F:GO:0043531; P:GO:0006952	C:integral component of membrane; F:ADP binding; P:defense response	NA	NA	IPR002182 (PFAM); IPR003591 (SMART); IPR027417 (G3DSA:3.40.50.GENE3D); Coil (COIL),PR00364 (PRINTS),PTHR23155 (PANTHER),PTHR23155:SF744 (PANTHER),NON_CYTOPLASMIC_DOMAIN (unknown),SIGNAL_PEPTIDE (unknown),SIGNAL_PEPTIDE_C_REGION (unknown),SIGNAL_PEPTIDE_H_REGION (unknown),SIGNAL_PEPTIDE_N_REGION (unknown)	F:GO:0043531	20.1.7	stress.biotic.PR-proteins	(at3g14470 : 594.0) NB-ARC domain-containing disease resistance protein; FUNCTIONS IN: protein binding; INVOLVED IN: apoptosis, defense response; LOCATED IN: endomembrane system; EXPRESSED IN: 23 plant structures; EXPRESSED DURING: 14 growth stages; CONTAINS InterPro DOMAIN/s: Leucine-rich repeat-containing protein (InterPro:IPR015766), NB-ARC (InterPro:IPR002182), Leucine-rich repeat (InterPro:I…
	CH2	8	MtrunA17Chr8_9676336	8.49e-06	chr8:9673954..9684652	46	MtrunA17Chr8_9673954,MtrunA17Chr8_9675474,MtrunA17Chr8_9675906,MtrunA17Chr8_9676308,MtrunA17Chr8_9676391,MtrunA17Chr8_9676438,MtrunA17Chr8_9676451,MtrunA17Chr8_9676596,MtrunA17Chr8_9678020,MtrunA17Chr8_9678301,MtrunA17Chr8_9678872,MtrunA17Chr8_9678881,MtrunA17Chr8_9678983,MtrunA17Chr8_9679141,MtrunA17Chr8_9679183,MtrunA17Chr8_9680144,MtrunA17Chr8_9680238,MtrunA17Chr8_9681895,MtrunA17Chr8_9682224,…	MtrunA17Chr8g0346621	No	3.01507	0.832354	5.92276	0.335086	0	0.362798	4.13114	NA	NA	NA	Medtr8g027395	serpin-ZX	C:GO:0005615; F:GO:0004867; P:GO:0010951; F:GO:0016740	C:extracellular space; F:serine-type endopeptidase inhibitor activity; P:negative regulation of endopeptidase activity; F:transferase activity	NA	NA	IPR000215 (PANTHER); IPR023795 (PROSITE); IPR023796 (PFAM); G3DSA:2.30.39.10 (GENE3D),G3DSA:3.30.497.10 (GENE3D),PTHR11461:SF200 (PANTHER)	C:GO:0005615	29.5.5	protein.degradation.serine protease	(gnl|cdd|29118 : 437.0) no description available & (at1g47710 : 373.0) Serine protease inhibitor (SERPIN) family protein; FUNCTIONS IN: serine-type endopeptidase inhibitor activity, cysteine-type endopeptidase inhibitor activity; INVOLVED IN: biological_process unknown; LOCATED IN: apoplast; EXPRESSED IN: 25 plant structures; EXPRESSED DURING: 13 growth stages; CONTAINS InterPro DOMAIN/s: Proteas…
	CH2							MtrunA17Chr8g0346631	No	0	0	0	0	0	0	0	NA	NA	NA	NA	hypothetical protein MTR_8g027390	NA	NA	NA	NA	Coil (COIL)	no GO terms	35.2	not assigned.unknown	no hits & (original description: len=277 end=9676560 begin=9675727 chr=MtrunA17Chr8 strand=- gn=MtrunA17Chr8g0346631 type=prot def=hypothetical protein)
	CH2							MtrunA17Chr8g0346641	No	0	0	0	0	0	0	0	NA	NA	NA	Medtr8g027415	transmembrane protein, putative	C:GO:0016021	C:integral component of membrane	NA	NA	CYTOPLASMIC_DOMAIN (unknown),NON_CYTOPLASMIC_DOMAIN (unknown),TRANSMEMBRANE (unknown),TMhelix (TMHMM)	no GO terms	35.2	not assigned.unknown	no hits & (original description: len=92 end=9682148 begin=9681870 strand=- chr=MtrunA17Chr8 gn=MtrunA17Chr8g0346641 type=prot def=hypothetical protein)
	CH2							MtrunA17Chr8g0346651	No	0	0	0	0	0	0	0	NA	NA	NA	Medtr8g027420	serpin-ZX	C:GO:0005615	C:extracellular space	NA	NA	IPR000215 (PANTHER); IPR023795 (PROSITE); IPR023796 (PFAM); G3DSA:2.30.39.10 (GENE3D),G3DSA:3.30.497.10 (GENE3D),PTHR11461:SF200 (PANTHER)	C:GO:0005615	29.5.5	protein.degradation.serine protease	(gnl|cdd|29118 : 172.0) no description available & (p06293|prtz_horvu : 157.0) Protein Z (Z4) (Major endosperm albumin) - Hordeum vulgare (Barley) & (at2g25240 : 144.0) Serine protease inhibitor (SERPIN) family protein; FUNCTIONS IN: serine-type endopeptidase inhibitor activity; INVOLVED IN: biological_process unknown; LOCATED IN: cellular_component unknown; CONTAINS InterPro DOMAIN/s: Protease i…
	CH2							MtrunA17Chr8g0346661	No	0	0	0	0	0	0	0	NA	NA	NA	Medtr8g027420	serpin	C:GO:0005615; F:GO:0004867; P:GO:0010951; F:GO:0016740	C:extracellular space; F:serine-type endopeptidase inhibitor activity; P:negative regulation of endopeptidase activity; F:transferase activity	NA	NA	IPR000215 (PANTHER); IPR023796 (PFAM); G3DSA:3.30.497.10 (GENE3D),PTHR11461:SF224 (PANTHER)	C:GO:0005615	29.5.5	protein.degradation.serine protease	(gnl|cdd|29118 : 257.0) no description available & (at1g47710 : 235.0) Serine protease inhibitor (SERPIN) family protein; FUNCTIONS IN: serine-type endopeptidase inhibitor activity, cysteine-type endopeptidase inhibitor activity; INVOLVED IN: biological_process unknown; LOCATED IN: apoplast; EXPRESSED IN: 25 plant structures; EXPRESSED DURING: 13 growth stages; CONTAINS InterPro DOMAIN/s: Proteas…
	CH2							MtrunA17Chr8g0346671	No	1.7894	1.47723	3.315	5.41421	5.63411	13.0957	5.5164	NA	WD40-like	transcription factor	Medtr8g027425	transducin family WD-40 repeat	NA	NA	NA	NA	IPR001680 (PFAM); IPR015943 (G3DSA:2.130.10.GENE3D); IPR017986 (PROFILE); IPR022033 (PFAM); PTHR13950 (PANTHER),PTHR13950:SF16 (PANTHER)	F:GO:0005515	35.1	not assigned.no ontology	(at2g46560 : 2079.0) transducin family protein / WD-40 repeat family protein; CONTAINS InterPro DOMAIN/s: WD40 repeat 2 (InterPro:IPR019782), WD40 repeat (InterPro:IPR001680), RAVE protein 1 C-terminal (InterPro:IPR022033), WD40 repeat-like-containing domain (InterPro:IPR011046), WD40-repeat-containing domain (InterPro:IPR017986), WD40/YVTN repeat-like-containing domain (InterPro:IPR015943), WD40…
	CH2	3	MtrunA17Chr3_41613050	8.62e-06	chr3:41611546..41623035	8	MtrunA17Chr3_41611546,MtrunA17Chr3_41613236,MtrunA17Chr3_41616737,MtrunA17Chr3_41616737,MtrunA17Chr3_41617878,MtrunA17Chr3_41618514,MtrunA17Chr3_41623035	MtrunA17Chr3g0121971	No	6.73168	2.85447	8.70492	8.66112	7.73968	33.6789	18.8231	RLK-Pelle_LRR-IX	NA	NA	Medtr3g084510	receptor-like kinase TMK4	F:GO:0005524; C:GO:0016021; F:GO:0004674; P:GO:0006468	F:ATP binding; C:integral component of membrane; F:protein serine/threonine kinase activity; P:protein phosphorylation	EC:2.7.11	Transferring phosphorus-containing groups	IPR000719 (SMART); IPR001245 (PFAM); IPR001611 (PFAM); IPR003591 (SMART); IPR008271 (PROSITE); IPR011009 (SUPERFAMILY); IPR013210 (PFAM); IPR013320 (G3DSA:2.60.120.GENE3D); IPR017441 (PROSITE); G3DSA:1.10.510.10 (GENE3D),G3DSA:3.30.200.20 (GENE3D),PTHR27001 (PANTHER),PTHR27001:SF301 (PANTHER),CYTOPLASMIC_DOMAIN (unknown),NON_CYTOPLASMIC_DOMAIN (unknown),SIGNAL_PEPTIDE (unknown),SIGNAL_PEPTIDE_C_R…	F:GO:0005524; F:GO:0005515; F:GO:0004672; P:GO:0006468	30.2.9	signalling.receptor kinases.leucine rich repeat IX	(at2g01820 : 833.0) Leucine-rich repeat protein kinase family protein; FUNCTIONS IN: protein serine/threonine kinase activity, protein kinase activity, ATP binding; INVOLVED IN: pollen development; LOCATED IN: plasma membrane, plant-type cell wall; EXPRESSED IN: 23 plant structures; EXPRESSED DURING: 13 growth stages; CONTAINS InterPro DOMAIN/s: Protein kinase, ATP binding site (InterPro:IPR01744…
	CH2							MtrunA17Chr3g0121981	No
	CH2							MtrunA17Chr3g0121991	No	0.214548	0.047873	1.57995	15.6109	38.8099	18.2548	9.88915	NA	NA	NA	Medtr3g084520	crocetin chloroplastic-like	P:GO:0052696; F:GO:0080043; C:GO:0043231; F:GO:0080044; P:GO:0009813	P:flavonoid glucuronidation; F:quercetin 3-O-glucosyltransferase activity; C:intracellular membrane-bounded organelle; F:quercetin 7-O-glucosyltransferase activity; P:flavonoid biosynthetic process	NA	NA	IPR002213 (PANTHER); G3DSA:3.40.50.2000 (GENE3D),PTHR11926:SF605 (PANTHER),SSF53756 (SUPERFAMILY)	P:GO:0008152	26.2	misc.UDP glucosyl and glucoronyl transferases	(at4g15550 : 431.0) UDP-glucose:indole-3-acetate beta-D-glucosyltransferase; indole-3-acetate beta-D-glucosyltransferase (IAGLU); FUNCTIONS IN: UDP-glycosyltransferase activity, transferase activity, transferring glycosyl groups; INVOLVED IN: metabolic process; LOCATED IN: chloroplast; EXPRESSED IN: 17 plant structures; EXPRESSED DURING: 7 growth stages; CONTAINS InterPro DOMAIN/s: UDP-glucuronos…
	CH2							MtrunA17Chr3g0122001	No	6.44642	6.69131	14.5215	0	0	0	13.5519	NA	NA	NA	NA	crocetin chloroplastic-like	P:GO:0052696; F:GO:0080043; C:GO:0043231; F:GO:0080044; P:GO:0009813	P:flavonoid glucuronidation; F:quercetin 3-O-glucosyltransferase activity; C:intracellular membrane-bounded organelle; F:quercetin 7-O-glucosyltransferase activity; P:flavonoid biosynthetic process	NA	NA	IPR002213 (PANTHER); G3DSA:3.40.50.2000 (GENE3D),PTHR11926:SF605 (PANTHER),SSF53756 (SUPERFAMILY)	P:GO:0008152	26.2	misc.UDP glucosyl and glucoronyl transferases	(at4g15550 : 419.0) UDP-glucose:indole-3-acetate beta-D-glucosyltransferase; indole-3-acetate beta-D-glucosyltransferase (IAGLU); FUNCTIONS IN: UDP-glycosyltransferase activity, transferase activity, transferring glycosyl groups; INVOLVED IN: metabolic process; LOCATED IN: chloroplast; EXPRESSED IN: 17 plant structures; EXPRESSED DURING: 7 growth stages; CONTAINS InterPro DOMAIN/s: UDP-glucuronos…
	CH2	5	MtrunA17Chr5_32190986	8.86e-06	chr5:32189453..32191008	21	MtrunA17Chr5_32189453,MtrunA17Chr5_32189453,MtrunA17Chr5_32189509,MtrunA17Chr5_32189509,MtrunA17Chr5_32189694,MtrunA17Chr5_32189694,MtrunA17Chr5_32189731,MtrunA17Chr5_32189731,MtrunA17Chr5_32189732,MtrunA17Chr5_32189732,MtrunA17Chr5_32189948,MtrunA17Chr5_32190044,MtrunA17Chr5_32190100,MtrunA17Chr5_32190280,MtrunA17Chr5_32190299,MtrunA17Chr5_32190800,MtrunA17Chr5_32190933,MtrunA17Chr5_32190976,Mtr…	MtrunA17Chr5g0431261	No	0	0	0	0	0	0	0	NA	NA	NA	NA	gland-specific fatty acyl- reductase	C:GO:0043231; C:GO:0016020; C:GO:0016021; P:GO:0055114; P:GO:0035336; F:GO:0080019; P:GO:0010345	C:intracellular membrane-bounded organelle; C:membrane; C:integral component of membrane; P:oxidation-reduction process; P:long-chain fatty-acyl-CoA metabolic process; F:fatty-acyl-CoA reductase (alcohol-forming) activity; P:suberin biosynthetic process	NA	NA	IPR026055 (PANTHER); PTHR11011:SF51 (PANTHER)	F:GO:0080019	35.2	not assigned.unknown	no hits & (original description: len=94 type=prot chr=MtrunA17Chr5 strand=+ gn=MtrunA17Chr5g0431261 begin=32185055 end=32185339 def=Putative alcohol-forming fatty acyl-CoA reductase)
	CH2							MtrunA17Chr5g0431271	No	0	0	0	0	0	0.241078	0	NA	NA	NA	NA	gland-specific fatty acyl- reductase	C:GO:0016020; C:GO:0016021; P:GO:0009611; P:GO:0055114; F:GO:0050062; F:GO:0080019; P:GO:0010345	C:membrane; C:integral component of membrane; P:response to wounding; P:oxidation-reduction process; F:long-chain-fatty-acyl-CoA reductase activity; F:fatty-acyl-CoA reductase (alcohol-forming) activity; P:suberin biosynthetic process	NA	NA	IPR013120 (PFAM); IPR016040 (G3DSA:3.40.50.GENE3D); IPR026055 (PANTHER); PTHR11011:SF51 (PANTHER),CYTOPLASMIC_DOMAIN (unknown),NON_CYTOPLASMIC_DOMAIN (unknown),TRANSMEMBRANE (unknown),TMhelix (TMHMM)	F:GO:0080019	11.9.4.13	lipid metabolism.lipid degradation.beta-oxidation.acyl CoA reductase	(at3g44540 : 101.0) Encodes a member of the eight-member gene family encoding alcohol-forming fatty acyl-CoA reductases (FARs) identified in Arabidopsis thaliana. Three of the FARs, FAR1 (At5g22500), FAR4 (At3g44540) and FAR5 (At3g44550), are shown to generate the fatty alcohols found in root, seed coat, and wound-induced leaf tissue.; fatty acid reductase 4 (FAR4); CONTAINS InterPro DOMAIN/s: NA…
	CH2							MtrunA17Chr5g0431281	No	0	0	0	0	0	0	0	NA	NA	NA	Medtr5g072550	fatty acyl- reductase	C:GO:0016020; P:GO:0055114; F:GO:0080019	C:membrane; P:oxidation-reduction process; F:fatty-acyl-CoA reductase (alcohol-forming) activity	NA	NA	IPR026055 (PANTHER); PTHR11011:SF51 (PANTHER)	F:GO:0080019	11.9.4.13	lipid metabolism.lipid degradation.beta-oxidation.acyl CoA reductase	(at5g22500 : 143.0) Encodes a member of the eight-member gene family encoding alcohol-forming fatty acyl-CoA reductases (FARs) identified in Arabidopsis thaliana. Three of the FARs, FAR1 (At5g22500), FAR4 (At3g44540) and FAR5 (At3g44550), are shown to generate the fatty alcohols found in root, seed coat, and wound-induced leaf tissue.; fatty acid reductase 1 (FAR1); FUNCTIONS IN: oxidoreductase a…
	CH2							MtrunA17Chr5g0431291	No	0	0	0	0	0	0	0.981959	NA	NA	NA	Medtr5g072560	ferritin- chloroplastic-like	P:GO:0006879; C:GO:0005623; P:GO:0006979; F:GO:0008199; P:GO:0006826; P:GO:0055114; F:GO:0004322	P:cellular iron ion homeostasis; C:cell; P:response to oxidative stress; F:ferric iron binding; P:iron ion transport; P:oxidation-reduction process; F:ferroxidase activity	EC:1.16.3.1	Ferroxidase	IPR001519 (PANTHER); IPR008331 (PFAM); IPR009040 (PROFILE); IPR009078 (SUPERFAMILY); IPR012347 (G3DSA:1.20.1260.GENE3D); IPR014034 (PROSITE); PTHR11431:SF67 (PANTHER)	P:GO:0006879; F:GO:0008199; P:GO:0006826	15.2	metal handling.binding, chelation and storage	(q948p6|fri3_soybn : 180.0) Ferritin-3, chloroplast precursor (EC 1.16.3.1) (SFerH-3) - Glycine max (Soybean) & (at3g11050 : 175.0) ferritin 2 (FER2); FUNCTIONS IN: oxidoreductase activity, ferric iron binding, binding, transition metal ion binding; INVOLVED IN: response to oxidative stress, cellular iron ion homeostasis, response to abscisic acid stimulus, iron ion transport; LOCATED IN: chlorop…
	CH2							MtrunA17Chr5g0431301	No	1.82245	0.674516	2.81611	3.80336	3.61788	10.1465	7.13102	NA	NA	NA	Medtr5g072570	serine carboxypeptidase-like 42	C:GO:0016021; F:GO:0004185; P:GO:0051603	C:integral component of membrane; F:serine-type carboxypeptidase activity; P:proteolysis involved in cellular protein catabolic process	EC:3.4.16	Acting on peptide bonds (peptidases)	IPR001563 (PRINTS); IPR018202 (PROSITE); PTHR11802:SF123 (PANTHER),SignalP-noTM (SIGNALP)	P:GO:0006508; F:GO:0004185	29.5.5	protein.degradation.serine protease	(at5g42240 : 748.0) serine carboxypeptidase-like 42 (scpl42); FUNCTIONS IN: serine-type carboxypeptidase activity; INVOLVED IN: proteolysis; LOCATED IN: cell wall; EXPRESSED IN: 23 plant structures; EXPRESSED DURING: 13 growth stages; CONTAINS InterPro DOMAIN/s: Peptidase S10, serine carboxypeptidase (InterPro:IPR001563), Peptidase S10, serine carboxypeptidase, active site (InterPro:IPR018202); B…
	CH2	4	MtrunA17Chr4_50608497	8.9e-06	chr4:50608497..50609585	2	MtrunA17Chr4_50609585	MtrunA17Chr4g0057361	No	1.49231	0.551476	1.50704	3.01733	11.3935	38.2303	2.98734	NA	NA	NA	Medtr4g102890	Molybdenum cofactor sulfurase	F:GO:0003824	F:catalytic activity	NA	NA	PTHR14237 (PANTHER),PTHR14237:SF37 (PANTHER)	no GO terms	35.2	not assigned.unknown	(at4g37100 : 80.5) Pyridoxal phosphate (PLP)-dependent transferases superfamily protein; FUNCTIONS IN: pyridoxal phosphate binding, catalytic activity; INVOLVED IN: biological_process unknown; LOCATED IN: plasma membrane; CONTAINS InterPro DOMAIN/s: Pyridoxal phosphate-dependent transferase, major domain (InterPro:IPR015424), Pyridoxal phosphate-dependent transferase, major region, subdomain 1 (I…
	CH2							MtrunA17Chr4g0057371	No	3.37863	0.222559	2.78757	1.03037	3.0654	14.0996	3.97562	NA	NA	NA	Medtr4g102900	glucuronoxylan 4-O-methyltransferase 1	P:GO:0045492; C:GO:0016021	P:xylan biosynthetic process; C:integral component of membrane	NA	NA	IPR006514 (PANTHER); IPR021148 (PFAM); PTHR31444:SF10 (PANTHER),CYTOPLASMIC_DOMAIN (unknown),NON_CYTOPLASMIC_DOMAIN (unknown),TRANSMEMBRANE (unknown),TMhelix (TMHMM)	P:GO:0045492	35.2	not assigned.unknown	(gnl|cdd|68247 : 237.0) no description available & (at4g24910 : 226.0) Protein of unknown function (DUF579); FUNCTIONS IN: molecular_function unknown; INVOLVED IN: biological_process unknown; LOCATED IN: chloroplast; CONTAINS InterPro DOMAIN/s: Protein of unknown function DUF579 (InterPro:IPR021148), Conserved hypothetical protein CHP01627 (InterPro:IPR006514); BEST Arabidopsis thaliana protein m…
	CH2							MtrunA17Chr4g0057381	No
	CH2							MtrunA17Chr4g1019432	No
	CH2	3	MtrunA17Chr3_37471185	8.95e-06	chr3:37471185..37471185	1	NONE		No
	CH2	7	MtrunA17Chr7_896619	9.59e-06	chr7:896619..896619	1	NONE		No
	CH2	6	MtrunA17Chr6_30565485	1e-05	chr6:30564843..30565485	3	MtrunA17Chr6_30564843,MtrunA17Chr6_30565149	MtrunA17Chr6g0475881	No	0	0	0	0	0	0	0	NA	NA	NA	NA	---NA---	NA	NA	NA	NA	NA	NA	35.2	not assigned.unknown	no hits & (original description: len=50 chr=MtrunA17Chr6 strand=+ gn=MtrunA17Chr6g0475881 type=prot begin=30560387 end=30560838 def=hypothetical protein)
	CH2							MtrunA17Chr6g0475891	No	0	0	0	0	0	0	0	NA	GRF	transcription factor	NA	GRF zinc finger	F:GO:0008270	F:zinc ion binding	NA	NA	IPR010666 (PFAM)	F:GO:0008270	35.2	not assigned.unknown	no hits & (original description: len=80 chr=MtrunA17Chr6 strand=+ gn=MtrunA17Chr6g0475891 type=prot begin=30568931 end=30569296 def=Putative transcription factor GRF family)
	CH3	4	MtrunA17Chr4_30655499	6.38e-07	chr4:30655499..30655499	1	NONE	MtrunA17Chr4g0030011	No	5.96832	1.69994	13.1027	0.134532	0	0.948747	59.3507	NA	NA	NA	Medtr4g060990	#NAME?	C:GO:0016021; F:GO:0016829	C:integral component of membrane; F:lyase activity	NA	NA	IPR007482 (PANTHER); PTHR11035:SF25 (PANTHER),CYTOPLASMIC_DOMAIN (unknown),NON_CYTOPLASMIC_DOMAIN (unknown),TRANSMEMBRANE (unknown),TMhelix (TMHMM)	no GO terms	29.4	protein.postranslational modification	(at5g59770 : 235.0) Protein-tyrosine phosphatase-like, PTPLA; CONTAINS InterPro DOMAIN/s: Protein-tyrosine phosphatase-like, PTPLA (InterPro:IPR007482); BEST Arabidopsis thaliana protein match is: Protein-tyrosine phosphatase-like, PTPLA (TAIR:AT5G10480.2); Has 698 Blast hits to 698 proteins in 198 species: Archae - 0; Bacteria - 0; Metazoa - 336; Fungi - 172; Plants - 117; Viruses - 0; Other Euk…
	CH3							MtrunA17Chr4g0030021	No	16.614	16.8932	158.447	17.4345	84.5708	145.252	91.1993	NA	NA	NA	Medtr4g061010	tetraspanin-3	C:GO:0009506; C:GO:0016021; C:GO:0005886	C:plasmodesma; C:integral component of membrane; C:plasma membrane	NA	NA	IPR000301 (PRINTS); IPR018499 (PFAM); PTHR32191 (PANTHER),PTHR32191:SF32 (PANTHER),CYTOPLASMIC_DOMAIN (unknown),NON_CYTOPLASMIC_DOMAIN (unknown),TRANSMEMBRANE (unknown),TMhelix (TMHMM)	C:GO:0016021	33.99	development.unspecified	(at3g45600 : 417.0) Member of TETRASPANIN family; tetraspanin3 (TET3); FUNCTIONS IN: molecular_function unknown; INVOLVED IN: aging; LOCATED IN: plasma membrane; EXPRESSED IN: 23 plant structures; EXPRESSED DURING: 13 growth stages; CONTAINS InterPro DOMAIN/s: Tetraspanin (InterPro:IPR018499), Tetraspanin, subgroup (InterPro:IPR000301); BEST Arabidopsis thaliana protein match is: tetraspanin4 (TA…
	CH3	2	MtrunA17Chr2_2165268	1.53e-06	chr2:2153188..2174963	10	MtrunA17Chr2_2153188,MtrunA17Chr2_2153623,MtrunA17Chr2_2154092,MtrunA17Chr2_2154112,MtrunA17Chr2_2156729,MtrunA17Chr2_2163460,MtrunA17Chr2_2163599,MtrunA17Chr2_2165610,MtrunA17Chr2_2174963	MtrunA17Chr2g0279851	No	0.241183	0.31851	0.809227	3.01067	3.76084	1.89395	1.24891	NA	NA	NA	Medtr2g009910	---NA---	NA	NA	NA	NA	NA	NA	35.2	not assigned.unknown	no hits & (original description: len=63 end=2153056 begin=2142824 type=prot chr=MtrunA17Chr2 gn=MtrunA17Chr2g0279851 strand=- def=hypothetical protein)
	CH3							MtrunA17Chr2g0279861	No	0.022638	0	0.076603	4.04143	0.360082	1.74396	0.238088	NA	NA	NA	Medtr2g009910	---NA---	NA	NA	NA	NA	NA	NA	35.2	not assigned.unknown	no hits & (original description: len=49 type=prot chr=MtrunA17Chr2 strand=- gn=MtrunA17Chr2g0279861 begin=2156413 end=2161161 def=hypothetical protein)
	CH3							MtrunA17Chr2g0279871	No	1.10641	0.289612	2.58807	13.2763	10.1465	53.8439	3.61539	NA	NA	NA	Medtr2g009980	oligopeptide transporter 4	P:GO:0055085; C:GO:0016021	P:transmembrane transport; C:integral component of membrane	NA	NA	IPR004648 (TIGRFAMs); IPR004813 (PFAM); PTHR22601 (PANTHER),PTHR22601:SF26 (PANTHER),CYTOPLASMIC_DOMAIN (unknown),NON_CYTOPLASMIC_DOMAIN (unknown),TRANSMEMBRANE (unknown),TMhelix (TMHMM)	P:GO:0055085	34.13	transport.peptides and oligopeptides	(at5g64410 : 1130.0) oligopeptide transporter; oligopeptide transporter 4 (OPT4); CONTAINS InterPro DOMAIN/s: Tetrapeptide transporter, OPT1/isp4 (InterPro:IPR004648), Oligopeptide transporter OPT superfamily (InterPro:IPR004813); BEST Arabidopsis thaliana protein match is: oligopeptide transporter 2 (TAIR:AT1G09930.1); Has 1807 Blast hits to 1807 proteins in 277 species: Archae - 0; Bacteria - 0…
	CH3	8	MtrunA17Chr8_47282770	1.73e-06	chr8:47282378..47291895	7	MtrunA17Chr8_47282378,MtrunA17Chr8_47285458,MtrunA17Chr8_47287750,MtrunA17Chr8_47288915,MtrunA17Chr8_47291895,MtrunA17Chr8_47291895	MtrunA17Chr8g0389861	No	0	0	0	0	0	0.0924413	0.0480775	NA	NA	NA	Medtr8g102490	nucleotide-diphospho-sugar transferase domain	P:GO:0006679; F:GO:0008120; C:GO:0016021	P:glucosylceramide biosynthetic process; F:ceramide glucosyltransferase activity; C:integral component of membrane	EC:2.4.1.80	Ceramide glucosyltransferase	PTHR12726 (PANTHER),PTHR12726:SF3 (PANTHER),CYTOPLASMIC_DOMAIN (unknown),NON_CYTOPLASMIC_DOMAIN (unknown),TRANSMEMBRANE (unknown),TMhelix (TMHMM)	no GO terms	11.8.1.3	lipid metabolism.exotics (steroids, squalene etc).sphingolipids.ceramide glucosyltransferase	(at2g19880 : 555.0) Nucleotide-diphospho-sugar transferases superfamily protein; FUNCTIONS IN: ceramide glucosyltransferase activity; INVOLVED IN: biological_process unknown; LOCATED IN: endomembrane system; EXPRESSED IN: 24 plant structures; EXPRESSED DURING: 15 growth stages; CONTAINS InterPro DOMAIN/s: Glycosyl transferase, family 2 (InterPro:IPR001173). & (gnl|cdd|37758 : 153.0) no descriptio…
	CH3							MtrunA17Chr8g0389871	No	4.49787	2.80626	14.1261	7.19552	8.91961	27.9574	13.9776	NA	NA	NA	Medtr8g102500	nucleotide-diphospho-sugar transferase domain	P:GO:0006679; F:GO:0008120; C:GO:0016021	P:glucosylceramide biosynthetic process; F:ceramide glucosyltransferase activity; C:integral component of membrane	EC:2.4.1.80	Ceramide glucosyltransferase	IPR025993 (PFAM); PTHR12726 (PANTHER),PTHR12726:SF3 (PANTHER),CYTOPLASMIC_DOMAIN (unknown),NON_CYTOPLASMIC_DOMAIN (unknown),TRANSMEMBRANE (unknown),TMhelix (TMHMM)	no GO terms	11.8.1.3	lipid metabolism.exotics (steroids, squalene etc).sphingolipids.ceramide glucosyltransferase	(at2g19880 : 835.0) Nucleotide-diphospho-sugar transferases superfamily protein; FUNCTIONS IN: ceramide glucosyltransferase activity; INVOLVED IN: biological_process unknown; LOCATED IN: endomembrane system; EXPRESSED IN: 24 plant structures; EXPRESSED DURING: 15 growth stages; CONTAINS InterPro DOMAIN/s: Glycosyl transferase, family 2 (InterPro:IPR001173). & (gnl|cdd|37758 : 295.0) no descriptio…
	CH3							MtrunA17Chr8g0389881	No	0.88268	0.398037	2.47609	1.61207	1.85651	9.22912	3.10607	NA	NA	NA	Medtr8g102510	senescence dehydration-associated	NA	NA	NA	NA	IPR009686 (PFAM); PTHR21068 (PANTHER),PTHR21068:SF23 (PANTHER)	no GO terms	33.99	development.unspecified	(at4g15450 : 372.0) Senescence/dehydration-associated protein-related; CONTAINS InterPro DOMAIN/s: Senescence/spartin-associated (InterPro:IPR009686); BEST Arabidopsis thaliana protein match is: Senescence/dehydration-associated protein-related (TAIR:AT3G21600.1); Has 171 Blast hits to 171 proteins in 35 species: Archae - 0; Bacteria - 4; Metazoa - 29; Fungi - 0; Plants - 134; Viruses - 0; Other …
	CH3	1	MtrunA17Chr1_34621783	3.12e-06	chr1:34620051..34622609	10	MtrunA17Chr1_34620051,MtrunA17Chr1_34620051,MtrunA17Chr1_34621783,MtrunA17Chr1_34621820,MtrunA17Chr1_34621820,MtrunA17Chr1_34621859,MtrunA17Chr1_34621859,MtrunA17Chr1_34622609,MtrunA17Chr1_34622609	MtrunA17Chr1g0184021	No	0.023438	0	0.206599	0.310839	0.850118	1.58095	0.023453	NA	NA	NA	NA	---NA---	NA	NA	NA	NA	CYTOPLASMIC_DOMAIN (unknown),NON_CYTOPLASMIC_DOMAIN (unknown),TRANSMEMBRANE (unknown)	no GO terms	35.2	not assigned.unknown	no hits & (original description: len=57 begin=34606384 type=prot chr=MtrunA17Chr1 strand=+ gn=MtrunA17Chr1g0184021 end=34625892 def=hypothetical protein)
	CH3							MtrunA17Chr1g0184031	No	0	0	0	0.785563	16.5548	12.5507	0	NA	AP2-EREBP	transcription factor	Medtr1g070015	ethylene-responsive transcription factor 1B	C:GO:0005634; F:GO:0003677; F:GO:0003700; P:GO:0006351; P:GO:0006355	C:nucleus; F:DNA binding; F:transcription factor activity, sequence-specific DNA binding; P:transcription, DNA-templated; P:regulation of transcription, DNA-templated	NA	NA	IPR001471 (PRINTS); IPR016177 (SUPERFAMILY); PTHR31190 (PANTHER),PTHR31190:SF52 (PANTHER)	F:GO:0003677	17.5.2	hormone metabolism.ethylene.signal transduction	(at3g23240 : 130.0) encodes a member of the ERF (ethylene response factor) subfamily B-3 of ERF/AP2 transcription factor family (ERF1). The protein contains one AP2 domain. There are 18 members in this subfamily including ATERF-1, ATERF-2, AND ATERF-5. EREBP like protein that binds GCC box of ethylene regulated promoters such as basic chitinases. Constitutive expression of ERF1 phenocopies ethyle…
	CH3							MtrunA17Chr1g0184041	No	0	0	0.282165	0.999972	6.05262	2.85384	0	NA	NA	NA	NA	clp protease proteolytic subunit (chloroplast)	C:GO:0009570; P:GO:0006351; F:GO:0008236; F:GO:0004252; P:GO:0006355; F:GO:0008233; C:GO:0009536; F:GO:0003677; C:GO:0005634; F:GO:0003700; C:GO:0009507; C:GO:0005737; P:GO:0006508; F:GO:0016787	C:chloroplast stroma; P:transcription, DNA-templated; F:serine-type peptidase activity; F:serine-type endopeptidase activity; P:regulation of transcription, DNA-templated; F:peptidase activity; C:plastid; F:DNA binding; C:nucleus; F:transcription factor activity, sequence-specific DNA binding; C:chloroplast; C:cytoplasm; P:proteolysis; F:hydrolase activity	NA	NA	IPR001907 (PRINTS); IPR018215 (PROSITE); IPR023562 (PANTHER); PTHR10381:SF36 (PANTHER)	P:GO:0006508; F:GO:0004252	29.5	protein.degradation	(gnl|cdd|79246 : 141.0) no description available & (q6ew27|clpp_nymal : 136.0) ATP-dependent Clp protease proteolytic subunit (EC 3.4.21.92) (Endopeptidase Clp) - Nymphaea alba (White water-lily) & (atcg00670 : 122.0) Encodes the only ClpP (caseinolytic protease) encoded within the plastid genome. Contains a highly conserved catalytic triad of Ser-type proteases (Ser-His-Asp). Part of the 350 kDa…
	CH3	8	MtrunA17Chr8_9676336	3.36e-06	chr8:9673954..9684652	46	MtrunA17Chr8_9673954,MtrunA17Chr8_9675474,MtrunA17Chr8_9675906,MtrunA17Chr8_9676308,MtrunA17Chr8_9676391,MtrunA17Chr8_9676438,MtrunA17Chr8_9676451,MtrunA17Chr8_9676596,MtrunA17Chr8_9678020,MtrunA17Chr8_9678301,MtrunA17Chr8_9678872,MtrunA17Chr8_9678881,MtrunA17Chr8_9678983,MtrunA17Chr8_9679141,MtrunA17Chr8_9679183,MtrunA17Chr8_9680144,MtrunA17Chr8_9680238,MtrunA17Chr8_9681895,MtrunA17Chr8_9682224,…	MtrunA17Chr8g0346621	No	3.01507	0.832354	5.92276	0.335086	0	0.362798	4.13114	NA	NA	NA	Medtr8g027395	serpin-ZX	C:GO:0005615; F:GO:0004867; P:GO:0010951; F:GO:0016740	C:extracellular space; F:serine-type endopeptidase inhibitor activity; P:negative regulation of endopeptidase activity; F:transferase activity	NA	NA	IPR000215 (PANTHER); IPR023795 (PROSITE); IPR023796 (PFAM); G3DSA:2.30.39.10 (GENE3D),G3DSA:3.30.497.10 (GENE3D),PTHR11461:SF200 (PANTHER)	C:GO:0005615	29.5.5	protein.degradation.serine protease	(gnl|cdd|29118 : 437.0) no description available & (at1g47710 : 373.0) Serine protease inhibitor (SERPIN) family protein; FUNCTIONS IN: serine-type endopeptidase inhibitor activity, cysteine-type endopeptidase inhibitor activity; INVOLVED IN: biological_process unknown; LOCATED IN: apoplast; EXPRESSED IN: 25 plant structures; EXPRESSED DURING: 13 growth stages; CONTAINS InterPro DOMAIN/s: Proteas…
	CH3							MtrunA17Chr8g0346631	No	0	0	0	0	0	0	0	NA	NA	NA	NA	hypothetical protein MTR_8g027390	NA	NA	NA	NA	Coil (COIL)	no GO terms	35.2	not assigned.unknown	no hits & (original description: len=277 end=9676560 begin=9675727 chr=MtrunA17Chr8 strand=- gn=MtrunA17Chr8g0346631 type=prot def=hypothetical protein)
	CH3							MtrunA17Chr8g0346641	No	0	0	0	0	0	0	0	NA	NA	NA	Medtr8g027415	transmembrane protein, putative	C:GO:0016021	C:integral component of membrane	NA	NA	CYTOPLASMIC_DOMAIN (unknown),NON_CYTOPLASMIC_DOMAIN (unknown),TRANSMEMBRANE (unknown),TMhelix (TMHMM)	no GO terms	35.2	not assigned.unknown	no hits & (original description: len=92 end=9682148 begin=9681870 strand=- chr=MtrunA17Chr8 gn=MtrunA17Chr8g0346641 type=prot def=hypothetical protein)
	CH3							MtrunA17Chr8g0346651	No	0	0	0	0	0	0	0	NA	NA	NA	Medtr8g027420	serpin-ZX	C:GO:0005615	C:extracellular space	NA	NA	IPR000215 (PANTHER); IPR023795 (PROSITE); IPR023796 (PFAM); G3DSA:2.30.39.10 (GENE3D),G3DSA:3.30.497.10 (GENE3D),PTHR11461:SF200 (PANTHER)	C:GO:0005615	29.5.5	protein.degradation.serine protease	(gnl|cdd|29118 : 172.0) no description available & (p06293|prtz_horvu : 157.0) Protein Z (Z4) (Major endosperm albumin) - Hordeum vulgare (Barley) & (at2g25240 : 144.0) Serine protease inhibitor (SERPIN) family protein; FUNCTIONS IN: serine-type endopeptidase inhibitor activity; INVOLVED IN: biological_process unknown; LOCATED IN: cellular_component unknown; CONTAINS InterPro DOMAIN/s: Protease i…
	CH3							MtrunA17Chr8g0346661	No	0	0	0	0	0	0	0	NA	NA	NA	Medtr8g027420	serpin	C:GO:0005615; F:GO:0004867; P:GO:0010951; F:GO:0016740	C:extracellular space; F:serine-type endopeptidase inhibitor activity; P:negative regulation of endopeptidase activity; F:transferase activity	NA	NA	IPR000215 (PANTHER); IPR023796 (PFAM); G3DSA:3.30.497.10 (GENE3D),PTHR11461:SF224 (PANTHER)	C:GO:0005615	29.5.5	protein.degradation.serine protease	(gnl|cdd|29118 : 257.0) no description available & (at1g47710 : 235.0) Serine protease inhibitor (SERPIN) family protein; FUNCTIONS IN: serine-type endopeptidase inhibitor activity, cysteine-type endopeptidase inhibitor activity; INVOLVED IN: biological_process unknown; LOCATED IN: apoplast; EXPRESSED IN: 25 plant structures; EXPRESSED DURING: 13 growth stages; CONTAINS InterPro DOMAIN/s: Proteas…
	CH3							MtrunA17Chr8g0346671	No	1.7894	1.47723	3.315	5.41421	5.63411	13.0957	5.5164	NA	WD40-like	transcription factor	Medtr8g027425	transducin family WD-40 repeat	NA	NA	NA	NA	IPR001680 (PFAM); IPR015943 (G3DSA:2.130.10.GENE3D); IPR017986 (PROFILE); IPR022033 (PFAM); PTHR13950 (PANTHER),PTHR13950:SF16 (PANTHER)	F:GO:0005515	35.1	not assigned.no ontology	(at2g46560 : 2079.0) transducin family protein / WD-40 repeat family protein; CONTAINS InterPro DOMAIN/s: WD40 repeat 2 (InterPro:IPR019782), WD40 repeat (InterPro:IPR001680), RAVE protein 1 C-terminal (InterPro:IPR022033), WD40 repeat-like-containing domain (InterPro:IPR011046), WD40-repeat-containing domain (InterPro:IPR017986), WD40/YVTN repeat-like-containing domain (InterPro:IPR015943), WD40…
	CH3	5	MtrunA17Chr5_30146764	3.47e-06	chr5:30146764..30146764	1	NONE	MtrunA17Chr5g0428471	No	4.10753	2.35738	7.68163	0.17746	0	0.0424863	1.85818	NA	NA	NA	Medtr5g068100	methylesterase 17	F:GO:0080030; P:GO:0033473; P:GO:0048367; F:GO:0035560	F:methyl indole-3-acetate esterase activity; P:indoleacetic acid conjugate metabolic process; P:shoot system development; F:pheophoridase activity	EC:3.1.1; EC:3.1.1.82	Acting on ester bonds; Pheophorbidase	IPR000073 (PFAM); PTHR10992 (PANTHER),PTHR10992:SF933 (PANTHER)	no GO terms	17.2	hormone metabolism.auxin	(at3g10870 : 361.0) Encodes a methyl IAA esterase. Methyl IAA is believed to be an inactive form of auxin that needs to be demethylated to exert a biological effect. MES17 does not act on methyl JA, MeSA, MeGA4, or MEGA9 in vitro. This gene is expressed in several tissues of seedlings and adult plants, with a higher relative level of expression in the seedling shoot apex and the adult stem.; meth…
	CH3	6	MtrunA17Chr6_10540774	4.68e-06	chr6:10540769..10540774	4	MtrunA17Chr6_10540769,MtrunA17Chr6_10540769,MtrunA17Chr6_10540774	MtrunA17Chr6g0461321	No	8.79762	4.63186	13.5367	12.211	18.5598	35.2836	17.2947	NA	NA	NA	Medtr6g029240	5 -adenylylsulfate reductase-like 5	F:GO:0003756; C:GO:0016021; C:GO:0005783; P:GO:0045454; P:GO:0006457; P:GO:0034976	F:protein disulfide isomerase activity; C:integral component of membrane; C:endoplasmic reticulum; P:cell redox homeostasis; P:protein folding; P:response to endoplasmic reticulum stress	EC:5.3.4.1	Protein disulfide-isomerase	IPR012336 (G3DSA:3.40.30.GENE3D); IPR013766 (PFAM); PTHR18929 (PANTHER),PTHR18929:SF134 (PANTHER),CYTOPLASMIC_DOMAIN (unknown),NON_CYTOPLASMIC_DOMAIN (unknown),TRANSMEMBRANE (unknown),TMhelix (TMHMM)	P:GO:0045454	21.1	redox.thioredoxin	(at3g03860 : 245.0) Encodes a protein disulfide isomerase-like (PDIL) protein, a member of a multigene family within the thioredoxin (TRX) superfamily. This protein also belongs to the adenosine 5-phosphosulfate reductase-like (APRL) group.; APR-like 5 (APRL5); INVOLVED IN: cell redox homeostasis; LOCATED IN: endomembrane system; EXPRESSED IN: 23 plant structures; EXPRESSED DURING: 15 growth stag…
	CH3							MtrunA17Chr6g0461331	No	0.287404	3.71453	2.13366	8.93029	27.0319	18.9323	11.4641	NA	NA	NA	Medtr6g029250	transmembrane protein, putative	C:GO:0016021	C:integral component of membrane	NA	NA	PTHR33646 (PANTHER),PTHR33646:SF6 (PANTHER),CYTOPLASMIC_DOMAIN (unknown),NON_CYTOPLASMIC_DOMAIN (unknown),TRANSMEMBRANE (unknown),TMhelix (TMHMM)	no GO terms	35.2	not assigned.unknown	(at5g18130 : 100.0) unknown protein; BEST Arabidopsis thaliana protein match is: unknown protein (TAIR:AT3G03870.1); Has 35333 Blast hits to 34131 proteins in 2444 species: Archae - 798; Bacteria - 22429; Metazoa - 974; Fungi - 991; Plants - 531; Viruses - 0; Other Eukaryotes - 9610 (source: NCBI BLink). & (reliability: 200.0) & (original description: len=228 end=10542070 begin=10539527 chr=Mtrun…
	CH3							MtrunA17Chr6g0461341	No	0.019758	0.036207	0.061503	0.058379	0.239237	0.448457	0.564775	NA	NA	NA	NA	---NA---	NA	NA	NA	NA	NON_CYTOPLASMIC_DOMAIN (unknown),SIGNAL_PEPTIDE (unknown),SIGNAL_PEPTIDE_C_REGION (unknown),SIGNAL_PEPTIDE_H_REGION (unknown),SIGNAL_PEPTIDE_N_REGION (unknown)	no GO terms	35.2	not assigned.unknown	no hits & (original description: len=73 end=10543584 begin=10539952 gn=MtrunA17Chr6g0461341 chr=MtrunA17Chr6 strand=- type=prot def=hypothetical protein)
	CH3							MtrunA17Chr6g0461351	No
	CH3							MtrunA17Chr6g0461361	No
	CH3							MtrunA17Chr6g0461371	No
	CH3	6	MtrunA17Chr6_30915724	5.12e-06	chr6:30915724..30915724	1	NONE	MtrunA17Chr6g0476141	No
	CH3	6	MtrunA17Chr6_2520695	5.24e-06	chr6:2517399..2521759	6	MtrunA17Chr6_2517399,MtrunA17Chr6_2517643,MtrunA17Chr6_2517657,MtrunA17Chr6_2517703,MtrunA17Chr6_2521759	MtrunA17Chr6g0452061	No	0	0	0	0	0.127586	0	0	NA	NA	NA	Medtr6g009070	ABC transporter B family	F:GO:0005524; F:GO:0042626; P:GO:0055085; C:GO:0016021	F:ATP binding; F:ATPase activity, coupled to transmembrane movement of substances; P:transmembrane transport; C:integral component of membrane	NA	NA	IPR003439 (PFAM); IPR003593 (SMART); IPR011527 (PFAM); IPR017871 (PROSITE); IPR027417 (G3DSA:3.40.50.GENE3D); G3DSA:1.20.1560.10 (GENE3D),PTHR24221 (PANTHER),PTHR24221:SF369 (PANTHER),CYTOPLASMIC_DOMAIN (unknown),NON_CYTOPLASMIC_DOMAIN (unknown),TRANSMEMBRANE (unknown),TMhelix (TMHMM)	F:GO:0016887; F:GO:0005524; P:GO:0055085; C:GO:0016021; P:GO:0006810	34.16	transport.ABC transporters and multidrug resistance systems	(at3g28345 : 986.0) ABC transporter family protein; FUNCTIONS IN: ATPase activity, coupled to transmembrane movement of substances; INVOLVED IN: transport, transmembrane transport; LOCATED IN: plasma membrane; EXPRESSED IN: shoot apex, inflorescence meristem, cotyledon, hypocotyl, flower; EXPRESSED DURING: petal differentiation and expansion stage; CONTAINS InterPro DOMAIN/s: ATPase, AAA+ type, c…
	CH3							MtrunA17Chr6g0452071	No	0	0	0.220562	0	0	0	0	NA	NA	NA	Medtr6g009080	ABC transporter B family	F:GO:0005524; F:GO:0042626; P:GO:0055085; C:GO:0016021	F:ATP binding; F:ATPase activity, coupled to transmembrane movement of substances; P:transmembrane transport; C:integral component of membrane	NA	NA	IPR003439 (PFAM); IPR003593 (SMART); IPR011527 (PFAM); IPR017871 (PROSITE); IPR027417 (G3DSA:3.40.50.GENE3D); G3DSA:1.20.1560.10 (GENE3D),PTHR24221 (PANTHER),PTHR24221:SF369 (PANTHER),CYTOPLASMIC_DOMAIN (unknown),NON_CYTOPLASMIC_DOMAIN (unknown),TRANSMEMBRANE (unknown),TMhelix (TMHMM)	F:GO:0016887; F:GO:0005524; P:GO:0055085; C:GO:0016021; P:GO:0006810	34.16	transport.ABC transporters and multidrug resistance systems	(at3g28345 : 702.0) ABC transporter family protein; FUNCTIONS IN: ATPase activity, coupled to transmembrane movement of substances; INVOLVED IN: transport, transmembrane transport; LOCATED IN: plasma membrane; EXPRESSED IN: shoot apex, inflorescence meristem, cotyledon, hypocotyl, flower; EXPRESSED DURING: petal differentiation and expansion stage; CONTAINS InterPro DOMAIN/s: ATPase, AAA+ type, c…
	CH3							MtrunA17Chr6g0452081	No	0	0.065288	0	0.184869	0.205201	1.11236	0.529814	NA	NA	NA	Medtr6g009090	ABC transporter B family	F:GO:0000166; F:GO:0016887; F:GO:0005524; F:GO:0042626; P:GO:0055085; C:GO:0016020; C:GO:0016021; P:GO:0006810	F:nucleotide binding; F:ATPase activity; F:ATP binding; F:ATPase activity, coupled to transmembrane movement of substances; P:transmembrane transport; C:membrane; C:integral component of membrane; P:transport	NA	NA	IPR003439 (PFAM); IPR003593 (SMART); IPR017871 (PROSITE); IPR027417 (G3DSA:3.40.50.GENE3D); PTHR24221 (PANTHER),PTHR24221:SF302 (PANTHER)	F:GO:0016887; F:GO:0005524	34.16	transport.ABC transporters and multidrug resistance systems	(gnl|cdd|35278 : 369.0) no description available & (gnl|cdd|73008 : 332.0) no description available & (at3g28390 : 304.0) P-glycoprotein 18 (PGP18); FUNCTIONS IN: ATPase activity, coupled to transmembrane movement of substances; INVOLVED IN: transport, transmembrane transport; LOCATED IN: integral to membrane; CONTAINS InterPro DOMAIN/s: ATPase, AAA+ type, core (InterPro:IPR003593), ABC transport…
	CH3							MtrunA17Chr6g0452091	No	0.126451	0.424811	0.08868	0.645364	0.187739	2.12995	0.3923	NA	NA	NA	Medtr6g009090	ABC transporter B family	F:GO:0000166; F:GO:0016887; F:GO:0005524; F:GO:0042626; P:GO:0006855; P:GO:0055085; C:GO:0016020; C:GO:0016021; P:GO:0042908; F:GO:0008559; P:GO:0006810; F:GO:0016787	F:nucleotide binding; F:ATPase activity; F:ATP binding; F:ATPase activity, coupled to transmembrane movement of substances; P:drug transmembrane transport; P:transmembrane transport; C:membrane; C:integral component of membrane; P:xenobiotic transport; F:xenobiotic-transporting ATPase activity; P:transport; F:hydrolase activity	NA	NA	IPR011527 (PFAM); G3DSA:1.20.1560.10 (GENE3D),PTHR24221 (PANTHER),PTHR24221:SF353 (PANTHER),CYTOPLASMIC_DOMAIN (unknown),NON_CYTOPLASMIC_DOMAIN (unknown),TRANSMEMBRANE (unknown),TMhelix (TMHMM)	F:GO:0005524; P:GO:0055085; C:GO:0016021; P:GO:0006810	34.16	transport.ABC transporters and multidrug resistance systems	(at3g28345 : 263.0) ABC transporter family protein; FUNCTIONS IN: ATPase activity, coupled to transmembrane movement of substances; INVOLVED IN: transport, transmembrane transport; LOCATED IN: plasma membrane; EXPRESSED IN: shoot apex, inflorescence meristem, cotyledon, hypocotyl, flower; EXPRESSED DURING: petal differentiation and expansion stage; CONTAINS InterPro DOMAIN/s: ATPase, AAA+ type, c…
	CH3	4	MtrunA17Chr4_30204018	5.32e-06	chr4:30203990..30204018	2	MtrunA17Chr4_30203990	MtrunA17Chr4g0029271	No	0	0	0	0	45.0546	42.1443	0	NA	NA	NA	Medtr4g059630	root cap late embryogenesis	NA	NA	NA	NA	IPR009646 (PFAM); PTHR31656 (PANTHER),PTHR31656:SF11 (PANTHER),NON_CYTOPLASMIC_DOMAIN (unknown),SIGNAL_PEPTIDE (unknown),SIGNAL_PEPTIDE_C_REGION (unknown),SIGNAL_PEPTIDE_H_REGION (unknown),SIGNAL_PEPTIDE_N_REGION (unknown),SignalP-TM (SIGNALP),SignalP-noTM (SIGNALP),TMhelix (TMHMM)	no GO terms	33.2	development.late embryogenesis abundant	(at5g60520 : 447.0) Late embryogenesis abundant (LEA) protein-related; FUNCTIONS IN: molecular_function unknown; LOCATED IN: endomembrane system; EXPRESSED IN: root; CONTAINS InterPro DOMAIN/s: Root cap (InterPro:IPR009646); BEST Arabidopsis thaliana protein match is: late embryogenesis abundant protein-related / LEA protein-related (TAIR:AT5G60530.1); Has 1807 Blast hits to 1807 proteins in 277 …
	CH3	5	MtrunA17Chr5_32193161	5.51e-06	chr5:32191714..32193161	11	MtrunA17Chr5_32191714,MtrunA17Chr5_32192307,MtrunA17Chr5_32192337,MtrunA17Chr5_32192564,MtrunA17Chr5_32192652,MtrunA17Chr5_32192708,MtrunA17Chr5_32192807,MtrunA17Chr5_32192899,MtrunA17Chr5_32192957,MtrunA17Chr5_32193005	MtrunA17Chr5g0431271	No	0	0	0	0	0	0.241078	0	NA	NA	NA	NA	gland-specific fatty acyl- reductase	C:GO:0016020; C:GO:0016021; P:GO:0009611; P:GO:0055114; F:GO:0050062; F:GO:0080019; P:GO:0010345	C:membrane; C:integral component of membrane; P:response to wounding; P:oxidation-reduction process; F:long-chain-fatty-acyl-CoA reductase activity; F:fatty-acyl-CoA reductase (alcohol-forming) activity; P:suberin biosynthetic process	NA	NA	IPR013120 (PFAM); IPR016040 (G3DSA:3.40.50.GENE3D); IPR026055 (PANTHER); PTHR11011:SF51 (PANTHER),CYTOPLASMIC_DOMAIN (unknown),NON_CYTOPLASMIC_DOMAIN (unknown),TRANSMEMBRANE (unknown),TMhelix (TMHMM)	F:GO:0080019	11.9.4.13	lipid metabolism.lipid degradation.beta-oxidation.acyl CoA reductase	(at3g44540 : 101.0) Encodes a member of the eight-member gene family encoding alcohol-forming fatty acyl-CoA reductases (FARs) identified in Arabidopsis thaliana. Three of the FARs, FAR1 (At5g22500), FAR4 (At3g44540) and FAR5 (At3g44550), are shown to generate the fatty alcohols found in root, seed coat, and wound-induced leaf tissue.; fatty acid reductase 4 (FAR4); CONTAINS InterPro DOMAIN/s: NA…
	CH3							MtrunA17Chr5g0431281	No	0	0	0	0	0	0	0	NA	NA	NA	Medtr5g072550	fatty acyl- reductase	C:GO:0016020; P:GO:0055114; F:GO:0080019	C:membrane; P:oxidation-reduction process; F:fatty-acyl-CoA reductase (alcohol-forming) activity	NA	NA	IPR026055 (PANTHER); PTHR11011:SF51 (PANTHER)	F:GO:0080019	11.9.4.13	lipid metabolism.lipid degradation.beta-oxidation.acyl CoA reductase	(at5g22500 : 143.0) Encodes a member of the eight-member gene family encoding alcohol-forming fatty acyl-CoA reductases (FARs) identified in Arabidopsis thaliana. Three of the FARs, FAR1 (At5g22500), FAR4 (At3g44540) and FAR5 (At3g44550), are shown to generate the fatty alcohols found in root, seed coat, and wound-induced leaf tissue.; fatty acid reductase 1 (FAR1); FUNCTIONS IN: oxidoreductase a…
	CH3							MtrunA17Chr5g0431291	No	0	0	0	0	0	0	0.981959	NA	NA	NA	Medtr5g072560	ferritin- chloroplastic-like	P:GO:0006879; C:GO:0005623; P:GO:0006979; F:GO:0008199; P:GO:0006826; P:GO:0055114; F:GO:0004322	P:cellular iron ion homeostasis; C:cell; P:response to oxidative stress; F:ferric iron binding; P:iron ion transport; P:oxidation-reduction process; F:ferroxidase activity	EC:1.16.3.1	Ferroxidase	IPR001519 (PANTHER); IPR008331 (PFAM); IPR009040 (PROFILE); IPR009078 (SUPERFAMILY); IPR012347 (G3DSA:1.20.1260.GENE3D); IPR014034 (PROSITE); PTHR11431:SF67 (PANTHER)	P:GO:0006879; F:GO:0008199; P:GO:0006826	15.2	metal handling.binding, chelation and storage	(q948p6|fri3_soybn : 180.0) Ferritin-3, chloroplast precursor (EC 1.16.3.1) (SFerH-3) - Glycine max (Soybean) & (at3g11050 : 175.0) ferritin 2 (FER2); FUNCTIONS IN: oxidoreductase activity, ferric iron binding, binding, transition metal ion binding; INVOLVED IN: response to oxidative stress, cellular iron ion homeostasis, response to abscisic acid stimulus, iron ion transport; LOCATED IN: chlorop…
	CH3							MtrunA17Chr5g0431301	No	1.82245	0.674516	2.81611	3.80336	3.61788	10.1465	7.13102	NA	NA	NA	Medtr5g072570	serine carboxypeptidase-like 42	C:GO:0016021; F:GO:0004185; P:GO:0051603	C:integral component of membrane; F:serine-type carboxypeptidase activity; P:proteolysis involved in cellular protein catabolic process	EC:3.4.16	Acting on peptide bonds (peptidases)	IPR001563 (PRINTS); IPR018202 (PROSITE); PTHR11802:SF123 (PANTHER),SignalP-noTM (SIGNALP)	P:GO:0006508; F:GO:0004185	29.5.5	protein.degradation.serine protease	(at5g42240 : 748.0) serine carboxypeptidase-like 42 (scpl42); FUNCTIONS IN: serine-type carboxypeptidase activity; INVOLVED IN: proteolysis; LOCATED IN: cell wall; EXPRESSED IN: 23 plant structures; EXPRESSED DURING: 13 growth stages; CONTAINS InterPro DOMAIN/s: Peptidase S10, serine carboxypeptidase (InterPro:IPR001563), Peptidase S10, serine carboxypeptidase, active site (InterPro:IPR018202); B…
	CH3	3	MtrunA17Chr3_46044760	5.57e-06	chr3:46044760..46045508	2	MtrunA17Chr3_46045508	MtrunA17Chr3g0128221	No	0.147203	0.041211	0.137644	0.063597	0.212854	1.15495	0.209241	NA	NA	NA	Medtr3g093140	stomatin mitochondrial	C:GO:0016020	C:membrane	NA	NA	IPR001107 (PFAM); PTHR43327 (PANTHER),PTHR43327:SF13 (PANTHER),SignalP-TM (SIGNALP)	no GO terms	35.1	not assigned.no ontology	(at5g54100 : 179.0) SPFH/Band 7/PHB domain-containing membrane-associated protein family; INVOLVED IN: biological_process unknown; LOCATED IN: mitochondrion; EXPRESSED IN: callus; CONTAINS InterPro DOMAIN/s: Band 7 protein (InterPro:IPR001107); BEST Arabidopsis thaliana protein match is: SPFH/Band 7/PHB domain-containing membrane-associated protein family (TAIR:AT4G27585.1); Has 1807 Blast hits t…
	CH3							MtrunA17Chr3g0128231	No	0	0	1.11575	0	0	0	0	NA	NA	NA	NA	---NA---	NA	NA	NA	NA	CYTOPLASMIC_DOMAIN (unknown),NON_CYTOPLASMIC_DOMAIN (unknown),TRANSMEMBRANE (unknown),TMhelix (TMHMM)	no GO terms	35.2	not assigned.unknown	no hits & (original description: len=115 end=46043244 type=prot chr=MtrunA17Chr3 gn=MtrunA17Chr3g0128231 strand=+ begin=46041429 def=hypothetical protein)
	CH3							MtrunA17Chr3g0128241	No	0	0	3.17231	0	0	0	0	NA	NA	NA	Medtr3g093160	hsp20 alpha crystallin family	C:GO:0005739	C:mitochondrion	NA	NA	IPR002068 (PFAM); IPR008978 (G3DSA:2.60.40.GENE3D); CYTOPLASMIC_DOMAIN (unknown),NON_CYTOPLASMIC_DOMAIN (unknown),TRANSMEMBRANE (unknown)	no GO terms	35.2	not assigned.unknown	no hits & (original description: len=269 end=46043770 gn=MtrunA17Chr3g0128241 strand=- chr=MtrunA17Chr3 type=prot begin=46042906 def=Putative HSP20-like chaperone)
	CH3	2	MtrunA17Chr2_41133439	5.77e-06	chr2:41133327..41133439	2	MtrunA17Chr2_41133327	MtrunA17Chr2g0319761	No	0	0	0.28025	6.0419	17.9046	80.276	0	NA	NA	NA	Medtr2g083430	UDP-glucosyltransferase family	P:GO:0052696; F:GO:0080043; C:GO:0043231; F:GO:0080044; F:GO:0050505; P:GO:0009813	P:flavonoid glucuronidation; F:quercetin 3-O-glucosyltransferase activity; C:intracellular membrane-bounded organelle; F:quercetin 7-O-glucosyltransferase activity; F:hydroquinone glucosyltransferase activity; P:flavonoid biosynthetic process	EC:2.4.1.218	Hydroquinone glucosyltransferase	IPR002213 (PANTHER); G3DSA:3.40.50.2000 (GENE3D),PTHR11926:SF672 (PANTHER),CYTOPLASMIC_DOMAIN (unknown),NON_CYTOPLASMIC_DOMAIN (unknown),TRANSMEMBRANE (unknown),SSF53756 (SUPERFAMILY)	P:GO:0008152	26.2	misc.UDP glucosyl and glucoronyl transferases	(at5g54010 : 431.0) UDP-Glycosyltransferase superfamily protein; FUNCTIONS IN: transferase activity, transferring glycosyl groups; INVOLVED IN: metabolic process; LOCATED IN: endomembrane system; EXPRESSED IN: 6 plant structures; EXPRESSED DURING: L mature pollen stage, M germinated pollen stage, 4 anthesis, petal differentiation and expansion stage; CONTAINS InterPro DOMAIN/s: UDP-glucuronosyl/U…
	CH3							MtrunA17Chr2g0319771	No	0	0	0	0	0	0.272552	0	NA	NA	NA	Medtr2g083440	UDP-glucosyltransferase family	F:GO:0016758; P:GO:0008152	F:transferase activity, transferring hexosyl groups; P:metabolic process	NA	NA	IPR002213 (PANTHER); PTHR11926:SF672 (PANTHER),SSF53756 (SUPERFAMILY)	P:GO:0008152	35.2	not assigned.unknown	no hits & (original description: len=140 end=41135597 type=prot gn=MtrunA17Chr2g0319771 chr=MtrunA17Chr2 strand=+ begin=41134762 def=Putative anthocyanidin 3-O-glucoside 2-O-glucosyltransferase)
	CH3							MtrunA17Chr2g0319781	No	0	0	0	0	0.583813	0	0	NA	NA	NA	NA	hypothetical protein MTR_2g083460	NA	NA	NA	NA	NON_CYTOPLASMIC_DOMAIN (unknown),SIGNAL_PEPTIDE (unknown),SIGNAL_PEPTIDE_C_REGION (unknown),SIGNAL_PEPTIDE_H_REGION (unknown),SIGNAL_PEPTIDE_N_REGION (unknown),SignalP-noTM (SIGNALP)	no GO terms	35.2	not assigned.unknown	no hits & (original description: len=124 type=prot strand=+ chr=MtrunA17Chr2 gn=MtrunA17Chr2g0319781 begin=41136336 end=41137932 def=hypothetical protein)
	CH3							MtrunA17Chr2g0319791	No	0	0	0	2.32747	5.46427	15.5816	0	NA	NA	NA	Medtr2g083480	UDP-glucosyltransferase family	P:GO:0052696; F:GO:0080043; C:GO:0043231; F:GO:0080044; F:GO:0050505; P:GO:0009813	P:flavonoid glucuronidation; F:quercetin 3-O-glucosyltransferase activity; C:intracellular membrane-bounded organelle; F:quercetin 7-O-glucosyltransferase activity; F:hydroquinone glucosyltransferase activity; P:flavonoid biosynthetic process	EC:2.4.1.218	Hydroquinone glucosyltransferase	IPR002213 (PANTHER); G3DSA:3.40.50.2000 (GENE3D),PTHR11926:SF672 (PANTHER),SSF53756 (SUPERFAMILY)	P:GO:0008152	26.2	misc.UDP glucosyl and glucoronyl transferases	(at4g27570 : 389.0) UDP-Glycosyltransferase superfamily protein; FUNCTIONS IN: transferase activity, transferring glycosyl groups; INVOLVED IN: N-terminal protein myristoylation, metabolic process; LOCATED IN: cellular_component unknown; CONTAINS InterPro DOMAIN/s: UDP-glucuronosyl/UDP-glucosyltransferase (InterPro:IPR002213); BEST Arabidopsis thaliana protein match is: UDP-Glycosyltransferase su…
	CH3	3	MtrunA17Chr3_9356181	6.06e-06	chr3:9356181..9356181	1	NONE	MtrunA17Chr3g0087841	No	0	0	0	0.475673	0.045133	0.132641	0	NA	NA	NA	Medtr3g028040	LRR and NB-ARC domain disease resistance	F:GO:0043531; P:GO:0006952	F:ADP binding; P:defense response	NA	NA	IPR001611 (PROFILE); IPR002182 (PFAM); IPR003591 (SMART); IPR027417 (G3DSA:3.40.50.GENE3D); Coil (COIL),PR00364 (PRINTS),PTHR23155 (PANTHER),PTHR23155:SF810 (PANTHER),NON_CYTOPLASMIC_DOMAIN (unknown),SIGNAL_PEPTIDE (unknown),SIGNAL_PEPTIDE_C_REGION (unknown),SIGNAL_PEPTIDE_H_REGION (unknown),SIGNAL_PEPTIDE_N_REGION (unknown)	F:GO:0005515; F:GO:0043531	20.1.7	stress.biotic.PR-proteins	(at3g14470 : 645.0) NB-ARC domain-containing disease resistance protein; FUNCTIONS IN: protein binding; INVOLVED IN: apoptosis, defense response; LOCATED IN: endomembrane system; EXPRESSED IN: 23 plant structures; EXPRESSED DURING: 14 growth stages; CONTAINS InterPro DOMAIN/s: Leucine-rich repeat-containing protein (InterPro:IPR015766), NB-ARC (InterPro:IPR002182), Leucine-rich repeat (InterPro:I…
	CH3	6	MtrunA17Chr6_30565485	6.24e-06	chr6:30564843..30565485	3	MtrunA17Chr6_30564843,MtrunA17Chr6_30565149	MtrunA17Chr6g0475881	No	0	0	0	0	0	0	0	NA	NA	NA	NA	---NA---	NA	NA	NA	NA	NA	NA	35.2	not assigned.unknown	no hits & (original description: len=50 chr=MtrunA17Chr6 strand=+ gn=MtrunA17Chr6g0475881 type=prot begin=30560387 end=30560838 def=hypothetical protein)
	CH3							MtrunA17Chr6g0475891	No	0	0	0	0	0	0	0	NA	GRF	transcription factor	NA	GRF zinc finger	F:GO:0008270	F:zinc ion binding	NA	NA	IPR010666 (PFAM)	F:GO:0008270	35.2	not assigned.unknown	no hits & (original description: len=80 chr=MtrunA17Chr6 strand=+ gn=MtrunA17Chr6g0475891 type=prot begin=30568931 end=30569296 def=Putative transcription factor GRF family)
	CH3	3	MtrunA17Chr3_36699773	6.53e-06	chr3:36692619..36699773	7	MtrunA17Chr3_36692619,MtrunA17Chr3_36693524,MtrunA17Chr3_36697530,MtrunA17Chr3_36698483,MtrunA17Chr3_36698940,MtrunA17Chr3_36698992	MtrunA17Chr3g0115391	No	1.75834	2.31121	3.43947	2.73888	5.1421	19.3573	11.4547	NA	NA	NA	Medtr3g073620	GRIP and coiled-coil domain-containing 2 isoform X1	NA	NA	NA	NA	IPR019448 (PFAM); Coil (COIL),PTHR34452 (PANTHER),PTHR34452:SF5 (PANTHER)	no GO terms	35.2	not assigned.unknown	(at1g22060 : 1123.0) LOCATED IN: vacuole; EXPRESSED IN: 23 plant structures; EXPRESSED DURING: 13 growth stages; BEST Arabidopsis thaliana protein match is: FBD, F-box and Leucine Rich Repeat domains containing protein (TAIR:AT1G22000.1); Has 84739 Blast hits to 38714 proteins in 2257 species: Archae - 1436; Bacteria - 11314; Metazoa - 40747; Fungi - 7706; Plants - 4675; Viruses - 308; Other Euka…
	CH3							MtrunA17Chr3g0115401	No	3.26845	4.10505	8.95836	5.32447	6.98083	13.8964	13.7035	NA	NA	NA	Medtr3g073640	F-box kelch-repeat At1g22040-like	NA	NA	NA	NA	IPR001810 (PFAM); IPR006652 (PFAM); IPR015916 (G3DSA:2.130.10.GENE3D); G3DSA:1.20.1280.50 (GENE3D),PTHR24414 (PANTHER),PTHR24414:SF44 (PANTHER),SSF117281 (SUPERFAMILY)	F:GO:0005515	29.5.11.4.3.2	protein.degradation.ubiquitin.E3.SCF.FBOX	(at1g22040 : 594.0) Galactose oxidase/kelch repeat superfamily protein; FUNCTIONS IN: molecular_function unknown; INVOLVED IN: N-terminal protein myristoylation; LOCATED IN: chloroplast; EXPRESSED IN: 23 plant structures; EXPRESSED DURING: 13 growth stages; CONTAINS InterPro DOMAIN/s: F-box domain, cyclin-like (InterPro:IPR001810), Galactose oxidase/kelch, beta-propeller (InterPro:IPR011043), Kel…
	CH3	2	MtrunA17Chr2_6207433	8.13e-06	chr2:6202353..6207433	4	MtrunA17Chr2_6202353,MtrunA17Chr2_6202626,MtrunA17Chr2_6202686	MtrunA17Chr2g0285751	No	0	0.076357	0	0	0	0	0	NA	NA	NA	Medtr2g019060	F-box SKIP19	NA	NA	NA	NA	IPR001810 (PFAM); PTHR24006 (PANTHER),PTHR24006:SF618 (PANTHER),SSF52047 (SUPERFAMILY)	F:GO:0005515	29.5.11.4.3.2	protein.degradation.ubiquitin.E3.SCF.FBOX	(at4g05475 : 171.0) RNI-like superfamily protein; CONTAINS InterPro DOMAIN/s: F-box domain, cyclin-like (InterPro:IPR001810); BEST Arabidopsis thaliana protein match is: RNI-like superfamily protein (TAIR:AT4G05470.1). & (reliability: 342.0) & (original description: len=270 end=6207266 type=prot gn=MtrunA17Chr2g0285751 strand=- chr=MtrunA17Chr2 begin=6205735 def=Putative F-box domain, leucine-ric…
	CH3	7	MtrunA17Chr7_5723213	8.53e-06	chr7:5708747..5724332	29	MtrunA17Chr7_5708747,MtrunA17Chr7_5708948,MtrunA17Chr7_5709413,MtrunA17Chr7_5711197,MtrunA17Chr7_5711353,MtrunA17Chr7_5711443,MtrunA17Chr7_5711451,MtrunA17Chr7_5711474,MtrunA17Chr7_5711666,MtrunA17Chr7_5711769,MtrunA17Chr7_5711810,MtrunA17Chr7_5714437,MtrunA17Chr7_5715498,MtrunA17Chr7_5717679,MtrunA17Chr7_5717683,MtrunA17Chr7_5717687,MtrunA17Chr7_5717861,MtrunA17Chr7_5717888,MtrunA17Chr7_5717938,…	MtrunA17Chr7g0220341	No	0	0	0.124213	0	0	0	4.52854	NA	MYB-HB-like	transcription factor	Medtr7g017260	R2R3 MYB	F:GO:0003677	F:DNA binding	NA	NA	IPR001005 (PFAM); IPR009057 (G3DSA:1.10.10.GENE3D); IPR017930 (PROFILE); PTHR10641 (PANTHER),PTHR10641:SF858 (PANTHER)	F:GO:0003677	27.3.25	RNA.regulation of transcription.MYB domain transcription factor family	(at1g66370 : 169.0) Encodes a member of the MYB family of transcription factors. Involved in regulation of anthocyanin biosynthesis. Affects the expression of enzymes involved in later steps of anthocyanin biosynthesis.; myb domain protein 113 (MYB113); CONTAINS InterPro DOMAIN/s: SANT, DNA-binding (InterPro:IPR001005), Homeodomain-like (InterPro:IPR009057), Myb, DNA-binding (InterPro:IPR014778),…
	CH3							MtrunA17Chr7g0220351	No	0.329218	0.138251	2.19164	0.88896	2.85628	9.90824	0.571808	NA	NA	NA	Medtr7g017280	agenet domain	C:GO:0016020; C:GO:0016021	C:membrane; C:integral component of membrane	NA	NA	IPR001810 (PFAM); IPR008395 (PFAM); IPR014002 (SMART); PTHR32212 (PANTHER),PTHR32212:SF169 (PANTHER),SSF52047 (SUPERFAMILY)	F:GO:0005515	35.1.2	not assigned.no ontology.agenet domain-containing protein	(at1g09320 : 81.3) agenet domain-containing protein; FUNCTIONS IN: RNA binding; INVOLVED IN: biological_process unknown; LOCATED IN: chloroplast; EXPRESSED IN: 24 plant structures; EXPRESSED DURING: 15 growth stages; CONTAINS InterPro DOMAIN/s: Tudor-like, plant (InterPro:IPR014002), Agenet (InterPro:IPR008395); BEST Arabidopsis thaliana protein match is: agenet domain-containing protein (TAIR:AT…
	CH3							MtrunA17Chr7g0220361	No	0	0	0	0	0	0.451651	0	NA	NA	NA	NA	exocyst subunit exo70 family	C:GO:0016020; C:GO:0016021; P:GO:0006887; C:GO:0000145	C:membrane; C:integral component of membrane; P:exocytosis; C:exocyst	NA	NA	NA	NA	35.2	not assigned.unknown	no hits & (original description: len=117 begin=5727477 chr=MtrunA17Chr7 gn=MtrunA17Chr7g0220361 strand=- type=prot end=5727830 def=hypothetical protein)
	CH3	2	MtrunA17Chr2_6247213	9.3e-06	chr2:6247213..6247477	2	MtrunA17Chr2_6247477	MtrunA17Chr2g0285781	No	4.84386	2.38283	12.7145	25.3817	13.408	26.1742	15.6435	NA	NA	NA	Medtr2g019100	small nuclear ribonucleo	C:GO:0031417; C:GO:0005634; C:GO:0030529; C:GO:0019013	C:NatC complex; C:nucleus; C:intracellular ribonucleoprotein complex; C:viral nucleocapsid	NA	NA	IPR001163 (PFAM); IPR010920 (SUPERFAMILY); G3DSA:2.30.30.100 (GENE3D),PTHR10701 (PANTHER)	no GO terms	27.1	RNA.processing	(at4g18372 : 164.0) Small nuclear ribonucleoprotein family protein; CONTAINS InterPro DOMAIN/s: Like-Sm ribonucleoprotein (LSM) domain (InterPro:IPR001163), Like-Sm ribonucleoprotein (LSM)-related domain (InterPro:IPR010920); Has 30201 Blast hits to 17322 proteins in 780 species: Archae - 12; Bacteria - 1396; Metazoa - 17338; Fungi - 3422; Plants - 5037; Viruses - 0; Other Eukaryotes - 2996 (sour…
	CH3							MtrunA17Chr2g0285791	No	2.71659	13.8526	7.8247	1.006	1.26263	6.52022	47.2905	NA	NA	NA	Medtr2g019140	protease Do-like chloroplastic	F:GO:0032440; P:GO:0006508; F:GO:0004252; C:GO:0009543; P:GO:0010206; P:GO:0055114	F:2-alkenal reductase [NAD(P)] activity; P:proteolysis; F:serine-type endopeptidase activity; C:chloroplast thylakoid lumen; P:photosystem II repair; P:oxidation-reduction process	EC:3.4.21; EC:1.3.1.74	Acting on peptide bonds (peptidases); 2-alkenal reductase (NAD(P)(+))	IPR001940 (PRINTS); IPR009003 (SUPERFAMILY); Coil (COIL),G3DSA:2.40.10.10 (GENE3D),PTHR43019 (PANTHER),PTHR43019:SF10 (PANTHER),PF13365 (PFAM),SignalP-TM (SIGNALP)	P:GO:0006508; F:GO:0004252	29.5	protein.degradation	(at4g18370 : 352.0) Encodes DEG5. Forms a hexamer with DEG8 in the thylakoid lumen. Involved in the cleavage of photodamaged D2 protein of photosystem II (PSII).; DEGP protease 5 (DEG5); FUNCTIONS IN: serine-type peptidase activity, catalytic activity, serine-type endopeptidase activity; INVOLVED IN: photosystem II repair, proteolysis; LOCATED IN: thylakoid, thylakoid lumen, chloroplast thylakoid…
	CH3							MtrunA17Chr2g1005443	No
	CH3	7	MtrunA17Chr7_5676369	9.43e-06	chr7:5663442..5685902	11	MtrunA17Chr7_5663442,MtrunA17Chr7_5669052,MtrunA17Chr7_5670420,MtrunA17Chr7_5681190,MtrunA17Chr7_5683217,MtrunA17Chr7_5683366,MtrunA17Chr7_5683469,MtrunA17Chr7_5683835,MtrunA17Chr7_5684147,MtrunA17Chr7_5685902	MtrunA17Chr7g0220311	No	2.58768	3.23647	4.78537	14.7743	15.9681	28.5825	5.05138	NA	WD40-like	transcription factor	Medtr7g017100	auxin transport BIG	P:GO:0009926; F:GO:0008270; P:GO:0009826; C:GO:0009506; P:GO:0009640; C:GO:0016020; C:GO:0005829; P:GO:0009620; F:GO:0016874; P:GO:0048281; P:GO:0009733; P:GO:0010311	P:auxin polar transport; F:zinc ion binding; P:unidimensional cell growth; C:plasmodesma; P:photomorphogenesis; C:membrane; C:cytosol; P:response to fungus; F:ligase activity; P:inflorescence morphogenesis; P:response to auxin; P:lateral root formation	NA	NA	IPR000433 (PFAM); IPR003126 (SMART); IPR011989 (G3DSA:1.25.10.GENE3D); IPR015943 (G3DSA:2.130.10.GENE3D); IPR016024 (SUPERFAMILY); IPR025704 (PFAM); PTHR21725 (PANTHER),PTHR21725:SF6 (PANTHER),SSF101908 (SUPERFAMILY),SSF57850 (SUPERFAMILY)	F:GO:0008270; F:GO:0005515; F:GO:0005488	17.2.2	hormone metabolism.auxin.signal transduction	(at3g02260 : 6221.0) Calossin-like protein required for polar auxin transport; BIG (BIG); FUNCTIONS IN: ubiquitin-protein ligase activity, binding, zinc ion binding; INVOLVED IN: response to auxin stimulus, indeterminate inflorescence morphogenesis, photomorphogenesis, root development, auxin polar transport; LOCATED IN: membrane; EXPRESSED IN: 25 plant structures; EXPRESSED DURING: 15 growth sta…
	CH3							MtrunA17Chr7g0220321	No	0	0	0	0	0	0	0	NA	NA	NA	Medtr7g017120	F-box interaction domain	F:GO:0005524; C:GO:0016020; C:GO:0016021; F:GO:0051082; P:GO:0006457; P:GO:0006950	F:ATP binding; C:membrane; C:integral component of membrane; F:unfolded protein binding; P:protein folding; P:response to stress	NA	NA	NA	NA	35.2	not assigned.unknown	no hits & (original description: len=160 begin=5687062 chr=MtrunA17Chr7 strand=- gn=MtrunA17Chr7g0220321 type=prot end=5687544 def=hypothetical protein)
	CH3							MtrunA17Chr7g0220331	No	0.054088	0	0	0	0	0	0	NA	NA	NA	Medtr7g017130	F-box interaction domain	NA	NA	NA	NA	IPR001810 (SUPERFAMILY); IPR013187 (PFAM); IPR017451 (TIGRFAMs); G3DSA:1.20.1280.50 (GENE3D),PTHR31790 (PANTHER),PTHR31790:SF39 (PANTHER)	F:GO:0005515	29.5.11.4.3.2	protein.degradation.ubiquitin.E3.SCF.FBOX	(at3g06240 : 83.2) F-box family protein; CONTAINS InterPro DOMAIN/s: F-box domain, cyclin-like (InterPro:IPR001810), F-box domain, Skp2-like (InterPro:IPR022364), F-box associated domain, type 1 (InterPro:IPR006527), F-box associated interaction domain (InterPro:IPR017451); BEST Arabidopsis thaliana protein match is: F-box and associated interaction domains-containing protein (TAIR:AT4G12560.2); …
	CH3	7	MtrunA17Chr7_7788604	9.45e-06	chr7:7773619..7794666	8	MtrunA17Chr7_7773619,MtrunA17Chr7_7777291,MtrunA17Chr7_7781270,MtrunA17Chr7_7782718,MtrunA17Chr7_7785907,MtrunA17Chr7_7790086,MtrunA17Chr7_7794666	MtrunA17Chr7g0222551	No	0	0	0.821942	0	0	0	0.364429	NA	NA	NA	Medtr7g022710	glutaredoxin-C1	C:GO:0005623; F:GO:0015035; F:GO:0009055; C:GO:0016021; P:GO:0045454; P:GO:0055114	C:cell; F:protein disulfide oxidoreductase activity; F:electron carrier activity; C:integral component of membrane; P:cell redox homeostasis; P:oxidation-reduction process	NA	NA	IPR002109 (PFAM); IPR011905 (TIGRFAMs); IPR012336 (G3DSA:3.40.30.GENE3D); PTHR10168 (PANTHER),PTHR10168:SF173 (PANTHER)	F:GO:0015035; F:GO:0009055; P:GO:0045454	21.4	redox.glutaredoxins	(at5g14070 : 137.0) Encodes glutaredoxin ROXY2. ROXY2, together with ROXY1 (AT3G02000), controls anther development. roxy1 roxy2 double mutants are sterile and do not produce pollen.; ROXY2; FUNCTIONS IN: electron carrier activity, protein disulfide oxidoreductase activity; INVOLVED IN: negative regulation of transcription, anther development; LOCATED IN: cellular_component unknown; EXPRESSED IN:…
	CH3							MtrunA17Chr7g0222561	No
	CH3	2	MtrunA17Chr2_47605855	9.52e-06	chr2:47605855..47605855	1	NONE		No
	CH3	7	MtrunA17Chr7_9614420	9.69e-06	chr7:9614227..9614420	2	MtrunA17Chr7_9614227	MtrunA17Chr7g0224391	No	0.342523	0.258909	0.480422	9.36725	3.86323	17.4014	3.2823	NA	NA	NA	Medtr7g027175	omega-hydroxypalmitate O-feruloyl transferase	F:GO:0047672	F:anthranilate N-benzoyltransferase activity	EC:2.3.1.144	Anthranilate N-benzoyltransferase	IPR003480 (PFAM); IPR023213 (G3DSA:3.30.559.GENE3D); PTHR31642 (PANTHER),PTHR31642:SF102 (PANTHER)	no GO terms	35.1	not assigned.no ontology	(at5g41040 : 658.0) Encodes a feruloyl-CoA transferase required for suberin synthesis. Has feruloyl-CoA-dependent feruloyl transferase activity towards substrates with a primary alcohol.; HXXXD-type acyl-transferase family protein; CONTAINS InterPro DOMAIN/s: Transferase (InterPro:IPR003480); BEST Arabidopsis thaliana protein match is: HXXXD-type acyl-transferase family protein (TAIR:AT5G63560.1)…
	CH3	6	MtrunA17Chr6_33295288	9.81e-06	chr6:33295288..33295288	1	NONE	MtrunA17Chr6g0478641	No	3.70524	0.451733	3.4367	2.71102	2.8517	9.42007	4.8871	NA	NA	NA	Medtr6g471020	chromosome transmission fidelity	C:GO:0031390; P:GO:0007064	C:Ctf18 RFC-like complex; P:mitotic sister chromatid cohesion	NA	NA	IPR018607 (PFAM); PTHR28605 (PANTHER),PTHR28605:SF3 (PANTHER)	C:GO:0031390; P:GO:0007064	35.2	not assigned.unknown	(at5g52220 : 106.0) FUNCTIONS IN: molecular_function unknown; INVOLVED IN: biological_process unknown; LOCATED IN: cellular_component unknown; EXPRESSED IN: 18 plant structures; EXPRESSED DURING: 13 growth stages; CONTAINS InterPro DOMAIN/s: Chromosome transmission fidelity protein 8 (InterPro:IPR018607). & (gnl|cdd|39687 : 104.0) no description available & (reliability: 212.0) & (original descri…
	CH3	5	MtrunA17Chr5_32188633	9.81e-06	chr5:32188392..32190299	19	MtrunA17Chr5_32188392,MtrunA17Chr5_32189453,MtrunA17Chr5_32189453,MtrunA17Chr5_32189509,MtrunA17Chr5_32189509,MtrunA17Chr5_32189694,MtrunA17Chr5_32189694,MtrunA17Chr5_32189731,MtrunA17Chr5_32189731,MtrunA17Chr5_32189732,MtrunA17Chr5_32189732,MtrunA17Chr5_32189948,MtrunA17Chr5_32189963,MtrunA17Chr5_32190044,MtrunA17Chr5_32190100,MtrunA17Chr5_32190221,MtrunA17Chr5_32190280,MtrunA17Chr5_32190299	MtrunA17Chr5g0431251	No	0.258968	0	0	0	0	0	0	NA	NA	NA	NA	gland-specific fatty acyl- reductase	F:GO:0016627; F:GO:0034530; P:GO:0009651; P:GO:0009556; P:GO:0009611; F:GO:0050062; F:GO:0080019; F:GO:0043745; C:GO:0009507; C:GO:0043231; F:GO:0018473; F:GO:0018472; F:GO:0018475; F:GO:0018474; F:GO:0052814; F:GO:0034520; F:GO:0034604; P:GO:0035336; F:GO:0034525; F:GO:0034822; F:GO:0034602; F:GO:0034601; F:GO:0043878; F:GO:0043870; F:GO:0043796; F:GO:0044104; F:GO:0004028; C:GO:0016020; P:GO:00…	F:oxidoreductase activity, acting on the CH-CH group of donors; F:4-hydroxymethylsalicyaldehyde dehydrogenase activity; P:response to salt stress; P:microsporogenesis; P:response to wounding; F:long-chain-fatty-acyl-CoA reductase activity; F:fatty-acyl-CoA reductase (alcohol-forming) activity; F:N2-acetyl-L-aminoadipate semialdehyde dehydrogenase activity; C:chloroplast; C:intracellular membrane-…	NA	NA	IPR013120 (PFAM); IPR016040 (G3DSA:3.40.50.GENE3D); IPR026055 (PANTHER); Coil (COIL),PTHR11011:SF51 (PANTHER),TMhelix (TMHMM)	F:GO:0080019	11.9.4.13	lipid metabolism.lipid degradation.beta-oxidation.acyl CoA reductase	(at3g44540 : 180.0) Encodes a member of the eight-member gene family encoding alcohol-forming fatty acyl-CoA reductases (FARs) identified in Arabidopsis thaliana. Three of the FARs, FAR1 (At5g22500), FAR4 (At3g44540) and FAR5 (At3g44550), are shown to generate the fatty alcohols found in root, seed coat, and wound-induced leaf tissue.; fatty acid reductase 4 (FAR4); CONTAINS InterPro DOMAIN/s: NA…
	CH3							MtrunA17Chr5g0431261	No	0	0	0	0	0	0	0	NA	NA	NA	NA	gland-specific fatty acyl- reductase	C:GO:0043231; C:GO:0016020; C:GO:0016021; P:GO:0055114; P:GO:0035336; F:GO:0080019; P:GO:0010345	C:intracellular membrane-bounded organelle; C:membrane; C:integral component of membrane; P:oxidation-reduction process; P:long-chain fatty-acyl-CoA metabolic process; F:fatty-acyl-CoA reductase (alcohol-forming) activity; P:suberin biosynthetic process	NA	NA	IPR026055 (PANTHER); PTHR11011:SF51 (PANTHER)	F:GO:0080019	35.2	not assigned.unknown	no hits & (original description: len=94 type=prot chr=MtrunA17Chr5 strand=+ gn=MtrunA17Chr5g0431261 begin=32185055 end=32185339 def=Putative alcohol-forming fatty acyl-CoA reductase)
	CH3							MtrunA17Chr5g0431271	No	0	0	0	0	0	0.241078	0	NA	NA	NA	NA	gland-specific fatty acyl- reductase	C:GO:0016020; C:GO:0016021; P:GO:0009611; P:GO:0055114; F:GO:0050062; F:GO:0080019; P:GO:0010345	C:membrane; C:integral component of membrane; P:response to wounding; P:oxidation-reduction process; F:long-chain-fatty-acyl-CoA reductase activity; F:fatty-acyl-CoA reductase (alcohol-forming) activity; P:suberin biosynthetic process	NA	NA	IPR013120 (PFAM); IPR016040 (G3DSA:3.40.50.GENE3D); IPR026055 (PANTHER); PTHR11011:SF51 (PANTHER),CYTOPLASMIC_DOMAIN (unknown),NON_CYTOPLASMIC_DOMAIN (unknown),TRANSMEMBRANE (unknown),TMhelix (TMHMM)	F:GO:0080019	11.9.4.13	lipid metabolism.lipid degradation.beta-oxidation.acyl CoA reductase	(at3g44540 : 101.0) Encodes a member of the eight-member gene family encoding alcohol-forming fatty acyl-CoA reductases (FARs) identified in Arabidopsis thaliana. Three of the FARs, FAR1 (At5g22500), FAR4 (At3g44540) and FAR5 (At3g44550), are shown to generate the fatty alcohols found in root, seed coat, and wound-induced leaf tissue.; fatty acid reductase 4 (FAR4); CONTAINS InterPro DOMAIN/s: NA…
	CH3							MtrunA17Chr5g0431281	No	0	0	0	0	0	0	0	NA	NA	NA	Medtr5g072550	fatty acyl- reductase	C:GO:0016020; P:GO:0055114; F:GO:0080019	C:membrane; P:oxidation-reduction process; F:fatty-acyl-CoA reductase (alcohol-forming) activity	NA	NA	IPR026055 (PANTHER); PTHR11011:SF51 (PANTHER)	F:GO:0080019	11.9.4.13	lipid metabolism.lipid degradation.beta-oxidation.acyl CoA reductase	(at5g22500 : 143.0) Encodes a member of the eight-member gene family encoding alcohol-forming fatty acyl-CoA reductases (FARs) identified in Arabidopsis thaliana. Three of the FARs, FAR1 (At5g22500), FAR4 (At3g44540) and FAR5 (At3g44550), are shown to generate the fatty alcohols found in root, seed coat, and wound-induced leaf tissue.; fatty acid reductase 1 (FAR1); FUNCTIONS IN: oxidoreductase a…
	CH3							MtrunA17Chr5g0431291	No	0	0	0	0	0	0	0.981959	NA	NA	NA	Medtr5g072560	ferritin- chloroplastic-like	P:GO:0006879; C:GO:0005623; P:GO:0006979; F:GO:0008199; P:GO:0006826; P:GO:0055114; F:GO:0004322	P:cellular iron ion homeostasis; C:cell; P:response to oxidative stress; F:ferric iron binding; P:iron ion transport; P:oxidation-reduction process; F:ferroxidase activity	EC:1.16.3.1	Ferroxidase	IPR001519 (PANTHER); IPR008331 (PFAM); IPR009040 (PROFILE); IPR009078 (SUPERFAMILY); IPR012347 (G3DSA:1.20.1260.GENE3D); IPR014034 (PROSITE); PTHR11431:SF67 (PANTHER)	P:GO:0006879; F:GO:0008199; P:GO:0006826	15.2	metal handling.binding, chelation and storage	(q948p6|fri3_soybn : 180.0) Ferritin-3, chloroplast precursor (EC 1.16.3.1) (SFerH-3) - Glycine max (Soybean) & (at3g11050 : 175.0) ferritin 2 (FER2); FUNCTIONS IN: oxidoreductase activity, ferric iron binding, binding, transition metal ion binding; INVOLVED IN: response to oxidative stress, cellular iron ion homeostasis, response to abscisic acid stimulus, iron ion transport; LOCATED IN: chlorop…
SEED MINERAL CONCENTRATION	Ca	6	MtrunA17Chr6_39956793	1.75e-07	chr6:39956793..39956793	1	NONE	MtrunA17Chr6g0485411	No	0.240449	0	1.01176	0.077912	0.347687	3.22123	3.72983	NA	NA	NA	Medtr6g086505	uncharacterized serine-rich	C:GO:0016021	C:integral component of membrane	NA	NA	CYTOPLASMIC_DOMAIN (unknown),NON_CYTOPLASMIC_DOMAIN (unknown),TRANSMEMBRANE (unknown),TMhelix (TMHMM)	no GO terms	35.2	not assigned.unknown	no hits & (original description: len=285 end=39955103 gn=MtrunA17Chr6g0485411 chr=MtrunA17Chr6 strand=- type=prot begin=39954002 def=hypothetical protein)
	Ca	5	MtrunA17Chr5_40890331	2.08e-07	chr5:40890331..40890331	1	NONE	MtrunA17Chr5g0442891	No	3.18621	0.643075	4.22647	4.2257	6.82156	11.6371	6.49969	NA	NA	NA	Medtr5g091110	methyltransferase NSUN6	F:GO:0003723; F:GO:0008168; P:GO:0032259	F:RNA binding; F:methyltransferase activity; P:methylation	NA	NA	IPR001678 (PFAM); IPR002478 (PFAM); IPR015947 (G3DSA:2.30.130.GENE3D); IPR018314 (PROSITE); IPR023267 (PRINTS); PTHR22807 (PANTHER),PTHR22807:SF44 (PANTHER)	F:GO:0003723; F:GO:0008168	35.1	not assigned.no ontology	(at1g06560 : 729.0) NOL1/NOP2/sun family protein; FUNCTIONS IN: methyltransferase activity, RNA binding; INVOLVED IN: biological_process unknown; LOCATED IN: cellular_component unknown; EXPRESSED IN: 23 plant structures; EXPRESSED DURING: 13 growth stages; CONTAINS InterPro DOMAIN/s: Bacterial Fmu (Sun)/eukaryotic nucleolar NOL1/Nop2p (InterPro:IPR001678), Pseudouridine synthase/archaeosine trans…
	Ca	5	MtrunA17Chr5_40890331	2.08e-07	chr5:40890331..40890331	1	NONE	MtrunA17Chr5g0442901	No	78.1942	23.8618	80.4219	76.9534	125.088	372.883	365.494	NA	NA	NA	Medtr5g091120	60S ribosomal L18a	F:GO:0003735; C:GO:0022625; P:GO:0006412	F:structural constituent of ribosome; C:cytosolic large ribosomal subunit; P:translation	NA	NA	IPR021138 (PIR); IPR023573 (PFAM); G3DSA:3.10.20.10 (GENE3D),PTHR10052 (PANTHER),PTHR10052:SF15 (PANTHER),SSF160374 (SUPERFAMILY)	F:GO:0003735; C:GO:0005840; P:GO:0006412	29.2.1.2.2.518	protein.synthesis.ribosomal protein.eukaryotic.60S subunit.L18A	(at1g29970 : 317.0) 60S ribosomal protein L18A-1; EXPRESSED IN: 24 plant structures; EXPRESSED DURING: 15 growth stages; BEST Arabidopsis thaliana protein match is: Ribosomal protein L18ae family (TAIR:AT1G17080.1); Has 80 Blast hits to 80 proteins in 13 species: Archae - 0; Bacteria - 0; Metazoa - 0; Fungi - 0; Plants - 80; Viruses - 0; Other Eukaryotes - 0 (source: NCBI BLink). & (q943f3|rl18a_…
	Ca	5	MtrunA17Chr5_40890331	2.08e-07	chr5:40890331..40890331	1	NONE	MtrunA17Chr5g0442911	No
	Ca	7	MtrunA17Chr7_26135647	2.84e-07	chr7:26135647..26135647	1	NONE	NA	No
	Ca	1	MtrunA17Chr1_47768005	3.81e-07	chr1:47768005..47768005	1	NONE	MtrunA17Chr1g0201361	No	0.320655	0.048966	0.490637	0.528949	0.337211	2.39128	1.09362	NA	NA	NA	Medtr1g097890	S-adenosylmethionine carrier chloroplastic mitochondrial	P:GO:0055085; F:GO:0003735; C:GO:0016021; P:GO:0006412	P:transmembrane transport; F:structural constituent of ribosome; C:integral component of membrane; P:translation	NA	NA	IPR018108 (PFAM); IPR023395 (G3DSA:1.50.40.GENE3D); PTHR24089 (PANTHER),PTHR24089:SF405 (PANTHER),CYTOPLASMIC_DOMAIN (unknown),NON_CYTOPLASMIC_DOMAIN (unknown),TRANSMEMBRANE (unknown),TMhelix (TMHMM)	no GO terms	34.9	transport.metabolite transporters at the mitochondrial membrane	(at4g39460 : 391.0) Encodes a plastid metabolite transporter required for the import of S-Adenosylmethionine from the cytosol. Impaired function of SAMT1 led to decreased accumulation of prenyllipids and mainly affected the chlorophyll pathway.; S-adenosylmethionine carrier 1 (SAMC1); CONTAINS InterPro DOMAIN/s: Mitochondrial carrier protein (InterPro:IPR002067), Mitochondrial substrate carrier (…
	Ca	1	MtrunA17Chr1_47768005	3.81e-07	chr1:47768005..47768005	1	NONE	MtrunA17Chr1g0201371	No	0.155161	0.204944	0	0.736984	15.7629	21.9709	3.76266	NA	NA	NA	Medtr1g098140	chalcone and stilbene synthase family	P:GO:0009715; F:GO:0016210; P:GO:0009813	P:chalcone biosynthetic process; F:naringenin-chalcone synthase activity; P:flavonoid biosynthetic process	EC:2.3.1.74	Naringenin-chalcone synthase	IPR001099 (PFAM); IPR011141 (PIR); IPR012328 (PFAM); IPR016039 (G3DSA:3.40.47.GENE3D); IPR018088 (PROSITE); PTHR11877 (PANTHER),PTHR11877:SF41 (PANTHER)	F:GO:0003824; P:GO:0008152; P:GO:0009058	16.8.2.1	secondary metabolism.flavonoids.chalcones.naringenin-chalcone synthase	(p30075|chs4_medsa : 790.0) Chalcone synthase 4 (EC 2.3.1.74) (Naringenin-chalcone synthase 4) (CHS12-1) - Medicago sativa (Alfalfa) & (at5g13930 : 672.0) Encodes chalcone synthase (CHS), a key enzyme involved in the biosynthesis of flavonoids. Required for the accumulation of purple anthocyanins in leaves and stems. Also involved in the regulation of auxin transport and the modulation of root gr…
	Ca	1	MtrunA17Chr1_47768005	3.81e-07	chr1:47768005..47768005	1	NONE	MtrunA17Chr1g0201381	No	0	0	0	4.19546	33.1696	43.7193	3.16573	NA	NA	NA	Medtr1g097910	chalcone and stilbene synthase family	P:GO:0009715; F:GO:0016210; P:GO:0009813	P:chalcone biosynthetic process; F:naringenin-chalcone synthase activity; P:flavonoid biosynthetic process	EC:2.3.1.74	Naringenin-chalcone synthase	IPR001099 (PFAM); IPR011141 (PIR); IPR012328 (PFAM); IPR016039 (G3DSA:3.40.47.GENE3D); IPR018088 (PROSITE); PTHR11877 (PANTHER),PTHR11877:SF41 (PANTHER)	F:GO:0003824; P:GO:0008152; P:GO:0009058	16.8.2.1	secondary metabolism.flavonoids.chalcones.naringenin-chalcone synthase	(p30075|chs4_medsa : 790.0) Chalcone synthase 4 (EC 2.3.1.74) (Naringenin-chalcone synthase 4) (CHS12-1) - Medicago sativa (Alfalfa) & (at5g13930 : 672.0) Encodes chalcone synthase (CHS), a key enzyme involved in the biosynthesis of flavonoids. Required for the accumulation of purple anthocyanins in leaves and stems. Also involved in the regulation of auxin transport and the modulation of root gr…
	Ca	6	MtrunA17Chr6_7683617	5.49e-07	chr6:7683587..7688217	4	MtrunA17Chr6_7683587(1),MtrunA17Chr6_7684142(1),MtrunA17Chr6_7688217(1)	MtrunA17Chr6g0458081	No	14.8073	9.34502	73.284	27.6911	25.9994	89.1931	60.6938	NA	NA	NA	Medtr6g021790	ras-related RABB1b	F:GO:0005525; P:GO:0007264; C:GO:0005622; F:GO:0016787	F:GTP binding; P:small GTPase mediated signal transduction; C:intracellular; F:hydrolase activity	NA	NA	IPR001806 (PFAM); IPR005225 (TIGRFAMs); IPR027417 (G3DSA:3.40.50.GENE3D); PR00449 (PRINTS),PTHR24073 (PANTHER),PTHR24073:SF808 (PANTHER),SM00173 (SMART),SM00174 (SMART),SM00175 (SMART),SM00176 (SMART),PS51419 (PROFILE)	F:GO:0005525; P:GO:0007264	30.5	signalling.G-proteins	(at4g35860 : 398.0) GTP-binding protein ATGB2; GTP-binding 2 (GB2); FUNCTIONS IN: GTP binding; INVOLVED IN: protein transport, small GTPase mediated signal transduction; LOCATED IN: chloroplast; EXPRESSED IN: 23 plant structures; EXPRESSED DURING: 15 growth stages; CONTAINS InterPro DOMAIN/s: Ras GTPase (InterPro:IPR001806), Ras small GTPase, Rab type (InterPro:IPR003579), Small GTPase (InterPro:…
	Ca	6	MtrunA17Chr6_7683617	5.49e-07	chr6:7683587..7688217	4	MtrunA17Chr6_7683587(1),MtrunA17Chr6_7684142(1),MtrunA17Chr6_7688217(1)	MtrunA17Chr6g0458091	No	410.658	124.866	306.175	293.934	467.976	1229.22	797.841	NA	NA	NA	Medtr6g021800	Elongation factor 1-alpha	F:GO:0005525; F:GO:0016779; F:GO:0003746; C:GO:0005737; F:GO:0003924; P:GO:0006414	F:GTP binding; F:nucleotidyltransferase activity; F:translation elongation factor activity; C:cytoplasm; F:GTPase activity; P:translational elongation	NA	NA	IPR000795 (PRINTS); IPR004160 (PFAM); IPR004161 (PFAM); IPR004539 (HAMAP); IPR009000 (SUPERFAMILY); IPR009001 (SUPERFAMILY); IPR027417 (G3DSA:3.40.50.GENE3D); G3DSA:2.40.30.10 (GENE3D),PTHR23115 (PANTHER),PTHR23115:SF195 (PANTHER),PF00009 (PFAM)	F:GO:0005525; F:GO:0003746; C:GO:0005737; F:GO:0003924; P:GO:0006414	29.2.4	protein.synthesis.elongation	(o64937|ef1a_orysa : 863.0) Elongation factor 1-alpha (EF-1-alpha) - Oryza sativa (Rice) & (at5g60390 : 853.0) GTP binding Elongation factor Tu family protein; FUNCTIONS IN: calmodulin binding, translation elongation factor activity; INVOLVED IN: translational elongation; LOCATED IN: mitochondrion, nucleus, cytoplasm; EXPRESSED IN: cotyledon, male gametophyte, guard cell, pollen tube, seed; EXPRE…
	Ca	1	MtrunA17Chr1_825890	7.17e-07	chr1:820419..825890	4	MtrunA17Chr1_820419(1),MtrunA17Chr1_821980(1),MtrunA17Chr1_823005(1)	MtrunA17Chr1g0147091	No	0	0	0	0	0	0	0	NA	NA	NA	Medtr1g008195	nuclear movement family	NA	NA	NA	NA	IPR007052 (PFAM); IPR008978 (G3DSA:2.60.40.GENE3D); PTHR12356 (PANTHER),PTHR12356:SF25 (PANTHER)	no GO terms	31.1	cell.organisation	(at5g53400 : 269.0) Encodes BOBBER1 (BOB1), a non-canonical small heat shock protein required for both development and thermotolerance. BOB1 is cytoplasmic at basal temperatures but forms heat shock granules containing canonical small heat shock proteins at high temperatures.; BOBBER1 (BOB1); CONTAINS InterPro DOMAIN/s: CS-like domain (InterPro:IPR007052), HSP20-like chaperone (InterPro:IPR008978…
	Ca	1	MtrunA17Chr1_825890	7.17e-07	chr1:820419..825890	4	MtrunA17Chr1_820419(1),MtrunA17Chr1_821980(1),MtrunA17Chr1_823005(1)	MtrunA17Chr1g0147101	No	7.96155	5.9938	16.8363	27.6941	23.5016	96.1713	54.0655	NA	NA	NA	Medtr1g008200	nuclear movement family	NA	NA	NA	NA	IPR007052 (PFAM); IPR008978 (G3DSA:2.60.40.GENE3D); PTHR12356 (PANTHER),PTHR12356:SF25 (PANTHER)	no GO terms	31.1	cell.organisation	(at5g53400 : 278.0) Encodes BOBBER1 (BOB1), a non-canonical small heat shock protein required for both development and thermotolerance. BOB1 is cytoplasmic at basal temperatures but forms heat shock granules containing canonical small heat shock proteins at high temperatures.; BOBBER1 (BOB1); CONTAINS InterPro DOMAIN/s: CS-like domain (InterPro:IPR007052), HSP20-like chaperone (InterPro:IPR008978…
	Ca	4	MtrunA17Chr4_18522413	8.24e-07	chr4:18522413..18522413	1	NONE	NA	No
	Ca	8	MtrunA17Chr8_41587845	8.68e-07	chr8:41587845..41590907	8	MtrunA17Chr8_41589253(1),MtrunA17Chr8_41589677(1),MtrunA17Chr8_41590001(1),MtrunA17Chr8_41590860(1),MtrunA17Chr8_41590860(1),MtrunA17Chr8_41590907(1),MtrunA17Chr8_41590907(1)	MtrunA17Chr8g0381671	No	0	0	0	0.218614	0.487791	1.47149	0	NA	NA	NA	NA	ribonuclease H At1g65750 family	F:GO:0003885; F:GO:0003964; F:GO:0016614; F:GO:0050660; F:GO:0016491; F:GO:0003824; C:GO:0016020; P:GO:0006278; P:GO:0055114; F:GO:0050105; F:GO:0016633; F:GO:0016787	F:D-arabinono-1,4-lactone oxidase activity; F:RNA-directed DNA polymerase activity; F:oxidoreductase activity, acting on CH-OH group of donors; F:flavin adenine dinucleotide binding; F:oxidoreductase activity; F:catalytic activity; C:membrane; P:RNA-dependent DNA replication; P:oxidation-reduction process; F:L-gulonolactone oxidase activity; F:galactonolactone dehydrogenase activity; F:hydrolase …	NA	NA	IPR026960 (PFAM)	no GO terms	35.2	not assigned.unknown	no hits & (original description: len=115 end=41590230 type=prot gn=MtrunA17Chr8g0381671 chr=MtrunA17Chr8 strand=- begin=41589306 def=Putative reverse transcriptase zinc-binding domain-containing protein)
	Ca	8	MtrunA17Chr8_41587845	8.68e-07	chr8:41587845..41590907	8	MtrunA17Chr8_41589253(1),MtrunA17Chr8_41589677(1),MtrunA17Chr8_41590001(1),MtrunA17Chr8_41590860(1),MtrunA17Chr8_41590860(1),MtrunA17Chr8_41590907(1),MtrunA17Chr8_41590907(1)	MtrunA17Chr8g0381681	No	4.54625	3.6618	26.8652	9.70799	11.9622	61.9154	36.5043	NA	NA	NA	Medtr8g089850	clathrin assembly At4g40080	F:GO:0005543	F:phospholipid binding	NA	NA	IPR008942 (G3DSA:1.25.40.GENE3D); IPR011417 (PFAM); IPR013809 (SMART); PTHR22951 (PANTHER),PTHR22951:SF34 (PANTHER)	F:GO:0005543	35.1.21	not assigned.no ontology.epsin N-terminal homology (ENTH) domain-containing protein	(at4g40080 : 284.0) ENTH/ANTH/VHS superfamily protein; FUNCTIONS IN: phospholipid binding, binding; INVOLVED IN: biological_process unknown; LOCATED IN: chloroplast; EXPRESSED IN: 9 plant structures; EXPRESSED DURING: 6 growth stages; CONTAINS InterPro DOMAIN/s: Epsin-like, N-terminal (InterPro:IPR013809), ANTH (InterPro:IPR011417), ENTH/VHS (InterPro:IPR008942); BEST Arabidopsis thaliana protein…
	Ca	8	MtrunA17Chr8_41587845	8.68e-07	chr8:41587845..41590907	8	MtrunA17Chr8_41589253(1),MtrunA17Chr8_41589677(1),MtrunA17Chr8_41590001(1),MtrunA17Chr8_41590860(1),MtrunA17Chr8_41590860(1),MtrunA17Chr8_41590907(1),MtrunA17Chr8_41590907(1)	MtrunA17Chr8g0381691	No
	Ca	4	MtrunA17Chr4_41313411	9.08e-07	chr4:41313411..41313411	1	NONE	MtrunA17Chr4g0044441	No	0.206258	0.103939	0.520735	0.267332	0.835092	5.08262	1.19578	NA	NA	NA	Medtr4g485550	Serine Threonine plant-type	P:GO:0016310; F:GO:0016301	P:phosphorylation; F:kinase activity	NA	NA	PTHR27000 (PANTHER),PTHR27000:SF295 (PANTHER),NON_CYTOPLASMIC_DOMAIN (unknown),SIGNAL_PEPTIDE (unknown),SIGNAL_PEPTIDE_C_REGION (unknown),SIGNAL_PEPTIDE_H_REGION (unknown),SIGNAL_PEPTIDE_N_REGION (unknown)	no GO terms	10.5.3	cell wall.cell wall proteins.LRR	(at4g06744 : 318.0) Leucine-rich repeat (LRR) family protein; BEST Arabidopsis thaliana protein match is: Leucine-rich repeat (LRR) family protein (TAIR:AT3G19320.1); Has 45026 Blast hits to 12967 proteins in 516 species: Archae - 11; Bacteria - 711; Metazoa - 1155; Fungi - 115; Plants - 40928; Viruses - 0; Other Eukaryotes - 2106 (source: NCBI BLink). & (reliability: 636.0) & (original descripti…
	Ca	7	MtrunA17Chr7_40169403	1.01e-06	chr7:40169403..40169403	1	NONE	MtrunA17Chr7g0253641	No	0.344132	0	0.482679	0	0	0	0.478169	NA	NA	NA	Medtr7g086100	plastocyanin-like domain	F:GO:0009055; C:GO:0046658	F:electron carrier activity; C:anchored component of plasma membrane	NA	NA	IPR003245 (PRODOM); IPR008972 (G3DSA:2.60.40.GENE3D); PTHR33021 (PANTHER),PTHR33021:SF97 (PANTHER),NON_CYTOPLASMIC_DOMAIN (unknown),SIGNAL_PEPTIDE (unknown),SIGNAL_PEPTIDE_C_REGION (unknown),SIGNAL_PEPTIDE_H_REGION (unknown),SIGNAL_PEPTIDE_N_REGION (unknown),SignalP-TM (SIGNALP),SignalP-noTM (SIGNALP),TMhelix (TMHMM)	F:GO:0009055	26.19	misc.plastocyanin-like	(at2g32300 : 96.3) Encodes a uclacyanin, a protein precursor that is closely related to precursors of stellacyanins and a blue copper protein from pea pods.; uclacyanin 1 (UCC1); FUNCTIONS IN: electron carrier activity, copper ion binding; LOCATED IN: anchored to membrane; EXPRESSED IN: 7 plant structures; EXPRESSED DURING: F mature embryo stage, petal differentiation and expansion stage, D bilat…
	Ca	7	MtrunA17Chr7_40169403	1.01e-06	chr7:40169403..40169403	1	NONE	MtrunA17Chr7g0253651	No	0.229678	0.144676	0.885903	0	0	0.0356353	1.86186	NA	NA	NA	Medtr7g086110	ALA-interacting subunit 3	C:GO:0016021	C:integral component of membrane	NA	NA	IPR005045 (PIR); PTHR10926:SF37 (PANTHER),CYTOPLASMIC_DOMAIN (unknown),NON_CYTOPLASMIC_DOMAIN (unknown),TRANSMEMBRANE (unknown),TMhelix (TMHMM)	C:GO:0016020	34.99	transport.misc	(at1g79450 : 427.0) ALA-interacting subunit 5 (ALIS5); INVOLVED IN: biological_process unknown; LOCATED IN: chloroplast thylakoid lumen, plasma membrane, membrane; EXPRESSED IN: 12 plant structures; EXPRESSED DURING: L mature pollen stage, M germinated pollen stage, 4 anthesis, petal differentiation and expansion stage; CONTAINS InterPro DOMAIN/s: Protein of unknown function DUF284, transmembrane…
	Ca	7	MtrunA17Chr7_40169403	1.01e-06	chr7:40169403..40169403	1	NONE	MtrunA17Chr7g0253661	No	0.310762	0.261002	0.871748	0.302085	3.14551	8.51474	2.02221	NA	NA	NA	Medtr7g086130	inactive RESTRICTED TEV MOVEMENT 2-like	C:GO:0016021	C:integral component of membrane	NA	NA	IPR002068 (PFAM); IPR008978 (G3DSA:2.60.40.GENE3D); PTHR43670 (PANTHER),PTHR43670:SF12 (PANTHER),CYTOPLASMIC_DOMAIN (unknown),NON_CYTOPLASMIC_DOMAIN (unknown),TRANSMEMBRANE (unknown),TMhelix (TMHMM)	no GO terms	20.2.1	stress.abiotic.heat	(at1g54400 : 85.9) HSP20-like chaperones superfamily protein; CONTAINS InterPro DOMAIN/s: Heat shock protein Hsp20 (InterPro:IPR002068), HSP20-like chaperone (InterPro:IPR008978); BEST Arabidopsis thaliana protein match is: HSP20-like chaperones superfamily protein (TAIR:AT2G27140.1); Has 638 Blast hits to 638 proteins in 68 species: Archae - 0; Bacteria - 6; Metazoa - 0; Fungi - 34; Plants - 583…
	Ca	7	MtrunA17Chr7_40169403	1.01e-06	chr7:40169403..40169403	1	NONE	MtrunA17Chr7g0253671	No	0	0	0	0	0	0.11509	0	NA	NA	NA	Medtr7g086140	plastocyanin-like domain	F:GO:0009055; C:GO:0016021; C:GO:0046658	F:electron carrier activity; C:integral component of membrane; C:anchored component of plasma membrane	NA	NA	IPR003245 (PRODOM); IPR008972 (G3DSA:2.60.40.GENE3D); PTHR33021 (PANTHER),PTHR33021:SF97 (PANTHER),CYTOPLASMIC_DOMAIN (unknown),NON_CYTOPLASMIC_DOMAIN (unknown),SIGNAL_PEPTIDE (unknown),SIGNAL_PEPTIDE_C_REGION (unknown),SIGNAL_PEPTIDE_H_REGION (unknown),SIGNAL_PEPTIDE_N_REGION (unknown),TRANSMEMBRANE (unknown),SignalP-TM (SIGNALP),SignalP-noTM (SIGNALP),TMhelix (TMHMM)	F:GO:0009055	26.19	misc.plastocyanin-like	(gnl|cdd|66026 : 94.2) no description available & (at3g17675 : 91.3) Encodes a Plantacyanin/Basic blue family protein; Cupredoxin superfamily protein; FUNCTIONS IN: electron carrier activity, copper ion binding; CONTAINS InterPro DOMAIN/s: Plastocyanin-like (InterPro:IPR003245), Cupredoxin (InterPro:IPR008972); BEST Arabidopsis thaliana protein match is: Cupredoxin superfamily protein (TAIR:AT5G2…
	Ca	1	MtrunA17Chr1_54839612	1.04e-06	chr1:54839612..54839612	1	NONE	MtrunA17Chr1g0211251	No	8.59806	7.09001	38.5908	53.4043	32.1959	63.1858	29.1956	NA	NA	NA	Medtr1g112840	probable phosphatase 2C 60	F:GO:0004722; F:GO:0046872; P:GO:0006470	F:protein serine/threonine phosphatase activity; F:metal ion binding; P:protein dephosphorylation	NA	NA	IPR000222 (PROSITE); IPR001932 (G3DSA:3.60.40.GENE3D); IPR015655 (PANTHER); PTHR13832:SF423 (PANTHER)	F:GO:0004722; F:GO:0003824; P:GO:0006470; F:GO:0043169	29.4	protein.postranslational modification	(at4g38520 : 615.0) Protein phosphatase 2C family protein; FUNCTIONS IN: protein serine/threonine phosphatase activity, catalytic activity; INVOLVED IN: protein amino acid dephosphorylation; LOCATED IN: protein serine/threonine phosphatase complex; EXPRESSED IN: 22 plant structures; EXPRESSED DURING: 13 growth stages; CONTAINS InterPro DOMAIN/s: Protein phosphatase 2C, manganese/magnesium asparta…
	Ca	6	MtrunA17Chr6_7368596	1.1e-06	chr6:7367950..7368596	4	MtrunA17Chr6_7367950(1),MtrunA17Chr6_7368375(1),MtrunA17Chr6_7368433(1)	MtrunA17Chr6g0457721	No	0	0	0	0	0	0	0	NA	NA	NA	NA	ubiquitin domain-containing DSK2b-like	NA	NA	NA	NA	NA	NA	35.2	not assigned.unknown	no hits & (original description: len=118 end=7371302 begin=7370946 strand=- chr=MtrunA17Chr6 gn=MtrunA17Chr6g0457721 type=prot def=hypothetical protein)
	Ca	6	MtrunA17Chr6_7368596	1.1e-06	chr6:7367950..7368596	4	MtrunA17Chr6_7367950(1),MtrunA17Chr6_7368375(1),MtrunA17Chr6_7368433(1)	MtrunA17Chr6g0457731	No	17.0016	208.833	47.9594	0	17.0725	10.201	0	NA	NA	NA	NA	psbP domain-containing chloroplastic	F:GO:0005509; C:GO:0009523; C:GO:0009654; P:GO:0015979; C:GO:0019898	F:calcium ion binding; C:photosystem II; C:photosystem II oxygen evolving complex; P:photosynthesis; C:extrinsic component of membrane	NA	NA	IPR016123 (G3DSA:3.40.1000.GENE3D); PTHR31407 (PANTHER),PTHR31407:SF27 (PANTHER)	no GO terms	1.1.1.2	PS.lightreaction.photosystem II.PSII polypeptide subunits	(at1g77090 : 92.8) Mog1/PsbP/DUF1795-like photosystem II reaction center PsbP family protein; FUNCTIONS IN: calcium ion binding; INVOLVED IN: photosynthesis; LOCATED IN: thylakoid, thylakoid lumen, chloroplast thylakoid lumen, chloroplast stroma, chloroplast; EXPRESSED IN: 21 plant structures; EXPRESSED DURING: 13 growth stages; CONTAINS InterPro DOMAIN/s: Photosystem II oxygen evolving complex p…
	Ca	4	MtrunA17Chr4_3255383	1.38e-06	chr4:3255383..3255383	1	NONE	MtrunA17Chr4g0004201	No	16.1687	17.3309	27.8928	15.9436	22.117	22.9291	27.9687	NA	NA	NA	Medtr4g011900	F-box kelch-repeat At1g80440-like	NA	NA	NA	NA	IPR001810 (PFAM); IPR006652 (PFAM); IPR015916 (G3DSA:2.130.10.GENE3D); PTHR24414 (PANTHER),PTHR24414:SF40 (PANTHER),SSF117281 (SUPERFAMILY)	F:GO:0005515	29.5.11.4.3.2	protein.degradation.ubiquitin.E3.SCF.FBOX	(at1g15670 : 374.0) Galactose oxidase/kelch repeat superfamily protein; CONTAINS InterPro DOMAIN/s: Galactose oxidase/kelch, beta-propeller (InterPro:IPR011043), Kelch repeat type 1 (InterPro:IPR006652), Kelch related (InterPro:IPR013089), Kelch-type beta propeller (InterPro:IPR015915); BEST Arabidopsis thaliana protein match is: Galactose oxidase/kelch repeat superfamily protein (TAIR:AT1G80440.…
	Ca	4	MtrunA17Chr4_3255383	1.38e-06	chr4:3255383..3255383	1	NONE	MtrunA17Chr4g0004211	No	0.028127	0.023623	0.039451	0.802843	1.01896	2.84243	0.0886095	NA	NA	NA	Medtr4g011910	group 1 family glycosyltransferase	C:GO:0016021; F:GO:0016740	C:integral component of membrane; F:transferase activity	NA	NA	IPR001296 (PFAM); G3DSA:3.40.50.2000 (GENE3D),PTHR12526 (PANTHER),PTHR12526:SF433 (PANTHER),PF16994 (PFAM),CYTOPLASMIC_DOMAIN (unknown),NON_CYTOPLASMIC_DOMAIN (unknown),TRANSMEMBRANE (unknown),TMhelix (TMHMM),SSF53756 (SUPERFAMILY)	no GO terms	26.2	misc.UDP glucosyl and glucoronyl transferases	(at3g15940 : 607.0) UDP-Glycosyltransferase superfamily protein; FUNCTIONS IN: transferase activity, transferring glycosyl groups; INVOLVED IN: biosynthetic process; LOCATED IN: chloroplast; EXPRESSED IN: 21 plant structures; EXPRESSED DURING: 13 growth stages; CONTAINS InterPro DOMAIN/s: Glycosyl transferase, group 1 (InterPro:IPR001296); BEST Arabidopsis thaliana protein match is: UDP-Glycosylt…
	Ca	4	MtrunA17Chr4_3255383	1.38e-06	chr4:3255383..3255383	1	NONE	MtrunA17Chr4g1015014	No
	Ca	5	MtrunA17Chr5_42987287	1.5e-06	chr5:42987228..42987337	4	MtrunA17Chr5_42987228(1),MtrunA17Chr5_42987279(1),MtrunA17Chr5_42987337(1)	MtrunA17Chr5g0446381	No	0	0	0	54.3655	0.23879	0	0	NA	NA	NA	Medtr5g095620	Nodule Cysteine-Rich (NCR) secreted peptide	F:GO:0046872; P:GO:0009878	F:metal ion binding; P:nodule morphogenesis	NA	NA	IPR009810 (PFAM); NON_CYTOPLASMIC_DOMAIN (unknown),SIGNAL_PEPTIDE (unknown),SIGNAL_PEPTIDE_C_REGION (unknown),SIGNAL_PEPTIDE_H_REGION (unknown),SIGNAL_PEPTIDE_N_REGION (unknown),SignalP-noTM (SIGNALP)	F:GO:0046872; P:GO:0009878	35.2	not assigned.unknown	no hits & (original description: len=78 begin=42983364 gn=MtrunA17Chr5g0446381 strand=+ chr=MtrunA17Chr5 type=prot end=42984354 def=Putative Late nodulin)
	Ca	5	MtrunA17Chr5_42987287	1.5e-06	chr5:42987228..42987337	4	MtrunA17Chr5_42987228(1),MtrunA17Chr5_42987279(1),MtrunA17Chr5_42987337(1)	MtrunA17Chr5g0446391	No	0.077339	0.426659	29.6625	0.501197	0.223663	1.24881	3.61016	NA	NA	NA	Medtr5g095630	transmembrane	C:GO:0016021	C:integral component of membrane	NA	NA	Coil (COIL),PTHR34947 (PANTHER),PTHR34947:SF5 (PANTHER),CYTOPLASMIC_DOMAIN (unknown),NON_CYTOPLASMIC_DOMAIN (unknown),TRANSMEMBRANE (unknown),TMhelix (TMHMM)	no GO terms	35.2	not assigned.unknown	no hits & (original description: len=250 end=42988153 gn=MtrunA17Chr5g0446391 chr=MtrunA17Chr5 strand=+ type=prot begin=42987242 def=hypothetical protein)
	Ca	5	MtrunA17Chr5_42987287	1.5e-06	chr5:42987228..42987337	4	MtrunA17Chr5_42987228(1),MtrunA17Chr5_42987279(1),MtrunA17Chr5_42987337(1)	MtrunA17Chr5g1024695	No
	Ca	6	MtrunA17Chr6_3919634	1.53e-06	chr6:3919634..3919634	2	MtrunA17Chr6_3919634(1)	MtrunA17Chr6g0453551	No	0.163472	1.78485	3.89785	0.63563	1.41827	6.09707	8.97215	NA	NA	NA	Medtr6g012800	pectinesterase 31	P:GO:0045490; C:GO:0005618; F:GO:0045330; P:GO:0042545; F:GO:0030599	P:pectin catabolic process; C:cell wall; F:aspartyl esterase activity; P:cell wall modification; F:pectinesterase activity	EC:3.1.1.11	Pectinesterase	IPR000070 (PFAM); IPR011050 (SUPERFAMILY); IPR012334 (G3DSA:2.160.20.GENE3D); PTHR31321 (PANTHER),PTHR31321:SF40 (PANTHER)	C:GO:0005618; P:GO:0042545; F:GO:0030599	10.8.1	cell wall.pectin*esterases.PME	(at3g29090 : 524.0) Encodes an atypical pectin methylesterase that does not require salt for its activity and has a blockwise mode of pectin demethylesterification.; pectin methylesterase 31 (PME31); FUNCTIONS IN: pectinesterase activity; INVOLVED IN: pectin metabolic process; LOCATED IN: cell wall, plant-type cell wall; EXPRESSED IN: 23 plant structures; EXPRESSED DURING: 13 growth stages; CONTA…
	Ca	6	MtrunA17Chr6_3919634	1.53e-06	chr6:3919634..3919634	2	MtrunA17Chr6_3919634(1)	MtrunA17Chr6g0453561	No	0.148625	0.062413	1.66769	0	0	0.0687307	1.31474	RLK-Pelle_DLSV	NA	NA	NA	G-type lectin S-receptor-like serine threonine- kinase	F:GO:0004672; F:GO:0004674; P:GO:0006468; P:GO:0006952; C:GO:0005886; F:GO:0000166; F:GO:0005524; C:GO:0009506; P:GO:0048544; C:GO:0016020; C:GO:0016021; P:GO:0016310; F:GO:0016740; F:GO:0030246; F:GO:0016301	F:protein kinase activity; F:protein serine/threonine kinase activity; P:protein phosphorylation; P:defense response; C:plasma membrane; F:nucleotide binding; F:ATP binding; C:plasmodesma; P:recognition of pollen; C:membrane; C:integral component of membrane; P:phosphorylation; F:transferase activity; F:carbohydrate binding; F:kinase activity	NA	NA	IPR000719 (PROFILE); IPR001245 (PFAM); IPR011009 (SUPERFAMILY); G3DSA:1.10.510.10 (GENE3D),PTHR27002 (PANTHER),PTHR27002:SF310 (PANTHER)	F:GO:0005524; F:GO:0004672; P:GO:0006468	30.2.24	signalling.receptor kinases.S-locus glycoprotein like	(at4g27300 : 155.0) S-locus lectin protein kinase family protein; FUNCTIONS IN: in 6 functions; INVOLVED IN: protein amino acid phosphorylation, recognition of pollen; LOCATED IN: endomembrane system; EXPRESSED IN: 21 plant structures; EXPRESSED DURING: 11 growth stages; CONTAINS InterPro DOMAIN/s: Curculin-like (mannose-binding) lectin (InterPro:IPR001480), PAN-2 domain (InterPro:IPR013227), App…
	Ca	6	MtrunA17Chr6_3919634	1.53e-06	chr6:3919634..3919634	2	MtrunA17Chr6_3919634(1)	MtrunA17Chr6g0453571	No	0.098797	0.041489	1.17787	0	0	0.0763453	0.924257	RLK-Pelle_DLSV	NA	NA	NA	serine threonine- kinase receptor	C:GO:0016020; P:GO:0009987	C:membrane; P:cellular process	NA	NA	IPR000719 (PROFILE); IPR000742 (PROFILE); IPR000858 (PFAM); IPR001245 (PFAM); IPR003609 (PFAM); IPR011009 (SUPERFAMILY); IPR013320 (G3DSA:2.60.120.GENE3D); G3DSA:3.30.200.20 (GENE3D),PTHR27002 (PANTHER),PTHR27002:SF310 (PANTHER),CYTOPLASMIC_DOMAIN (unknown),NON_CYTOPLASMIC_DOMAIN (unknown),TRANSMEMBRANE (unknown),TMhelix (TMHMM)	F:GO:0005524; F:GO:0005515; P:GO:0048544; F:GO:0004672; P:GO:0006468	30.2.24	signalling.receptor kinases.S-locus glycoprotein like	(at4g27290 : 382.0) S-locus lectin protein kinase family protein; FUNCTIONS IN: sugar binding, protein serine/threonine kinase activity, protein kinase activity, ATP binding; INVOLVED IN: protein amino acid phosphorylation, recognition of pollen; LOCATED IN: endomembrane system; CONTAINS InterPro DOMAIN/s: Curculin-like (mannose-binding) lectin (InterPro:IPR001480), Apple-like (InterPro:IPR003609…
	Ca	6	MtrunA17Chr6_3919634	1.53e-06	chr6:3919634..3919634	2	MtrunA17Chr6_3919634(1)	MtrunA17Chr6g0453581	No	0	0	0.544843	0	0	0	0.809627	NA	NA	NA	NA	Serine Threonine kinase family	F:GO:0004672; F:GO:0004674; P:GO:0006468; P:GO:0006952; C:GO:0005886; F:GO:0000166; F:GO:0005524; C:GO:0009506; P:GO:0048544; C:GO:0016020; C:GO:0016021; P:GO:0016310; F:GO:0016740; F:GO:0030246; F:GO:0016301	F:protein kinase activity; F:protein serine/threonine kinase activity; P:protein phosphorylation; P:defense response; C:plasma membrane; F:nucleotide binding; F:ATP binding; C:plasmodesma; P:recognition of pollen; C:membrane; C:integral component of membrane; P:phosphorylation; F:transferase activity; F:carbohydrate binding; F:kinase activity	NA	NA	IPR001480 (G3DSA:2.90.10.GENE3D); PTHR27002 (PANTHER),PTHR27002:SF310 (PANTHER),NON_CYTOPLASMIC_DOMAIN (unknown),SIGNAL_PEPTIDE (unknown),SIGNAL_PEPTIDE_C_REGION (unknown),SIGNAL_PEPTIDE_H_REGION (unknown),SIGNAL_PEPTIDE_N_REGION (unknown),SignalP-noTM (SIGNALP)	no GO terms	30.2.24	signalling.receptor kinases.S-locus glycoprotein like	(at4g27290 : 126.0) S-locus lectin protein kinase family protein; FUNCTIONS IN: sugar binding, protein serine/threonine kinase activity, protein kinase activity, ATP binding; INVOLVED IN: protein amino acid phosphorylation, recognition of pollen; LOCATED IN: endomembrane system; CONTAINS InterPro DOMAIN/s: Curculin-like (mannose-binding) lectin (InterPro:IPR001480), Apple-like (InterPro:IPR003609…
	Ca	6	MtrunA17Chr6_3919634	1.53e-06	chr6:3919634..3919634	2	MtrunA17Chr6_3919634(1)	MtrunA17Chr6g0453591	No	0	0	0	0	0	0	0	RLK-Pelle_DLSV	NA	NA	NA	G-type lectin S-receptor-like serine threonine- kinase At4g27290	P:GO:0018108; F:GO:0004672; F:GO:0004674; P:GO:0006468; P:GO:0006952; C:GO:0005886; C:GO:0005622; F:GO:0000166; P:GO:0000165; F:GO:0005524; P:GO:0000186; C:GO:0009506; P:GO:0048544; F:GO:0004714; C:GO:0016020; C:GO:0016021; F:GO:0004709; P:GO:0016310; F:GO:0016740; F:GO:0030246; F:GO:0016301	P:peptidyl-tyrosine phosphorylation; F:protein kinase activity; F:protein serine/threonine kinase activity; P:protein phosphorylation; P:defense response; C:plasma membrane; C:intracellular; F:nucleotide binding; P:MAPK cascade; F:ATP binding; P:activation of MAPKK activity; C:plasmodesma; P:recognition of pollen; F:transmembrane receptor protein tyrosine kinase activity; C:membrane; C:integral c…	NA	NA	IPR000719 (PFAM); IPR008271 (PROSITE); IPR011009 (SUPERFAMILY); G3DSA:1.10.510.10 (GENE3D),PTHR27002 (PANTHER),PTHR27002:SF226 (PANTHER)	F:GO:0005524; F:GO:0004672; P:GO:0006468	30.2.24	signalling.receptor kinases.S-locus glycoprotein like	(at4g27300 : 118.0) S-locus lectin protein kinase family protein; FUNCTIONS IN: in 6 functions; INVOLVED IN: protein amino acid phosphorylation, recognition of pollen; LOCATED IN: endomembrane system; EXPRESSED IN: 21 plant structures; EXPRESSED DURING: 11 growth stages; CONTAINS InterPro DOMAIN/s: Curculin-like (mannose-binding) lectin (InterPro:IPR001480), PAN-2 domain (InterPro:IPR013227), App…
	Ca	3	MtrunA17Chr3_25807456	1.59e-06	chr3:25806046..25807456	7	MtrunA17Chr3_25806046(1),MtrunA17Chr3_25806626(1),MtrunA17Chr3_25806654(1),MtrunA17Chr3_25806720(1),MtrunA17Chr3_25806755(1),MtrunA17Chr3_25807049(1)	MtrunA17Chr3g0101311	No	1.50811	0.829064	1.96143	2.91423	2.8944	7.10472	3.60572	NA	NA	NA	NA	spotted leaf 11	C:GO:0005634; C:GO:0005737	C:nucleus; C:cytoplasm	NA	NA	IPR000225 (SMART); IPR011989 (G3DSA:1.25.10.GENE3D); IPR016024 (SUPERFAMILY); PTHR23315 (PANTHER),PTHR23315:SF165 (PANTHER)	F:GO:0005515; F:GO:0005488	35.1.3	not assigned.no ontology.armadillo/beta-catenin repeat family protein	(at3g20170 : 388.0) ARM repeat superfamily protein; FUNCTIONS IN: binding; INVOLVED IN: biological_process unknown; LOCATED IN: cellular_component unknown; CONTAINS InterPro DOMAIN/s: HEAT (InterPro:IPR000357), Armadillo-like helical (InterPro:IPR011989), HEAT, type 2 (InterPro:IPR021133), Armadillo (InterPro:IPR000225), Armadillo-type fold (InterPro:IPR016024); BEST Arabidopsis thaliana protein …
	Ca	3	MtrunA17Chr3_25807456	1.59e-06	chr3:25806046..25807456	7	MtrunA17Chr3_25806046(1),MtrunA17Chr3_25806626(1),MtrunA17Chr3_25806654(1),MtrunA17Chr3_25806720(1),MtrunA17Chr3_25806755(1),MtrunA17Chr3_25807049(1)	MtrunA17Chr3g0101321	No	0.066743	1.05685	0.257439	0.173013	1.61374	2.71292	2.55574	NA	NA	NA	Medtr3g056585	NB-ARC domain disease resistance	F:GO:0043531; P:GO:0006952	F:ADP binding; P:defense response	NA	NA	IPR002182 (PFAM); IPR027417 (G3DSA:3.40.50.GENE3D); PR00364 (PRINTS),PTHR23155 (PANTHER),PTHR23155:SF661 (PANTHER)	F:GO:0043531	20.1	stress.biotic	(gnl|cdd|39857 : 389.0) no description available & (at3g07040 : 361.0) Contains an N-terminal tripartite nucleotide binding site and a C-terminal tandem array of leucine-rich repeats. Confers resistance to Pseudomonas syringae strains that carry the avirulence genes avrB and avrRpm1.; RESISTANCE TO P. SYRINGAE PV MACULICOLA 1 (RPM1); FUNCTIONS IN: protein binding, nucleotide binding; INVOLVED IN:…
	Ca	3	MtrunA17Chr3_25807456	1.59e-06	chr3:25806046..25807456	7	MtrunA17Chr3_25806046(1),MtrunA17Chr3_25806626(1),MtrunA17Chr3_25806654(1),MtrunA17Chr3_25806720(1),MtrunA17Chr3_25806755(1),MtrunA17Chr3_25807049(1)	MtrunA17Chr3g0101331	No	0	0.028529	0	0.044027	0.922475	2.94677	0.159704	NA	NA	NA	Medtr3g056590	NB-ARC domain disease resistance	F:GO:0043531; P:GO:0006952	F:ADP binding; P:defense response	NA	NA	IPR002182 (PFAM); IPR027417 (G3DSA:3.40.50.GENE3D); PR00364 (PRINTS),PTHR23155 (PANTHER),PTHR23155:SF672 (PANTHER)	F:GO:0043531	20.1	stress.biotic	(gnl|cdd|39857 : 366.0) no description available & (at3g07040 : 340.0) Contains an N-terminal tripartite nucleotide binding site and a C-terminal tandem array of leucine-rich repeats. Confers resistance to Pseudomonas syringae strains that carry the avirulence genes avrB and avrRpm1.; RESISTANCE TO P. SYRINGAE PV MACULICOLA 1 (RPM1); FUNCTIONS IN: protein binding, nucleotide binding; INVOLVED IN:…
	Ca	6	MtrunA17Chr6_14329520	1.74e-06	chr6:14329520..14329520	1	NONE	MtrunA17Chr6g0465181	No	3.39168	1.25367	1.35004	1.77985	6.61105	18.0416	3.56002	NA	NA	NA	Medtr6g038790	receptor	C:GO:0016021; P:GO:0016310; F:GO:0016301	C:integral component of membrane; P:phosphorylation; F:kinase activity	NA	NA	IPR001611 (PFAM); IPR003591 (SMART); IPR013210 (PFAM); PR00019 (PRINTS),PTHR27004 (PANTHER),PTHR27004:SF66 (PANTHER),CYTOPLASMIC_DOMAIN (unknown),NON_CYTOPLASMIC_DOMAIN (unknown),SIGNAL_PEPTIDE (unknown),SIGNAL_PEPTIDE_C_REGION (unknown),SIGNAL_PEPTIDE_H_REGION (unknown),SIGNAL_PEPTIDE_N_REGION (unknown),TRANSMEMBRANE (unknown),SignalP-noTM (SIGNALP),TMhelix (TMHMM)	F:GO:0005515	20.1.7	stress.biotic.PR-proteins	(at2g34930 : 301.0) disease resistance family protein / LRR family protein; INVOLVED IN: signal transduction, defense response to fungus, defense response; LOCATED IN: cell wall; EXPRESSED IN: 10 plant structures; EXPRESSED DURING: 7 growth stages; CONTAINS InterPro DOMAIN/s: Leucine-rich repeat-containing N-terminal domain, type 2 (InterPro:IPR013210), Leucine-rich repeat (InterPro:IPR001611); B…
	Ca	1	MtrunA17Chr1_47786015	1.83e-06	chr1:47785868..47788864	9	MtrunA17Chr1_47785868(1),MtrunA17Chr1_47785954(1),MtrunA17Chr1_47785977(1),MtrunA17Chr1_47786274(1),MtrunA17Chr1_47786296(1),MtrunA17Chr1_47786305(1),MtrunA17Chr1_47786810(1),MtrunA17Chr1_47788864(1)	MtrunA17Chr1g0201421	No	0.098421	0.390064	0.185154	0.730208	14.099	12.0233	0.385845	NA	NA	NA	Medtr1g097935	chalcone and stilbene synthase family	P:GO:0009715; F:GO:0016210; P:GO:0009813	P:chalcone biosynthetic process; F:naringenin-chalcone synthase activity; P:flavonoid biosynthetic process	EC:2.3.1.74	Naringenin-chalcone synthase	IPR001099 (PFAM); IPR011141 (PIR); IPR012328 (PFAM); IPR016039 (G3DSA:3.40.47.GENE3D); IPR018088 (PROSITE); PTHR11877 (PANTHER),PTHR11877:SF41 (PANTHER)	F:GO:0003824; P:GO:0008152; P:GO:0009058	16.8.2.1	secondary metabolism.flavonoids.chalcones.naringenin-chalcone synthase	(p30076|chs8_medsa : 745.0) Chalcone synthase 8 (EC 2.3.1.74) (Naringenin-chalcone synthase 8) - Medicago sativa (Alfalfa) & (at5g13930 : 626.0) Encodes chalcone synthase (CHS), a key enzyme involved in the biosynthesis of flavonoids. Required for the accumulation of purple anthocyanins in leaves and stems. Also involved in the regulation of auxin transport and the modulation of root gravitropism…
	Ca	1	MtrunA17Chr1_47786015	1.83e-06	chr1:47785868..47788864	9	MtrunA17Chr1_47785868(1),MtrunA17Chr1_47785954(1),MtrunA17Chr1_47785977(1),MtrunA17Chr1_47786274(1),MtrunA17Chr1_47786296(1),MtrunA17Chr1_47786305(1),MtrunA17Chr1_47786810(1),MtrunA17Chr1_47788864(1)	MtrunA17Chr1g0201431	No	0	0	0	0	0	0.183814	0	NA	NA	NA	NA	LRR receptor-like kinase family	C:GO:0016020; C:GO:0016021; P:GO:0016310; F:GO:0016301	C:membrane; C:integral component of membrane; P:phosphorylation; F:kinase activity	NA	NA	IPR001611 (PFAM); PTHR27004 (PANTHER),PTHR27004:SF48 (PANTHER)	F:GO:0005515	35.2	not assigned.unknown	no hits & (original description: len=168 type=prot chr=MtrunA17Chr1 strand=+ gn=MtrunA17Chr1g0201431 begin=47788636 end=47789142 def=Putative transferase)
	Ca	1	MtrunA17Chr1_47786015	1.83e-06	chr1:47785868..47788864	9	MtrunA17Chr1_47785868(1),MtrunA17Chr1_47785954(1),MtrunA17Chr1_47785977(1),MtrunA17Chr1_47786274(1),MtrunA17Chr1_47786296(1),MtrunA17Chr1_47786305(1),MtrunA17Chr1_47786810(1),MtrunA17Chr1_47788864(1)	MtrunA17Chr1g0201441	No	0	0	3.5482	0	0	2.33971	0	NA	NA	NA	NA	LRR receptor-like kinase family	C:GO:0016020; C:GO:0016021; P:GO:0016310; F:GO:0016740; F:GO:0016301	C:membrane; C:integral component of membrane; P:phosphorylation; F:transferase activity; F:kinase activity	NA	NA	PTHR27004 (PANTHER),PTHR27004:SF83 (PANTHER),CYTOPLASMIC_DOMAIN (unknown),NON_CYTOPLASMIC_DOMAIN (unknown),TRANSMEMBRANE (unknown)	no GO terms	35.2	not assigned.unknown	no hits & (original description: len=82 begin=47789957 type=prot gn=MtrunA17Chr1g0201441 strand=+ chr=MtrunA17Chr1 end=47790205 def=Putative transferase)
	Ca	1	MtrunA17Chr1_47786015	1.83e-06	chr1:47785868..47788864	9	MtrunA17Chr1_47785868(1),MtrunA17Chr1_47785954(1),MtrunA17Chr1_47785977(1),MtrunA17Chr1_47786274(1),MtrunA17Chr1_47786296(1),MtrunA17Chr1_47786305(1),MtrunA17Chr1_47786810(1),MtrunA17Chr1_47788864(1)	MtrunA17Chr1g0201451	No	2.30316	1.45078	7.05591	4.12421	5.5652	19.8908	9.31103	NA	NA	NA	Medtr1g097955	carboxypeptidase D	C:GO:0005615; F:GO:0008270; P:GO:0010082; F:GO:0004181; P:GO:0006518; C:GO:0016021; F:GO:0004185; P:GO:0016485	C:extracellular space; F:zinc ion binding; P:regulation of root meristem growth; F:metallocarboxypeptidase activity; P:peptide metabolic process; C:integral component of membrane; F:serine-type carboxypeptidase activity; P:protein processing	EC:3.4.17; EC:3.4.16	Acting on peptide bonds (peptidases); Acting on peptide bonds (peptidases)	IPR000834 (PRINTS); IPR008969 (SUPERFAMILY); IPR014766 (G3DSA:2.60.40.GENE3D); G3DSA:3.40.630.10 (GENE3D),PTHR11532 (PANTHER),PTHR11532:SF68 (PANTHER),CYTOPLASMIC_DOMAIN (unknown),NON_CYTOPLASMIC_DOMAIN (unknown),SIGNAL_PEPTIDE (unknown),SIGNAL_PEPTIDE_C_REGION (unknown),SIGNAL_PEPTIDE_H_REGION (unknown),SIGNAL_PEPTIDE_N_REGION (unknown),TRANSMEMBRANE (unknown),SignalP-TM (SIGNALP),SignalP-noTM (…	F:GO:0008270; F:GO:0004181; P:GO:0006508	29.5	protein.degradation	(at1g71696 : 610.0) Encodes a Putative Zn2+ carboxypeptidase, 4 splice variants have been identified but not characterized for different functions and/or expression patterns.SOL1 isolated as a suppressor of root- specific overexpression of CLE19, a clavata3 like gene. sol1 partially suppresses the short root phenotype caused by CLE19 overexpression.; SUPPRESSOR OF LLP1 1 (SOL1); FUNCTIONS IN: met…
	Ca	8	MtrunA17Chr8_27173761	1.9e-06	chr8:27173761..27173790	3	MtrunA17Chr8_27173782(1),MtrunA17Chr8_27173790(1)	MtrunA17Chr8g0362641	No	1.26868	0.221986	2.81745	0.137028	0.305749	0.669025	3.23626	NA	NA	NA	Medtr8g469180	paired amphipathic helix Sin3-like 4 isoform X1	P:GO:0006355	P:regulation of transcription, DNA-templated	NA	NA	IPR003822 (G3DSA:1.20.1160.GENE3D); PTHR12346 (PANTHER),PTHR12346:SF11 (PANTHER)	no GO terms	35.2	not assigned.unknown	no hits & (original description: len=285 begin=27169845 type=prot strand=+ chr=MtrunA17Chr8 gn=MtrunA17Chr8g0362641 end=27174565 def=Putative transcription regulator Others family)
	Ca	8	MtrunA17Chr8_27173761	1.9e-06	chr8:27173761..27173790	3	MtrunA17Chr8_27173782(1),MtrunA17Chr8_27173790(1)	MtrunA17Chr8g0362651	No
	Ca	4	MtrunA17Chr4_25662894	1.91e-06	chr4:25658896..25670488	5	MtrunA17Chr4_25658896(1),MtrunA17Chr4_25665810(1),MtrunA17Chr4_25668616(1),MtrunA17Chr4_25670488(1)	MtrunA17Chr4g0024811	No	0.320894	0.370954	0.188942	1.00489	1.33892	1.75231	0.629282	NA	NA	NA	NA	RNA-directed DNA polymerase (Reverse transcriptase) Ribonuclease H	P:GO:0090502; F:GO:0003676; F:GO:0004523; F:GO:0003964; F:GO:0004190; P:GO:0006508; P:GO:0015074; P:GO:0006278	P:RNA phosphodiester bond hydrolysis, endonucleolytic; F:nucleic acid binding; F:RNA-DNA hybrid ribonuclease activity; F:RNA-directed DNA polymerase activity; F:aspartic-type endopeptidase activity; P:proteolysis; P:DNA integration; P:RNA-dependent DNA replication	NA	NA	NA	NA	35.2	not assigned.unknown	no hits & (original description: len=152 chr=MtrunA17Chr4 strand=- gn=MtrunA17Chr4g0024811 type=prot begin=25657882 end=25667740 def=hypothetical protein)
	Ca	4	MtrunA17Chr4_25662894	1.91e-06	chr4:25658896..25670488	5	MtrunA17Chr4_25658896(1),MtrunA17Chr4_25665810(1),MtrunA17Chr4_25668616(1),MtrunA17Chr4_25670488(1)	MtrunA17Chr4g0024821	No	0.53861	0.27142	0	1.81505	3.1153	1.96153	0.459365	NA	NA	NA	NA	---NA---	NA	NA	NA	NA	NA	NA	35.2	not assigned.unknown	no hits & (original description: len=42 end=25671856 type=prot chr=MtrunA17Chr4 strand=- gn=MtrunA17Chr4g0024821 begin=25671132 def=hypothetical protein)
	Ca	4	MtrunA17Chr4_25662894	1.91e-06	chr4:25658896..25670488	5	MtrunA17Chr4_25658896(1),MtrunA17Chr4_25665810(1),MtrunA17Chr4_25668616(1),MtrunA17Chr4_25670488(1)	MtrunA17Chr4g0024831	No	0.159324	0.458263	0.558668	1.2927	1.22442	1.96474	0.859754	NA	NA	NA	Medtr4g049300	hypothetical protein MTR_4g049300	NA	NA	NA	NA	NA	NA	35.2	not assigned.unknown	no hits & (original description: len=93 end=25679312 type=prot chr=MtrunA17Chr4 gn=MtrunA17Chr4g0024831 strand=- begin=25674502 def=hypothetical protein)
	Ca	4	MtrunA17Chr4_41172726	1.97e-06	chr4:41172726..41172726	1	NONE	MtrunA17Chr4g0044321	No	0.106463	0	0	0.048146	0	0.0701253	0	NA	NA	NA	NA	Retrotransposable element partial	F:GO:0003676; P:GO:0015074; F:GO:0016740	F:nucleic acid binding; P:DNA integration; F:transferase activity	NA	NA	IPR000504 (PFAM); IPR001584 (PROFILE); IPR012337 (G3DSA:3.30.420.GENE3D); IPR012677 (G3DSA:3.30.70.GENE3D); PTHR24559 (PANTHER),PTHR24559:SF227 (PANTHER),SSF56672 (SUPERFAMILY)	F:GO:0003676; F:GO:0000166; P:GO:0015074	27.1.1	RNA.processing.splicing	(at2g47580 : 120.0) encodes spliceosomal protein U1A; spliceosomal protein U1A (U1A); FUNCTIONS IN: RNA binding, nucleotide binding, nucleic acid binding; INVOLVED IN: response to salt stress, nuclear mRNA splicing, via spliceosome; LOCATED IN: nucleolus, nucleus, U1 snRNP; EXPRESSED IN: 23 plant structures; EXPRESSED DURING: 15 growth stages; CONTAINS InterPro DOMAIN/s: RNA recognition motif, RN…
	Ca	3	MtrunA17Chr3_33857023	2.18e-06	chr3:33857023..33857023	1	NONE	MtrunA17Chr3g0111511	No	2.36401	5.33374	15.3125	2.64098	3.96012	0.937397	0.381235	NA	NA	NA	Medtr3g067725	Inositol-tetrakisphosphate 1-kinase 4	F:GO:0000287; P:GO:0032957; F:GO:0005524; P:GO:0010264; C:GO:0005829; F:GO:0047325; F:GO:0052726; P:GO:0016310; F:GO:0052725	F:magnesium ion binding; P:inositol trisphosphate metabolic process; F:ATP binding; P:myo-inositol hexakisphosphate biosynthetic process; C:cytosol; F:inositol tetrakisphosphate 1-kinase activity; F:inositol-1,3,4-trisphosphate 5-kinase activity; P:phosphorylation; F:inositol-1,3,4-trisphosphate 6-kinase activity	EC:2.7.1.134; EC:2.7.1.159	Inositol-tetrakisphosphate 1-kinase; Inositol-1,3,4-trisphosphate 5/6-kinase	IPR008656 (PANTHER); IPR017418 (PIR); PTHR14217:SF10 (PANTHER),SSF56059 (SUPERFAMILY)	F:GO:0000287; P:GO:0032957; F:GO:0005524; F:GO:0047325; C:GO:0005622	30.4.5	signalling.phosphinositides.inositol-1,3,4-trisphosphate 5/6-kinase	(at2g43980 : 460.0) "inositol 1,3,4-trisphosphate 5/6-kinase 4" (ITPK4); FUNCTIONS IN: magnesium ion binding, inositol-1,3,4-trisphosphate 5/6-kinase activity, catalytic activity, ATP binding, inositol tetrakisphosphate 1-kinase activity; INVOLVED IN: inositol trisphosphate metabolic process; LOCATED IN: intracellular; EXPRESSED IN: 22 plant structures; EXPRESSED DURING: 13 growth stages; CONTAIN…
	Ca	3	MtrunA17Chr3_33857023	2.18e-06	chr3:33857023..33857023	1	NONE	MtrunA17Chr3g0111521	No	1.50287	0.526541	3.35031	9.49417	10.7264	2.83501	0.896539	NA	NA	NA	Medtr3g067730	plastid movement impaired	NA	NA	NA	NA	IPR025322 (PFAM); PTHR33148 (PANTHER),PTHR33148:SF14 (PANTHER)	no GO terms	35.2	not assigned.unknown	(at5g37840 : 162.0) BEST Arabidopsis thaliana protein match is: plastid movement impaired 2 (TAIR:AT1G66480.1); Has 1807 Blast hits to 1807 proteins in 277 species: Archae - 0; Bacteria - 0; Metazoa - 736; Fungi - 347; Plants - 385; Viruses - 0; Other Eukaryotes - 339 (source: NCBI BLink). & (reliability: 324.0) & (original description: len=217 end=33854675 type=prot strand=- gn=MtrunA17Chr3g0111…
	Ca	3	MtrunA17Chr3_33857023	2.18e-06	chr3:33857023..33857023	1	NONE	MtrunA17Chr3g0111531	No	2.05103	0.139671	2.79902	1.58064	1.12218	4.59528	4.29407	NA	NA	NA	Medtr3g067745	hypothetical protein MTR_3g067745	NA	NA	NA	NA	Coil (COIL)	no GO terms	35.2	not assigned.unknown	no hits & (original description: len=246 end=33863678 begin=33861829 chr=MtrunA17Chr3 strand=- gn=MtrunA17Chr3g0111531 type=prot def=hypothetical protein)
	Ca	8	MtrunA17Chr8_7857839	2.38e-06	chr8:7857839..7857839	2	MtrunA17Chr8_7857839(1)	MtrunA17Chr8g0344681	No	7.3363	10.2699	33.9729	52.7113	48.8736	44.3238	14.8842	NA	NA	NA	Medtr8g022290	trihelix transcription factor ASIL2	P:GO:0009793; F:GO:0044212; F:GO:0043565; P:GO:0010029; P:GO:0048831; C:GO:0005730; P:GO:0010431	P:embryo development ending in seed dormancy; F:transcription regulatory region DNA binding; F:sequence-specific DNA binding; P:regulation of seed germination; P:regulation of shoot system development; C:nucleolus; P:seed maturation	NA	NA	Coil (COIL),PTHR31307 (PANTHER),PTHR31307:SF32 (PANTHER),PF13837 (PFAM)	no GO terms	27.3.30	RNA.regulation of transcription.Trihelix, Triple-Helix transcription factor family	(at3g14180 : 223.0) sequence-specific DNA binding transcription factors; BEST Arabidopsis thaliana protein match is: 6B-interacting protein 1-like 1 (TAIR:AT1G54060.1); Has 515 Blast hits to 439 proteins in 35 species: Archae - 0; Bacteria - 0; Metazoa - 58; Fungi - 2; Plants - 432; Viruses - 0; Other Eukaryotes - 23 (source: NCBI BLink). & (gnl|cdd|39483 : 142.0) no description available & (reli…
	Ca	8	MtrunA17Chr8_7857839	2.38e-06	chr8:7857839..7857839	2	MtrunA17Chr8_7857839(1)	MtrunA17Chr8g0344691	No	283.746	115.535	497.905	947.643	512.129	2.73752	0	NA	NA	NA	NA	---NA---	NA	NA	NA	NA	NA	NA	35.2	not assigned.unknown	no hits & (original description: len=70 end=7858590 begin=7858378 chr=MtrunA17Chr8 strand=+ gn=MtrunA17Chr8g0344691 type=prot def=hypothetical protein)
	Ca	8	MtrunA17Chr8_7857839	2.38e-06	chr8:7857839..7857839	2	MtrunA17Chr8_7857839(1)	MtrunA17Chr8g0344711	No	8.95193	0.818342	38.1804	1.89431	4.93121	38.4104	9.21228	NA	NA	NA	Medtr8g022300	dormancy auxin associated	C:GO:0016020; C:GO:0016021	C:membrane; C:integral component of membrane	NA	NA	IPR008406 (PFAM); PTHR33565 (PANTHER),PTHR33565:SF7 (PANTHER)	no GO terms	35.2	not assigned.unknown	no hits & (original description: len=108 end=7863381 gn=MtrunA17Chr8g0344711 strand=- chr=MtrunA17Chr8 type=prot begin=7861787 def=Putative dormancy/auxin associated protein)
	Ca	8	MtrunA17Chr8_7857839	2.38e-06	chr8:7857839..7857839	2	MtrunA17Chr8_7857839(1)	MtrunA17Chr8g0344701	No
	Ca	5	MtrunA17Chr5_41190505	2.42e-06	chr5:41189474..41190693	15	MtrunA17Chr5_41189474(1),MtrunA17Chr5_41189601(1),MtrunA17Chr5_41189828(1),MtrunA17Chr5_41189866(1),MtrunA17Chr5_41189876(1),MtrunA17Chr5_41189907(1),MtrunA17Chr5_41190518(1),MtrunA17Chr5_41190520(1),MtrunA17Chr5_41190530(1),MtrunA17Chr5_41190597(1),MtrunA17Chr5_41190605(1),MtrunA17Chr5_41190607(1),MtrunA17Chr5_41190673(1),MtrunA17Chr5_41190693(1)	MtrunA17Chr5g0443351	No	1.20852	0.841005	3.07533	6.89201	2.7989	17.1556	8.7595	CMGC_MAPK	NA	NA	Medtr5g091680	MAP kinase	F:GO:0005524; P:GO:0000165; F:GO:0004707; C:GO:0005622	F:ATP binding; P:MAPK cascade; F:MAP kinase activity; C:intracellular	EC:2.7.11.24	Mitogen-activated protein kinase	IPR000719 (PFAM); IPR003527 (PROSITE); IPR011009 (SUPERFAMILY); IPR017441 (PROSITE); G3DSA:1.10.510.10 (GENE3D),G3DSA:3.30.200.20 (GENE3D),PTHR24055 (PANTHER),PTHR24055:SF297 (PANTHER)	F:GO:0005524; F:GO:0004707; F:GO:0004672; P:GO:0006468	30.6	signalling.MAP kinases	(q5zci1|mpk10_orysa : 725.0) Mitogen-activated protein kinase 10 (EC 2.7.11.24) (MAP kinase 10) - Oryza sativa (Rice) & (at2g42880 : 703.0) member of MAP Kinase; MAP kinase 20 (MPK20); CONTAINS InterPro DOMAIN/s: Protein kinase, ATP binding site (InterPro:IPR017441), MAP kinase, conserved site (InterPro:IPR003527), Protein kinase, catalytic domain (InterPro:IPR000719), Serine/threonine-protein ki…
	Ca	5	MtrunA17Chr5_41190505	2.42e-06	chr5:41189474..41190693	15	MtrunA17Chr5_41189474(1),MtrunA17Chr5_41189601(1),MtrunA17Chr5_41189828(1),MtrunA17Chr5_41189866(1),MtrunA17Chr5_41189876(1),MtrunA17Chr5_41189907(1),MtrunA17Chr5_41190518(1),MtrunA17Chr5_41190520(1),MtrunA17Chr5_41190530(1),MtrunA17Chr5_41190597(1),MtrunA17Chr5_41190605(1),MtrunA17Chr5_41190607(1),MtrunA17Chr5_41190673(1),MtrunA17Chr5_41190693(1)	MtrunA17Chr5g0443361	No	7.20994	3.9116	13.6929	2.37974	7.31729	10.0754	24.775	NA	NA	NA	Medtr5g091690	transcription factor PAR1	F:GO:0046983	F:protein dimerization activity	NA	NA	Coil (COIL),PTHR33124 (PANTHER),PTHR33124:SF18 (PANTHER)	no GO terms	35.2	not assigned.unknown	no hits & (original description: len=147 end=41195089 type=prot gn=MtrunA17Chr5g0443361 strand=+ chr=MtrunA17Chr5 begin=41193696 def=hypothetical protein)
	Ca	4	MtrunA17Chr4_40951307	2.53e-06	chr4:40951307..40952036	2	MtrunA17Chr4_40952036(1)	MtrunA17Chr4g0043981	No	0.730577	1.64762	3.90907	5.10276	4.57777	10.3792	4.24593	NA	NA	NA	Medtr4g084660	P-loop nucleoside triphosphate hydrolase superfamily	F:GO:0005524; P:GO:0006206; P:GO:0043097; F:GO:0004849; C:GO:0016021; P:GO:0006222; C:GO:0005829; P:GO:0016310; F:GO:0016787	F:ATP binding; P:pyrimidine nucleobase metabolic process; P:pyrimidine nucleoside salvage; F:uridine kinase activity; C:integral component of membrane; P:UMP biosynthetic process; C:cytosol; P:phosphorylation; F:hydrolase activity	EC:2.7.1.48	Uridine kinase	IPR000764 (PRINTS); IPR003593 (SMART); IPR006083 (PFAM); IPR023577 (G3DSA:2.40.320.GENE3D); IPR027417 (G3DSA:3.40.50.GENE3D); PTHR10285 (PANTHER),PTHR10285:SF95 (PANTHER),CYTOPLASMIC_DOMAIN (unknown),NON_CYTOPLASMIC_DOMAIN (unknown),TRANSMEMBRANE (unknown),TMhelix (TMHMM)	F:GO:0005524; P:GO:0008152; F:GO:0016301	23.3.2.2	nucleotide metabolism.salvage.nucleoside kinases.uridine kinase	(at2g01460 : 1345.0) P-loop containing nucleoside triphosphate hydrolases superfamily protein; FUNCTIONS IN: nucleoside-triphosphatase activity, nucleotide binding, kinase activity, phosphotransferase activity, alcohol group as acceptor, ATP binding; INVOLVED IN: biosynthetic process, metabolic process; LOCATED IN: cellular_component unknown; EXPRESSED IN: 6 plant structures; EXPRESSED DURING: 4 …
	Ca	5	MtrunA17Chr5_42824248	2.55e-06	chr5:42822678..42824248	2	MtrunA17Chr5_42822678(1)	MtrunA17Chr5g0446121	No	0	0	0	20.36	642.172	2.01993	0	NA	NA	NA	NA	---NA---	NA	NA	NA	NA	NA	NA	35.2	not assigned.unknown	no hits & (original description: len=46 end=42819252 begin=42816423 gn=MtrunA17Chr5g0446121 strand=+ chr=MtrunA17Chr5 type=prot def=hypothetical protein)
	Ca	5	MtrunA17Chr5_42824248	2.55e-06	chr5:42822678..42824248	2	MtrunA17Chr5_42822678(1)	MtrunA17Chr5g0446131	No	0.027265	0	0	0.674923	16.6724	40.4514	0	NA	NA	NA	Medtr5g095230	cytochrome P450 family 72	F:GO:0003997; F:GO:0005506; F:GO:0016705; C:GO:0016021; P:GO:0055114; F:GO:0004497; F:GO:0020037	F:acyl-CoA oxidase activity; F:iron ion binding; F:oxidoreductase activity, acting on paired donors, with incorporation or reduction of molecular oxygen; C:integral component of membrane; P:oxidation-reduction process; F:monooxygenase activity; F:heme binding	EC:1.3.3.6	Acyl-CoA oxidase	IPR001128 (PRINTS); IPR002401 (PRINTS); IPR017972 (PROSITE); G3DSA:1.10.630.10 (GENE3D),PTHR24282 (PANTHER),PTHR24282:SF71 (PANTHER),CYTOPLASMIC_DOMAIN (unknown),NON_CYTOPLASMIC_DOMAIN (unknown),TRANSMEMBRANE (unknown),TMhelix (TMHMM)	F:GO:0005506; P:GO:0055114; F:GO:0020037	26.1	misc.cytochrome P450	(at3g14690 : 565.0) putative cytochrome P450; "cytochrome P450, family 72, subfamily A, polypeptide 15" (CYP72A15); FUNCTIONS IN: electron carrier activity, monooxygenase activity, iron ion binding, oxygen binding, heme binding; INVOLVED IN: response to cyclopentenone; LOCATED IN: endomembrane system; EXPRESSED IN: 22 plant structures; EXPRESSED DURING: 13 growth stages; CONTAINS InterPro DOMAIN/…
	Ca	3	MtrunA17Chr3_37988526	2.6e-06	chr3:37988526..37988526	1	NONE	MtrunA17Chr3g0116881	No	0.039515	0	0	0.265522	0	0	0	NA	NA	NA	Medtr3g076770	anthranilate synthase alpha 1	P:GO:0000162; F:GO:0004049	P:tryptophan biosynthetic process; F:anthranilate synthase activity	EC:4.1.3.27	Anthranilate synthase	IPR005256 (TIGRFAMs); IPR005801 (G3DSA:3.60.120.GENE3D); IPR006805 (PFAM); IPR015890 (PFAM); IPR019999 (PRINTS); PTHR11236 (PANTHER),PTHR11236:SF27 (PANTHER),NON_CYTOPLASMIC_DOMAIN (unknown),SIGNAL_PEPTIDE (unknown),SIGNAL_PEPTIDE_C_REGION (unknown),SIGNAL_PEPTIDE_H_REGION (unknown),SIGNAL_PEPTIDE_N_REGION (unknown),SignalP-TM (SIGNALP)	P:GO:0000162; P:GO:0009058; F:GO:0004049	13.1.6.5.1	amino acid metabolism.synthesis.aromatic aa.tryptophan.anthranilate synthase	(at5g05730 : 714.0) ASA1 encodes the alpha subunit of anthranilate synthase, which catalyzes the rate-limiting step of tryptophan synthesis. ASA1 is induced by ethylene, and forms a link between ethylene signalling and auxin synthesis in roots.; anthranilate synthase alpha subunit 1 (ASA1); CONTAINS InterPro DOMAIN/s: Anthranilate synthase component I, N-terminal (InterPro:IPR006805), Chorismate …
	Ca	6	MtrunA17Chr6_8396600	2.77e-06	chr6:8394470..8397734	15	MtrunA17Chr6_8394470(1),MtrunA17Chr6_8394693(1),MtrunA17Chr6_8394744(1),MtrunA17Chr6_8394797(1),MtrunA17Chr6_8395384(1),MtrunA17Chr6_8395384(1),MtrunA17Chr6_8395480(1),MtrunA17Chr6_8395480(1),MtrunA17Chr6_8396631(1),MtrunA17Chr6_8396644(1),MtrunA17Chr6_8396937(1),MtrunA17Chr6_8396990(1),MtrunA17Chr6_8397101(1),MtrunA17Chr6_8397734(1)	MtrunA17Chr6g0459151	No	7.69201	5.1767	13.7739	8.26452	9.06311	20.0419	16.4812	NA	NA	NA	Medtr6g023350	COP9 signalosome complex subunit 3	C:GO:0005829; C:GO:0000502; C:GO:0008180; P:GO:0006511; P:GO:0010388; P:GO:0010971	C:cytosol; C:proteasome complex; C:COP9 signalosome; P:ubiquitin-dependent protein catabolic process; P:cullin deneddylation; P:positive regulation of G2/M transition of mitotic cell cycle	NA	NA	IPR000717 (PFAM); IPR011991 (G3DSA:1.10.10.GENE3D); PTHR10758 (PANTHER),PTHR10758:SF5 (PANTHER),SM00753 (SMART)	F:GO:0005515	33.99	development.unspecified	(at5g14250 : 494.0) Encodes subunit 3 of the COP9 signalosome.; CONSTITUTIVE PHOTOMORPHOGENIC 13 (COP13); CONTAINS InterPro DOMAIN/s: Proteasome component (PCI) domain (InterPro:IPR000717); Has 402 Blast hits to 401 proteins in 151 species: Archae - 0; Bacteria - 0; Metazoa - 218; Fungi - 81; Plants - 54; Viruses - 0; Other Eukaryotes - 49 (source: NCBI BLink). & (gnl|cdd|37793 : 367.0) no descri…
	Ca	6	MtrunA17Chr6_8396600	2.77e-06	chr6:8394470..8397734	15	MtrunA17Chr6_8394470(1),MtrunA17Chr6_8394693(1),MtrunA17Chr6_8394744(1),MtrunA17Chr6_8394797(1),MtrunA17Chr6_8395384(1),MtrunA17Chr6_8395384(1),MtrunA17Chr6_8395480(1),MtrunA17Chr6_8395480(1),MtrunA17Chr6_8396631(1),MtrunA17Chr6_8396644(1),MtrunA17Chr6_8396937(1),MtrunA17Chr6_8396990(1),MtrunA17Chr6_8397101(1),MtrunA17Chr6_8397734(1)	MtrunA17Chr6g0459161	No	106.545	40.6149	104.521	59.16	73.376	0	0	NA	NA	NA	NA	---NA---	NA	NA	NA	NA	NA	NA	35.2	not assigned.unknown	no hits & (original description: len=41 begin=8388005 chr=MtrunA17Chr6 strand=+ gn=MtrunA17Chr6g0459161 type=prot end=8390525 def=hypothetical protein)
	Ca	6	MtrunA17Chr6_8396600	2.77e-06	chr6:8394470..8397734	15	MtrunA17Chr6_8394470(1),MtrunA17Chr6_8394693(1),MtrunA17Chr6_8394744(1),MtrunA17Chr6_8394797(1),MtrunA17Chr6_8395384(1),MtrunA17Chr6_8395384(1),MtrunA17Chr6_8395480(1),MtrunA17Chr6_8395480(1),MtrunA17Chr6_8396631(1),MtrunA17Chr6_8396644(1),MtrunA17Chr6_8396937(1),MtrunA17Chr6_8396990(1),MtrunA17Chr6_8397101(1),MtrunA17Chr6_8397734(1)	MtrunA17Chr6g0459171	No	1.02314	1.44332	3.09986	1.78036	3.11271	7.29168	4.65267	NA	NA	NA	Medtr6g023370	ruvB 1	C:GO:0005634; F:GO:0005524; F:GO:0043141; P:GO:0006351; P:GO:0032508; P:GO:0006355	C:nucleus; F:ATP binding; F:ATP-dependent 5'-3' DNA helicase activity; P:transcription, DNA-templated; P:DNA duplex unwinding; P:regulation of transcription, DNA-templated	EC:3.6.1	Acting on acid anhydrides	IPR010339 (PFAM); IPR012340 (SUPERFAMILY); IPR027238 (PANTHER); IPR027417 (G3DSA:3.40.50.GENE3D); PTHR11093:SF7 (PANTHER)	F:GO:0005524; F:GO:0003678; F:GO:0043141	33.99	development.unspecified	(at5g22330 : 329.0) RESISTANCE TO PSEUDOMONAS SYRINGAE PV MACULICOLA INTERACTOR 1 (RIN1); FUNCTIONS IN: protein binding; INVOLVED IN: meristem development, regulation of defense response to fungus, incompatible interaction; LOCATED IN: nucleolus, nucleus, chloroplast; EXPRESSED IN: 22 plant structures; EXPRESSED DURING: 13 growth stages; CONTAINS InterPro DOMAIN/s: TIP49, C-terminal (InterPro:IPR…
	Ca	6	MtrunA17Chr6_8396600	2.77e-06	chr6:8394470..8397734	15	MtrunA17Chr6_8394470(1),MtrunA17Chr6_8394693(1),MtrunA17Chr6_8394744(1),MtrunA17Chr6_8394797(1),MtrunA17Chr6_8395384(1),MtrunA17Chr6_8395384(1),MtrunA17Chr6_8395480(1),MtrunA17Chr6_8395480(1),MtrunA17Chr6_8396631(1),MtrunA17Chr6_8396644(1),MtrunA17Chr6_8396937(1),MtrunA17Chr6_8396990(1),MtrunA17Chr6_8397101(1),MtrunA17Chr6_8397734(1)	MtrunA17Chr6g0459181	No	0	0.147201	0.228871	0.804678	0	0.252866	0	NA	NA	NA	Medtr6g023370	ruvB 1	C:GO:0005634; F:GO:0005524; F:GO:0043141; P:GO:0006351; P:GO:0032508; P:GO:0006355	C:nucleus; F:ATP binding; F:ATP-dependent 5'-3' DNA helicase activity; P:transcription, DNA-templated; P:DNA duplex unwinding; P:regulation of transcription, DNA-templated	EC:3.6.1	Acting on acid anhydrides	IPR010339 (PFAM); IPR027238 (PANTHER); IPR027417 (G3DSA:3.40.50.GENE3D); G3DSA:1.10.8.60 (GENE3D),PTHR11093:SF7 (PANTHER)	F:GO:0005524; F:GO:0003678; F:GO:0043141	33.99	development.unspecified	(at5g22330 : 326.0) RESISTANCE TO PSEUDOMONAS SYRINGAE PV MACULICOLA INTERACTOR 1 (RIN1); FUNCTIONS IN: protein binding; INVOLVED IN: meristem development, regulation of defense response to fungus, incompatible interaction; LOCATED IN: nucleolus, nucleus, chloroplast; EXPRESSED IN: 22 plant structures; EXPRESSED DURING: 13 growth stages; CONTAINS InterPro DOMAIN/s: TIP49, C-terminal (InterPro:IPR…
	Ca	6	MtrunA17Chr6_8396600	2.77e-06	chr6:8394470..8397734	15	MtrunA17Chr6_8394470(1),MtrunA17Chr6_8394693(1),MtrunA17Chr6_8394744(1),MtrunA17Chr6_8394797(1),MtrunA17Chr6_8395384(1),MtrunA17Chr6_8395384(1),MtrunA17Chr6_8395480(1),MtrunA17Chr6_8395480(1),MtrunA17Chr6_8396631(1),MtrunA17Chr6_8396644(1),MtrunA17Chr6_8396937(1),MtrunA17Chr6_8396990(1),MtrunA17Chr6_8397101(1),MtrunA17Chr6_8397734(1)	MtrunA17Chr6g0459191	No	0.143629	0	0	0	0.253268	1.06065	0.811187	NA	NA	NA	Medtr6g023380	translation elongation factor EF	F:GO:0005525; F:GO:0003746; P:GO:0006414	F:GTP binding; F:translation elongation factor activity; P:translational elongation	NA	NA	IPR009000 (SUPERFAMILY); IPR027417 (G3DSA:3.40.50.GENE3D); G3DSA:2.40.30.10 (GENE3D),PTHR43636 (PANTHER),PTHR43636:SF1 (PANTHER)	no GO terms	29.2.4	protein.synthesis.elongation	(at1g45332 : 281.0) Translation elongation factor EFG/EF2 protein; FUNCTIONS IN: translation factor activity, nucleic acid binding, translation elongation factor activity, ATP binding; INVOLVED IN: translational elongation; LOCATED IN: mitochondrion; CONTAINS InterPro DOMAIN/s: Protein synthesis factor, GTP-binding (InterPro:IPR000795), Translation elongation factor EFG/EF2, domain IV (InterPro:I…
	Ca	2	MtrunA17Chr2_16180419	2.83e-06	chr2:16180419..16180419	1	NONE	MtrunA17Chr2g0298181	No	0.309033	0.059896	0.566818	0.338918	0.206243	0.717552	0.722406	NA	NA	NA	Medtr2g036960	pentatricopeptide repeat-containing At2g34400	NA	NA	NA	NA	IPR002885 (PFAM); IPR011990 (G3DSA:1.25.40.GENE3D); PTHR24015 (PANTHER),PTHR24015:SF1330 (PANTHER)	F:GO:0005515	35.1.5	not assigned.no ontology.pentatricopeptide (PPR) repeat-containing protein	(at2g34400 : 645.0) Pentatricopeptide repeat (PPR-like) superfamily protein; CONTAINS InterPro DOMAIN/s: Pentatricopeptide repeat (InterPro:IPR002885); BEST Arabidopsis thaliana protein match is: Pentatricopeptide repeat (PPR) superfamily protein (TAIR:AT3G08820.1); Has 41759 Blast hits to 14424 proteins in 280 species: Archae - 0; Bacteria - 19; Metazoa - 208; Fungi - 170; Plants - 40611; Viruse…
	Ca	2	MtrunA17Chr2_16180419	2.83e-06	chr2:16180419..16180419	1	NONE	MtrunA17Chr2g0298191	No
	Ca	8	MtrunA17Chr8_15377448	2.98e-06	chr8:15377448..15377448	1	NONE	MtrunA17Chr8g0353591	No	0	0	0	0.055061	0.737142	2.84676	0	NA	NA	NA	Medtr8g040250	cytosolic sulfotransferase 15-like	F:GO:0008146	F:sulfotransferase activity	NA	NA	IPR000863 (PFAM); IPR027417 (G3DSA:3.40.50.GENE3D); PTHR11783 (PANTHER),PTHR11783:SF136 (PANTHER)	F:GO:0008146	11.8	lipid metabolism.exotics(steroids, squalene etc)	(at5g07010 : 322.0) Encodes a sulfotransferase that acts specifically on 11- and 12-hydroxyjasmonic acid. Transcript levels for this enzyme are increased by treatments with jasmonic acid (JA), 12-hydroxyJA, JA-isoleucine, and 12-oxyphytodienoic acid (a JA precursor).; sulfotransferase 2A (ST2A); CONTAINS InterPro DOMAIN/s: Sulfotransferase domain (InterPro:IPR000863); BEST Arabidopsis thaliana pr…
	Ca	8	MtrunA17Chr8_15377448	2.98e-06	chr8:15377448..15377448	1	NONE	MtrunA17Chr8g0353601	No
	Ca	8	MtrunA17Chr8_15377448	2.98e-06	chr8:15377448..15377448	1	NONE	MtrunA17Chr8g0353611	No
	Ca	7	MtrunA17Chr7_33957090	3.05e-06	chr7:33956781..33957090	3	MtrunA17Chr7_33956781(1),MtrunA17Chr7_33956841(1)	MtrunA17Chr7g0244751	Yes	1.14431	0	0	0	0	0	0	NA	NA	NA	Medtr7g073030	Lipid transfer	P:GO:0006869; C:GO:0016021; F:GO:0008289	P:lipid transport; C:integral component of membrane; F:lipid binding	NA	NA	IPR000528 (PRINTS); IPR016140 (SUPERFAMILY); G3DSA:1.10.110.10 (GENE3D),PTHR33076 (PANTHER),PTHR33076:SF31 (PANTHER),NON_CYTOPLASMIC_DOMAIN (unknown),SIGNAL_PEPTIDE (unknown),SIGNAL_PEPTIDE_C_REGION (unknown),SIGNAL_PEPTIDE_H_REGION (unknown),SIGNAL_PEPTIDE_N_REGION (unknown),SignalP-TM (SIGNALP),SignalP-noTM (SIGNALP),TMhelix (TMHMM)	P:GO:0006869; F:GO:0008289	35.2	not assigned.unknown	no hits & (original description: len=119 begin=33955855 strand=+ chr=MtrunA17Chr7 gn=MtrunA17Chr7g0244751 type=prot end=33956688 def=Putative plant lipid transfer protein/Par allergen)
	Ca	7	MtrunA17Chr7_43741655	3.05e-06	chr7:43741655..43741655	1	NONE	MtrunA17Chr7g0258451	No	0	0	0	0	0.076084	0.707721	0.0267865	RLK-Pelle_LRR-V	NA	NA	Medtr7g092910	STRUBBELIG-RECEPTOR FAMILY 2	F:GO:0005524; C:GO:0016021; F:GO:0004672; P:GO:0006468	F:ATP binding; C:integral component of membrane; F:protein kinase activity; P:protein phosphorylation	NA	NA	IPR000719 (PROFILE); IPR001245 (PFAM); IPR001611 (PFAM); IPR011009 (SUPERFAMILY); IPR013210 (PFAM); G3DSA:1.10.510.10 (GENE3D),G3DSA:3.30.200.20 (GENE3D),PTHR27001 (PANTHER),PTHR27001:SF343 (PANTHER),CYTOPLASMIC_DOMAIN (unknown),NON_CYTOPLASMIC_DOMAIN (unknown),SIGNAL_PEPTIDE (unknown),SIGNAL_PEPTIDE_C_REGION (unknown),SIGNAL_PEPTIDE_H_REGION (unknown),SIGNAL_PEPTIDE_N_REGION (unknown),TRANSMEMBR…	F:GO:0005524; F:GO:0005515; F:GO:0004672; P:GO:0006468	30.2.5	signalling.receptor kinases.leucine rich repeat V	(at5g06820 : 466.0) STRUBBELIG-receptor family 2 (SRF2); FUNCTIONS IN: protein serine/threonine kinase activity, kinase activity, ATP binding; INVOLVED IN: transmembrane receptor protein tyrosine kinase signaling pathway, protein amino acid phosphorylation; LOCATED IN: endomembrane system; EXPRESSED IN: flower; EXPRESSED DURING: petal differentiation and expansion stage; CONTAINS InterPro DOMAIN/…
	Ca	7	MtrunA17Chr7_26622449	3.19e-06	chr7:26622449..26622449	1	NONE	NA	No
	Ca	3	MtrunA17Chr3_13670940	3.24e-06	chr3:13670940..13670940	1	NONE	MtrunA17Chr3g0092331	No	0.761378	0.978227	2.23937	2.49273	4.33805	7.44102	4.19147	NA	NA	NA	Medtr3g037710	F-box SKIP23	F:GO:0003677; C:GO:0005634; P:GO:0006284; F:GO:0043140; C:GO:0005737; P:GO:0006260; P:GO:0032508; P:GO:0006310; F:GO:0009378; C:GO:0005694; P:GO:0006302	F:DNA binding; C:nucleus; P:base-excision repair; F:ATP-dependent 3'-5' DNA helicase activity; C:cytoplasm; P:DNA replication; P:DNA duplex unwinding; P:DNA recombination; F:four-way junction helicase activity; C:chromosome; P:double-strand break repair	NA	NA	IPR005174 (PFAM); PTHR13710 (PANTHER),PTHR13710:SF119 (PANTHER)	no GO terms	29.5.11.4.3.2	protein.degradation.ubiquitin.E3.SCF.FBOX	(at2g17030 : 122.0) CONTAINS InterPro DOMAIN/s: F-box domain, cyclin-like (InterPro:IPR001810), Protein of unknown function DUF295 (InterPro:IPR005174); BEST Arabidopsis thaliana protein match is: F-box family protein with a domain of unknown function (DUF295) (TAIR:AT2G17036.1); Has 414 Blast hits to 409 proteins in 12 species: Archae - 0; Bacteria - 0; Metazoa - 0; Fungi - 0; Plants - 414; Viru…
	Ca	3	MtrunA17Chr3_13670940	3.24e-06	chr3:13670940..13670940	1	NONE	MtrunA17Chr3g0092341	No	4.97894	3.97365	20.4987	9.56748	12.2499	27.0856	15.52	NA	NA	NA	Medtr3g037720	probable arabinosyltransferase ARAD1	F:GO:0050508; C:GO:0016021	F:glucuronosyl-N-acetylglucosaminyl-proteoglycan 4-alpha-N-acetylglucosaminyltransferase activity; C:integral component of membrane	EC:2.4.1.224	Glucuronosyl-N-acetylglucosaminyl-proteoglycan 4-alpha-N-	IPR004263 (PFAM); PTHR11062 (PANTHER),PTHR11062:SF145 (PANTHER),CYTOPLASMIC_DOMAIN (unknown),NON_CYTOPLASMIC_DOMAIN (unknown),TRANSMEMBRANE (unknown),TMhelix (TMHMM)	no GO terms	26.2	misc.UDP glucosyl and glucoronyl transferases	(at1g74680 : 553.0) Exostosin family protein; FUNCTIONS IN: catalytic activity; INVOLVED IN: biological_process unknown; LOCATED IN: endomembrane system, membrane; EXPRESSED IN: 22 plant structures; EXPRESSED DURING: 13 growth stages; CONTAINS InterPro DOMAIN/s: Exostosin-like (InterPro:IPR004263); BEST Arabidopsis thaliana protein match is: exostosin family protein (TAIR:AT3G45400.1); Has 1193 B…
	Ca	3	MtrunA17Chr3_13670940	3.24e-06	chr3:13670940..13670940	1	NONE	MtrunA17Chr3g0092351	No	0.129158	0	0.362314	0	0.560284	1.31869	0.807589	NA	NA	NA	Medtr3g037730	Clavata3 ESR (CLE) gene family member 11	NA	NA	NA	NA	PTHR36726 (PANTHER),PTHR36726:SF3 (PANTHER),NON_CYTOPLASMIC_DOMAIN (unknown),SIGNAL_PEPTIDE (unknown),SIGNAL_PEPTIDE_C_REGION (unknown),SIGNAL_PEPTIDE_H_REGION (unknown),SIGNAL_PEPTIDE_N_REGION (unknown),SignalP-noTM (SIGNALP)	no GO terms	35.2	not assigned.unknown	no hits & (original description: len=83 end=13676221 begin=13675576 chr=MtrunA17Chr3 gn=MtrunA17Chr3g0092351 strand=- type=prot def=hypothetical protein)
	Ca	8	MtrunA17Chr8_36519011	3.36e-06	chr8:36519011..36519011	1	NONE	MtrunA17Chr8g0374571	No	14.6002	30.4375	31.2329	39.1168	44.7712	100.962	94.5166	CAMK_OST1L	NA	NA	Medtr8g079560	serine threonine- kinase SRK2I	F:GO:0019903; P:GO:0009651; P:GO:0046777; P:GO:1902456; F:GO:0004674; P:GO:0042742; P:GO:0005985; P:GO:0040007; P:GO:0009414; C:GO:0005634; F:GO:0005524; P:GO:0006636; P:GO:0009737; P:GO:0048366; P:GO:0019432; P:GO:2000377; C:GO:0005829; P:GO:0010118; P:GO:0010359; P:GO:0035556	F:protein phosphatase binding; P:response to salt stress; P:protein autophosphorylation; P:regulation of stomatal opening; F:protein serine/threonine kinase activity; P:defense response to bacterium; P:sucrose metabolic process; P:growth; P:response to water deprivation; C:nucleus; F:ATP binding; P:unsaturated fatty acid biosynthetic process; P:response to abscisic acid; P:leaf development; P:tri…	EC:2.7.11	Transferring phosphorus-containing groups	IPR000719 (PFAM); IPR008271 (PROSITE); IPR011009 (SUPERFAMILY); IPR017441 (PROSITE); G3DSA:1.10.510.10 (GENE3D),G3DSA:3.30.200.20 (GENE3D),PTHR24343 (PANTHER),PTHR24343:SF265 (PANTHER)	F:GO:0005524; F:GO:0004672; P:GO:0006468	29.4.1	protein.postranslational modification.kinase	(at5g66880 : 612.0) encodes a member of SNF1-related protein kinases (SnRK2) whose activity is activated by ionic (salt) and non-ionic (mannitol) osmotic stress. Enzyme involved in the ABA signaling during seed germination, dormancy and seedling growth.; sucrose nonfermenting 1(SNF1)-related protein kinase 2.3 (SNRK2.3); FUNCTIONS IN: protein kinase activity, kinase activity; INVOLVED IN: in 8 pr…
	Ca	8	MtrunA17Chr8_36519011	3.36e-06	chr8:36519011..36519011	1	NONE	MtrunA17Chr8g0374581	No	0	0	0	0	0	0.324822	0	NA	AS2-LOB	transcription factor	Medtr8g079580	LOB domain-containing 36-like	NA	NA	NA	NA	IPR004883 (PFAM); Coil (COIL),PTHR31301 (PANTHER)	no GO terms	27.3.37	RNA.regulation of transcription.AS2,Lateral Organ Boundaries Gene Family	(gnl|cdd|66843 : 114.0) no description available & (at2g23660 : 112.0) LOB domain-containing protein 10 (LBD10); INVOLVED IN: biological_process unknown; EXPRESSED IN: 8 plant structures; EXPRESSED DURING: L mature pollen stage, M germinated pollen stage, 4 anthesis, petal differentiation and expansion stage; CONTAINS InterPro DOMAIN/s: Lateral organ boundaries, LOB (InterPro:IPR004883), Asymmetr…
	Ca	6	MtrunA17Chr6_24848278	4.12e-06	chr6:24848278..24848278	1	NONE	NA	No
	Ca	1	MtrunA17Chr1_48186725	4.17e-06	chr1:48184348..48186725	2	MtrunA17Chr1_48184348(1)	MtrunA17Chr1g0201931	No	0	0	0	0.291396	0	0.247421	0	NA	NA	NA	NA	Retrovirus-related Pol poly from transposon TNT 1-94	NA	NA	NA	NA	IPR013103 (PFAM); PTHR11439 (PANTHER),PTHR11439:SF215 (PANTHER),SSF56672 (SUPERFAMILY)	no GO terms	35.2	not assigned.unknown	(original description: len=108 end=48181662 begin=48180083 type=prot chr=MtrunA17Chr1 strand=- gn=MtrunA17Chr1g0201931 def=Putative RNA-directed DNA polymerase)
	Ca	1	MtrunA17Chr1_48193591	4.17e-06	chr1:48193591..48193591	1	NONE	MtrunA17Chr1g0201941	No	17.7021	23.7901	116.955	4.49597	32.7862	63.7886	60.0918	NA	MYB	transcription factor	Medtr1g098900	trihelix transcription factor GT-2-like	F:GO:0003677	F:DNA binding	NA	NA	IPR001005 (SMART); IPR009057 (G3DSA:1.10.10.GENE3D); IPR017877 (PROFILE); Coil (COIL),PTHR21654 (PANTHER),PTHR21654:SF42 (PANTHER),PF13837 (PFAM)	F:GO:0003677	27.3.30	RNA.regulation of transcription.Trihelix, Triple-Helix transcription factor family	(at1g76890 : 319.0) encodes a plant trihelix DNA-binding protein; GT2; CONTAINS InterPro DOMAIN/s: SANT, DNA-binding (InterPro:IPR001005), MYB-like (InterPro:IPR017877); BEST Arabidopsis thaliana protein match is: Duplicated homeodomain-like superfamily protein (TAIR:AT1G76880.1); Has 2646 Blast hits to 1586 proteins in 181 species: Archae - 0; Bacteria - 36; Metazoa - 813; Fungi - 181; Plants - …
	Ca	1	MtrunA17Chr1_48186725	4.17e-06	chr1:48184348..48186725	2	MtrunA17Chr1_48184348(1)	MtrunA17Chr1g0201921	No
	Ca	1	MtrunA17Chr1_10287373	4.36e-06	chr1:10287373..10287373	1	NONE	MtrunA17Chr1g0159651	No	0.311706	0.157077	0.480919	1.49482	0.676087	2.23008	2.01099	NA	NA	NA	NA	F-box interaction domain	NA	NA	NA	NA	IPR001810 (PFAM); IPR017451 (TIGRFAMs); G3DSA:1.20.1280.50 (GENE3D),PTHR31790 (PANTHER),PTHR31790:SF39 (PANTHER)	F:GO:0005515	29.5.11.4.3.2	protein.degradation.ubiquitin.E3.SCF.FBOX	(at3g23880 : 84.3) F-box and associated interaction domains-containing protein; FUNCTIONS IN: molecular_function unknown; INVOLVED IN: biological_process unknown; LOCATED IN: nucleus; EXPRESSED IN: 16 plant structures; EXPRESSED DURING: 10 growth stages; CONTAINS InterPro DOMAIN/s: F-box domain, cyclin-like (InterPro:IPR001810), F-box domain, Skp2-like (InterPro:IPR022364), F-box associated domai…
	Ca	1	MtrunA17Chr1_10287373	4.36e-06	chr1:10287373..10287373	1	NONE	MtrunA17Chr1g0159661	No	0.313805	0.158134	0.968313	1.13883	0.272255	0.302788	0.1917	NA	MADS-MIKC	transcription factor	Medtr1g029670	floral homeotic GLOBOSA	C:GO:0005634; F:GO:0003677; F:GO:0003700; P:GO:0006351; P:GO:0006355; F:GO:0046983	C:nucleus; F:DNA binding; F:transcription factor activity, sequence-specific DNA binding; P:transcription, DNA-templated; P:regulation of transcription, DNA-templated; F:protein dimerization activity	NA	NA	IPR002100 (PRINTS); IPR002487 (PFAM); Coil (COIL),PTHR11945 (PANTHER),PTHR11945:SF323 (PANTHER)	F:GO:0003677; C:GO:0005634; F:GO:0046983	33.99	development.unspecified	(q03378|glob_antma : 196.0) Floral homeotic protein GLOBOSA - Antirrhinum majus (Garden snapdragon) & (at5g20240 : 160.0) Floral homeotic gene encoding a MADS domain transcription factor. Required for the specification of petal and stamen identities.; PISTILLATA (PI); FUNCTIONS IN: DNA binding, sequence-specific DNA binding transcription factor activity; INVOLVED IN: regulation of transcription, …
	Ca	8	MtrunA17Chr8_49227592	4.42e-06	chr8:49216481..49242372	10	MtrunA17Chr8_49216481(1),MtrunA17Chr8_49216488(1),MtrunA17Chr8_49217458(1),MtrunA17Chr8_49220850(1),MtrunA17Chr8_49236757(1),MtrunA17Chr8_49240289(1),MtrunA17Chr8_49240417(1),MtrunA17Chr8_49240778(1),MtrunA17Chr8_49242372(1)	MtrunA17Chr8g0392701	No	185.623	50.9236	150.548	138.227	213.451	478.599	287.653	NA	WD40-like	transcription factor	Medtr8g106790	Guanine nucleotide-binding subunit beta	NA	NA	NA	NA	IPR001680 (PFAM); IPR015943 (G3DSA:2.130.10.GENE3D); IPR017986 (PROFILE); IPR019775 (PROSITE); IPR020472 (PRINTS); PTHR19868 (PANTHER),PTHR19868:SF2 (PANTHER)	F:GO:0005515	33.99	development.unspecified	(o24076|gblp_medsa : 623.0) Guanine nucleotide-binding protein subunit beta-like protein - Medicago sativa (Alfalfa) & (at3g18130 : 555.0) Encodes a protein with similarity to mammalian RACKs. RACKs function to shuttle activated protein kinase C to different subcellular sites and may also function as a scaffold through physical interactions with other proteins. RACK1C has no phenotype on its own …
	Ca	8	MtrunA17Chr8_49227592	4.42e-06	chr8:49216481..49242372	10	MtrunA17Chr8_49216481(1),MtrunA17Chr8_49216488(1),MtrunA17Chr8_49217458(1),MtrunA17Chr8_49220850(1),MtrunA17Chr8_49236757(1),MtrunA17Chr8_49240289(1),MtrunA17Chr8_49240417(1),MtrunA17Chr8_49240778(1),MtrunA17Chr8_49242372(1)	MtrunA17Chr8g0392711	No	0.697628	0.798984	1.20088	0.4932	0	0	1.97212	NA	NA	NA	Medtr8g106800	alpha-dioxygenase 2	F:GO:0004601; F:GO:0051213; F:GO:0004666; P:GO:0006979; P:GO:0098869; P:GO:0055114; F:GO:0020037	F:peroxidase activity; F:dioxygenase activity; F:prostaglandin-endoperoxide synthase activity; P:response to oxidative stress; P:cellular oxidant detoxification; P:oxidation-reduction process; F:heme binding	EC:1.14.99.1; EC:1.11.1.7	Prostaglandin-endoperoxide synthase; Peroxidase	IPR010255 (SUPERFAMILY); IPR019791 (G3DSA:1.10.640.GENE3D); PTHR11903 (PANTHER),PTHR11903:SF17 (PANTHER)	F:GO:0004601; P:GO:0006979; P:GO:0055114; F:GO:0020037	26.14	misc.oxygenases	(at1g73680 : 923.0) Encodes an alpha dioxygenase. Recombinant protein catalyzes the conversion of a wide range of fatty acids into 2(R)-hydroperoxy derivatives.; alpha dioxygenase (ALPHA DOX2); CONTAINS InterPro DOMAIN/s: Haem peroxidase (InterPro:IPR010255), Haem peroxidase, animal (InterPro:IPR002007); BEST Arabidopsis thaliana protein match is: Peroxidase superfamily protein (TAIR:AT3G01420.1)…
	Ca	8	MtrunA17Chr8_49227592	4.42e-06	chr8:49216481..49242372	10	MtrunA17Chr8_49216481(1),MtrunA17Chr8_49216488(1),MtrunA17Chr8_49217458(1),MtrunA17Chr8_49220850(1),MtrunA17Chr8_49236757(1),MtrunA17Chr8_49240289(1),MtrunA17Chr8_49240417(1),MtrunA17Chr8_49240778(1),MtrunA17Chr8_49242372(1)	MtrunA17Chr8g0392721	No	0	0	0	0	0	0	0	NA	NA	NA	NA	hypothetical protein MtrDRAFT_AC139526g46v2	C:GO:0016021	C:integral component of membrane	NA	NA	CYTOPLASMIC_DOMAIN (unknown),NON_CYTOPLASMIC_DOMAIN (unknown),SIGNAL_PEPTIDE (unknown),SIGNAL_PEPTIDE_C_REGION (unknown),SIGNAL_PEPTIDE_H_REGION (unknown),SIGNAL_PEPTIDE_N_REGION (unknown),TRANSMEMBRANE (unknown),PS51257 (PROFILE),SignalP-TM (SIGNALP),TMhelix (TMHMM)	no GO terms	35.2	not assigned.unknown	no hits & (original description: len=117 begin=49226410 type=prot chr=MtrunA17Chr8 strand=+ gn=MtrunA17Chr8g0392721 end=49227172 def=hypothetical protein)
	Ca	8	MtrunA17Chr8_49244078	4.42e-06	chr8:49236757..49256473	19	MtrunA17Chr8_49236757(1),MtrunA17Chr8_49240289(1),MtrunA17Chr8_49240417(1),MtrunA17Chr8_49240778(1),MtrunA17Chr8_49242372(1),MtrunA17Chr8_49244525(1),MtrunA17Chr8_49247058(1),MtrunA17Chr8_49247059(1),MtrunA17Chr8_49247267(1),MtrunA17Chr8_49247614(1),MtrunA17Chr8_49249270(1),MtrunA17Chr8_49249551(1),MtrunA17Chr8_49249722(1),MtrunA17Chr8_49250331(1),MtrunA17Chr8_49250751(1),MtrunA17Chr8_49255069(1)…	MtrunA17Chr8g0392731	No	15.033	7.4382	24.3659	15.5698	32.8362	75.4734	31.2156	NA	WD40-like	transcription factor	Medtr8g106820	66 kDa stress	C:GO:0005829	C:cytosol	NA	NA	IPR001680 (PFAM); IPR011047 (SUPERFAMILY); IPR015943 (G3DSA:2.130.10.GENE3D); IPR017986 (PROFILE); IPR019775 (PROSITE); PTHR19856 (PANTHER),PTHR19856:SF2 (PANTHER)	F:GO:0005515	33.99	development.unspecified	(at3g18060 : 945.0) transducin family protein / WD-40 repeat family protein; FUNCTIONS IN: nucleotide binding; INVOLVED IN: biological_process unknown; LOCATED IN: CUL4 RING ubiquitin ligase complex; EXPRESSED IN: 23 plant structures; EXPRESSED DURING: 14 growth stages; CONTAINS InterPro DOMAIN/s: WD40 repeat 2 (InterPro:IPR019782), WD40 repeat, conserved site (InterPro:IPR019775), WD40 repeat (I…
	Ca	8	MtrunA17Chr8_49227592	4.42e-06	chr8:49216481..49242372	10	MtrunA17Chr8_49216481(1),MtrunA17Chr8_49216488(1),MtrunA17Chr8_49217458(1),MtrunA17Chr8_49220850(1),MtrunA17Chr8_49236757(1),MtrunA17Chr8_49240289(1),MtrunA17Chr8_49240417(1),MtrunA17Chr8_49240778(1),MtrunA17Chr8_49242372(1)	MtrunA17Chr8g0392731	No	15.033	7.4382	24.3659	15.5698	32.8362	75.4734	31.2156	NA	WD40-like	transcription factor	Medtr8g106820	66 kDa stress	C:GO:0005829	C:cytosol	NA	NA	IPR001680 (PFAM); IPR011047 (SUPERFAMILY); IPR015943 (G3DSA:2.130.10.GENE3D); IPR017986 (PROFILE); IPR019775 (PROSITE); PTHR19856 (PANTHER),PTHR19856:SF2 (PANTHER)	F:GO:0005515	33.99	development.unspecified	(at3g18060 : 945.0) transducin family protein / WD-40 repeat family protein; FUNCTIONS IN: nucleotide binding; INVOLVED IN: biological_process unknown; LOCATED IN: CUL4 RING ubiquitin ligase complex; EXPRESSED IN: 23 plant structures; EXPRESSED DURING: 14 growth stages; CONTAINS InterPro DOMAIN/s: WD40 repeat 2 (InterPro:IPR019782), WD40 repeat, conserved site (InterPro:IPR019775), WD40 repeat (I…
	Ca	8	MtrunA17Chr8_49244078	4.42e-06	chr8:49236757..49256473	19	MtrunA17Chr8_49236757(1),MtrunA17Chr8_49240289(1),MtrunA17Chr8_49240417(1),MtrunA17Chr8_49240778(1),MtrunA17Chr8_49242372(1),MtrunA17Chr8_49244525(1),MtrunA17Chr8_49247058(1),MtrunA17Chr8_49247059(1),MtrunA17Chr8_49247267(1),MtrunA17Chr8_49247614(1),MtrunA17Chr8_49249270(1),MtrunA17Chr8_49249551(1),MtrunA17Chr8_49249722(1),MtrunA17Chr8_49250331(1),MtrunA17Chr8_49250751(1),MtrunA17Chr8_49255069(1)…	MtrunA17Chr8g0392741	No	1.69975	0	0	0	0	0	0	NA	NA	NA	Medtr8g106840	MOTHER of FT and TF 1	C:GO:0005634; P:GO:0010030; P:GO:0009737	C:nucleus; P:positive regulation of seed germination; P:response to abscisic acid	NA	NA	IPR001858 (PROSITE); IPR008914 (G3DSA:3.90.280.GENE3D); PTHR11362 (PANTHER),PTHR11362:SF64 (PANTHER)	no GO terms	33.99	development.unspecified	(at1g18100 : 258.0) Encodes a member of the FT and TFL1 family of phosphatidylethanolamine-binding proteins. It is expressed in seeds and up-regulated in response to ABA. Loss of function mutants show decreased rate of germination in the presence of ABA. ABA dependent regulation is mediated by both ABI3 and ABI5. ABI5 promotes MFT expression, primarily in the radicle-hypocotyl transition zone and…
	Ca	8	MtrunA17Chr8_49227592	4.42e-06	chr8:49216481..49242372	10	MtrunA17Chr8_49216481(1),MtrunA17Chr8_49216488(1),MtrunA17Chr8_49217458(1),MtrunA17Chr8_49220850(1),MtrunA17Chr8_49236757(1),MtrunA17Chr8_49240289(1),MtrunA17Chr8_49240417(1),MtrunA17Chr8_49240778(1),MtrunA17Chr8_49242372(1)	MtrunA17Chr8g0392741	No	1.69975	0	0	0	0	0	0	NA	NA	NA	Medtr8g106840	MOTHER of FT and TF 1	C:GO:0005634; P:GO:0010030; P:GO:0009737	C:nucleus; P:positive regulation of seed germination; P:response to abscisic acid	NA	NA	IPR001858 (PROSITE); IPR008914 (G3DSA:3.90.280.GENE3D); PTHR11362 (PANTHER),PTHR11362:SF64 (PANTHER)	no GO terms	33.99	development.unspecified	(at1g18100 : 258.0) Encodes a member of the FT and TFL1 family of phosphatidylethanolamine-binding proteins. It is expressed in seeds and up-regulated in response to ABA. Loss of function mutants show decreased rate of germination in the presence of ABA. ABA dependent regulation is mediated by both ABI3 and ABI5. ABI5 promotes MFT expression, primarily in the radicle-hypocotyl transition zone and…
	Ca	8	MtrunA17Chr8_49244078	4.42e-06	chr8:49236757..49256473	19	MtrunA17Chr8_49236757(1),MtrunA17Chr8_49240289(1),MtrunA17Chr8_49240417(1),MtrunA17Chr8_49240778(1),MtrunA17Chr8_49242372(1),MtrunA17Chr8_49244525(1),MtrunA17Chr8_49247058(1),MtrunA17Chr8_49247059(1),MtrunA17Chr8_49247267(1),MtrunA17Chr8_49247614(1),MtrunA17Chr8_49249270(1),MtrunA17Chr8_49249551(1),MtrunA17Chr8_49249722(1),MtrunA17Chr8_49250331(1),MtrunA17Chr8_49250751(1),MtrunA17Chr8_49255069(1)…	MtrunA17Chr8g0392751	No	7.48521	6.05132	7.57931	0.675076	4.28312	14.5853	37.1084	NA	NA	NA	Medtr8g106870	uncharacterized GPI-anchored At4g28100	C:GO:0016021	C:integral component of membrane	NA	NA	PTHR34056 (PANTHER),PTHR34056:SF8 (PANTHER),CYTOPLASMIC_DOMAIN (unknown),NON_CYTOPLASMIC_DOMAIN (unknown),SIGNAL_PEPTIDE (unknown),SIGNAL_PEPTIDE_C_REGION (unknown),SIGNAL_PEPTIDE_H_REGION (unknown),SIGNAL_PEPTIDE_N_REGION (unknown),TRANSMEMBRANE (unknown),SignalP-noTM (SIGNALP),TMhelix (TMHMM)	no GO terms	35.2	not assigned.unknown	(at3g18050 : 270.0) unknown protein; BEST Arabidopsis thaliana protein match is: unknown protein (TAIR:AT4G28100.1); Has 67 Blast hits to 66 proteins in 12 species: Archae - 0; Bacteria - 0; Metazoa - 0; Fungi - 0; Plants - 67; Viruses - 0; Other Eukaryotes - 0 (source: NCBI BLink). & (reliability: 540.0) & (original description: len=335 end=49262598 gn=MtrunA17Chr8g0392751 chr=MtrunA17Chr8 stran…
	Ca	8	MtrunA17Chr8_49227592	4.42e-06	chr8:49216481..49242372	10	MtrunA17Chr8_49216481(1),MtrunA17Chr8_49216488(1),MtrunA17Chr8_49217458(1),MtrunA17Chr8_49220850(1),MtrunA17Chr8_49236757(1),MtrunA17Chr8_49240289(1),MtrunA17Chr8_49240417(1),MtrunA17Chr8_49240778(1),MtrunA17Chr8_49242372(1)	MtrunA17Chr8g1039148	No
	Ca	1	MtrunA17Chr1_1163454	4.54e-06	chr1:1163454..1163454	1	NONE	MtrunA17Chr1g0147481	No	3.1179	3.15022	9.98958	6.59831	6.39178	27.0133	13.0368	NA	NA	NA	Medtr1g008980	ABC1 family	C:GO:0016021	C:integral component of membrane	NA	NA	IPR001466 (PFAM); IPR004147 (PFAM); IPR009330 (PFAM); IPR011009 (SUPERFAMILY); IPR012338 (G3DSA:3.40.710.GENE3D); PTHR43173 (PANTHER),PTHR43173:SF2 (PANTHER),CYTOPLASMIC_DOMAIN (unknown),NON_CYTOPLASMIC_DOMAIN (unknown),TRANSMEMBRANE (unknown)	no GO terms	35.1.1	not assigned.no ontology.ABC1 family protein	(at5g24810 : 1359.0) ABC1 family protein; CONTAINS InterPro DOMAIN/s: ABC-1 (InterPro:IPR004147), Beta-lactamase-type transpeptidase fold (InterPro:IPR012338), Beta-lactamase-related (InterPro:IPR001466), Protein kinase-like domain (InterPro:IPR011009); BEST Arabidopsis thaliana protein match is: ABC2 homolog 13 (TAIR:AT5G64940.2). & (gnl|cdd|36449 : 386.0) no description available & (gnl|cdd|310…
	Ca	1	MtrunA17Chr1_1163454	4.54e-06	chr1:1163454..1163454	1	NONE	MtrunA17Chr1g0147491	No	1.31862	1.55048	6.60537	73.9298	13.5105	54.4203	10.765	NA	bZIP	transcription factor	Medtr1g008990	BZIP transcription factor	F:GO:0003700; P:GO:0006355; F:GO:0043565; F:GO:0016740	F:transcription factor activity, sequence-specific DNA binding; P:regulation of transcription, DNA-templated; F:sequence-specific DNA binding; F:transferase activity	NA	NA	IPR004827 (PFAM); Coil (COIL),G3DSA:1.20.5.170 (GENE3D),PTHR22952 (PANTHER),PTHR22952:SF264 (PANTHER),SSF57959 (SUPERFAMILY)	F:GO:0043565	27.3.35	RNA.regulation of transcription.bZIP transcription factor family	(at5g24800 : 141.0) Encodes bZIP protein BZO2H2.; basic leucine zipper 9 (BZIP9); FUNCTIONS IN: DNA binding, protein heterodimerization activity, sequence-specific DNA binding transcription factor activity; INVOLVED IN: regulation of transcription, DNA-dependent; LOCATED IN: nucleus; EXPRESSED IN: 26 plant structures; EXPRESSED DURING: 13 growth stages; CONTAINS InterPro DOMAIN/s: Basic-leucine z…
	Ca	5	MtrunA17Chr5_41195354	4.59e-06	chr5:41195354..41195354	1	NONE	MtrunA17Chr5g0443361	No	7.20994	3.9116	13.6929	2.37974	7.31729	10.0754	24.775	NA	NA	NA	Medtr5g091690	transcription factor PAR1	F:GO:0046983	F:protein dimerization activity	NA	NA	Coil (COIL),PTHR33124 (PANTHER),PTHR33124:SF18 (PANTHER)	no GO terms	35.2	not assigned.unknown	no hits & (original description: len=147 end=41195089 type=prot gn=MtrunA17Chr5g0443361 strand=+ chr=MtrunA17Chr5 begin=41193696 def=hypothetical protein)
	Ca	4	MtrunA17Chr4_48263413	4.59e-06	chr4:48263413..48263413	1	NONE	NA	No
	Ca	3	MtrunA17Chr3_55358239	4.82e-06	chr3:55358239..55358239	1	NONE	MtrunA17Chr3g0141041	No	3.30184	1.71282	3.13285	6.92278	6.03826	16.0799	15.1898	NA	NA	NA	NA	---NA---	NA	NA	NA	NA	NA	NA	35.2	not assigned.unknown	no hits & (original description: len=171 end=55358909 begin=55358133 chr=MtrunA17Chr3 strand=+ gn=MtrunA17Chr3g0141041 type=prot def=hypothetical protein)
	Ca	4	MtrunA17Chr4_49259510	4.96e-06	chr4:49249049..49270999	5	MtrunA17Chr4_49249049(1),MtrunA17Chr4_49250009(1),MtrunA17Chr4_49259510(1),MtrunA17Chr4_49270999(1)	MtrunA17Chr4g0055651	No	25.6378	10.0824	53.1236	92.3305	52.6142	200.437	84.7513	NA	NA	NA	Medtr4g099470	GTP-binding YPTM2	C:GO:0005789; F:GO:0005525; P:GO:0006888; P:GO:0007264; C:GO:0000139; F:GO:0016787	C:endoplasmic reticulum membrane; F:GTP binding; P:ER to Golgi vesicle-mediated transport; P:small GTPase mediated signal transduction; C:Golgi membrane; F:hydrolase activity	NA	NA	IPR001806 (PFAM); IPR005225 (TIGRFAMs); IPR027417 (G3DSA:3.40.50.GENE3D); PR00449 (PRINTS),PTHR24073 (PANTHER),PTHR24073:SF760 (PANTHER),SM00173 (SMART),SM00174 (SMART),SM00175 (SMART),SM00176 (SMART),SM00177 (SMART),PS51419 (PROFILE)	F:GO:0005525; P:GO:0007264	30.5	signalling.G-proteins	(at4g17530 : 357.0) RAB GTPase homolog 1C (RAB1C); FUNCTIONS IN: GTP binding; INVOLVED IN: protein transport, small GTPase mediated signal transduction; LOCATED IN: plasma membrane, vacuole, membrane; EXPRESSED IN: 25 plant structures; EXPRESSED DURING: 16 growth stages; CONTAINS InterPro DOMAIN/s: Ras GTPase (InterPro:IPR001806), Small GTP-binding protein (InterPro:IPR005225), Small GTPase (Inte…
	Ca	4	MtrunA17Chr4_49259510	4.96e-06	chr4:49249049..49270999	5	MtrunA17Chr4_49249049(1),MtrunA17Chr4_49250009(1),MtrunA17Chr4_49259510(1),MtrunA17Chr4_49270999(1)	MtrunA17Chr4g0055661	No	0.321245	0.062263	0.658538	0.160141	0.393054	1.09496	1.22899	NA	NA	NA	Medtr4g099480	pentatricopeptide repeat-containing mitochondrial	F:GO:0008270; F:GO:0008568	F:zinc ion binding; F:microtubule-severing ATPase activity	EC:3.6.4.3	Microtubule-severing ATPase	IPR002885 (PFAM); IPR011990 (G3DSA:1.25.40.GENE3D); PTHR24015 (PANTHER),PTHR24015:SF1519 (PANTHER),SignalP-TM (SIGNALP)	F:GO:0005515	35.1.5	not assigned.no ontology.pentatricopeptide (PPR) repeat-containing protein	(at4g16835 : 810.0) Tetratricopeptide repeat (TPR)-like superfamily protein; FUNCTIONS IN: binding; INVOLVED IN: biological_process unknown; LOCATED IN: cellular_component unknown; CONTAINS InterPro DOMAIN/s: Pentatricopeptide repeat (InterPro:IPR002885), Tetratricopeptide-like helical (InterPro:IPR011990); BEST Arabidopsis thaliana protein match is: Tetratricopeptide repeat (TPR)-like superfamil…
	Ca	4	MtrunA17Chr4_49259510	4.96e-06	chr4:49249049..49270999	5	MtrunA17Chr4_49249049(1),MtrunA17Chr4_49250009(1),MtrunA17Chr4_49259510(1),MtrunA17Chr4_49270999(1)	MtrunA17Chr4g0055681	No	0	0	0	0	0	0	0	NA	NA	NA	NA	DUF4283 domain	C:GO:0016020; C:GO:0016021	C:membrane; C:integral component of membrane	NA	NA	NA	NA	35.2	not assigned.unknown	no hits & (original description: len=241 end=49253284 strand=+ chr=MtrunA17Chr4 gn=MtrunA17Chr4g0055681 type=prot begin=49252559 def=hypothetical protein)
	Ca	4	MtrunA17Chr4_49259510	4.96e-06	chr4:49249049..49270999	5	MtrunA17Chr4_49249049(1),MtrunA17Chr4_49250009(1),MtrunA17Chr4_49259510(1),MtrunA17Chr4_49270999(1)	MtrunA17Chr4g0055691	No	0.129976	0.627694	0.182305	0.589621	2.3963	7.44426	9.46369	NA	NA	NA	Medtr4g099510	phospholipase A1- chloroplastic-like	P:GO:0006629; F:GO:0016787	P:lipid metabolic process; F:hydrolase activity	NA	NA	IPR002921 (PFAM); PTHR31403 (PANTHER),PTHR31403:SF22 (PANTHER)	P:GO:0006629	11.9.2.1	lipid metabolism.lipid degradation.lipases.triacylglycerol lipase	(at4g16820 : 516.0) Encodes a lipase that hydrolyzes phosphatidylcholine, glycolipids as well as triacylglycerols.; alpha/beta-Hydrolases superfamily protein; FUNCTIONS IN: galactolipase activity, triglyceride lipase activity, phospholipase A1 activity; INVOLVED IN: lipid metabolic process; LOCATED IN: chloroplast; EXPRESSED IN: sperm cell, cultured cell; CONTAINS InterPro DOMAIN/s: Lipase, class…
	Ca	4	MtrunA17Chr4_49259510	4.96e-06	chr4:49249049..49270999	5	MtrunA17Chr4_49249049(1),MtrunA17Chr4_49250009(1),MtrunA17Chr4_49259510(1),MtrunA17Chr4_49270999(1)	MtrunA17Chr4g0055701	No	0	0	0	0	0	0	0.298323	NA	NA	NA	NA	---NA---	NA	NA	NA	NA	NA	NA	35.2	not assigned.unknown	no hits & (original description: len=142 begin=49258077 type=prot gn=MtrunA17Chr4g0055701 strand=+ chr=MtrunA17Chr4 end=49258850 def=hypothetical protein)
	Ca	4	MtrunA17Chr4_49259510	4.96e-06	chr4:49249049..49270999	5	MtrunA17Chr4_49249049(1),MtrunA17Chr4_49250009(1),MtrunA17Chr4_49259510(1),MtrunA17Chr4_49270999(1)	MtrunA17Chr4g0055671	No
	Ca	7	MtrunA17Chr7_26129942	4.96e-06	chr7:26129942..26129942	1	NONE	NA	No
	Ca	3	MtrunA17Chr3_12463212	4.98e-06	chr3:12463018..12463212	2	MtrunA17Chr3_12463018(1)	MtrunA17Chr3g0091191	No	0	0	0	0	0	0	0	NA	NA	NA	Medtr3g036290	F-box interaction domain	NA	NA	NA	NA	IPR001810 (PFAM); IPR006527 (PFAM); IPR011043 (SUPERFAMILY); IPR017451 (TIGRFAMs); G3DSA:1.20.1280.50 (GENE3D),PTHR31790 (PANTHER),PTHR31790:SF39 (PANTHER)	F:GO:0005515	29.5.11.4.3.2	protein.degradation.ubiquitin.E3.SCF.FBOX	(at3g23880 : 117.0) F-box and associated interaction domains-containing protein; FUNCTIONS IN: molecular_function unknown; INVOLVED IN: biological_process unknown; LOCATED IN: nucleus; EXPRESSED IN: 16 plant structures; EXPRESSED DURING: 10 growth stages; CONTAINS InterPro DOMAIN/s: F-box domain, cyclin-like (InterPro:IPR001810), F-box domain, Skp2-like (InterPro:IPR022364), F-box associated doma…
	Ca	4	MtrunA17Chr4_26458127	5.08e-06	chr4:26458127..26458127	1	NONE	NA	No
	Ca	6	MtrunA17Chr6_13406841	5.1e-06	chr6:13406794..13406841	2	MtrunA17Chr6_13406794(1)	MtrunA17Chr6g0464211	No	0.021724	0	0	0	0	0	0	RLK-Pelle_LRR-XII-1	NA	NA	Medtr6g036890	LRR receptor-like kinase	F:GO:0005524; C:GO:0016021; F:GO:0004674; P:GO:0006468	F:ATP binding; C:integral component of membrane; F:protein serine/threonine kinase activity; P:protein phosphorylation	EC:2.7.11	Transferring phosphorus-containing groups	IPR000719 (PFAM); IPR001611 (PFAM); IPR003591 (SMART); IPR008271 (PROSITE); IPR011009 (SUPERFAMILY); IPR013210 (PFAM); IPR017441 (PROSITE); PR00019 (PRINTS),G3DSA:1.10.510.10 (GENE3D),G3DSA:3.30.200.20 (GENE3D),PTHR27000 (PANTHER),PTHR27000:SF314 (PANTHER),CYTOPLASMIC_DOMAIN (unknown),NON_CYTOPLASMIC_DOMAIN (unknown),SIGNAL_PEPTIDE (unknown),SIGNAL_PEPTIDE_C_REGION (unknown),SIGNAL_PEPTIDE_H_REGI…	F:GO:0005524; F:GO:0005515; F:GO:0004672; P:GO:0006468	30.2.12	signalling.receptor kinases.leucine rich repeat XII	(at3g47570 : 786.0) Leucine-rich repeat protein kinase family protein; FUNCTIONS IN: protein serine/threonine kinase activity, kinase activity, ATP binding; INVOLVED IN: transmembrane receptor protein tyrosine kinase signaling pathway, protein amino acid phosphorylation; LOCATED IN: plasma membrane; EXPRESSED IN: 13 plant structures; EXPRESSED DURING: 8 growth stages; CONTAINS InterPro DOMAIN/s: …
	Ca	8	MtrunA17Chr8_13531609	5.16e-06	chr8:13531609..13531609	1	NONE	MtrunA17Chr8g0351421	No	0	0	0	0.607235	10.9995	12.4795	0.0637855	NA	NA	NA	Medtr8g035810	cytochrome P450 family	F:GO:0005506; F:GO:0016705; C:GO:0016021; P:GO:0055114; F:GO:0004497; F:GO:0020037	F:iron ion binding; F:oxidoreductase activity, acting on paired donors, with incorporation or reduction of molecular oxygen; C:integral component of membrane; P:oxidation-reduction process; F:monooxygenase activity; F:heme binding	NA	NA	IPR001128 (PRINTS); IPR002401 (PRINTS); IPR017972 (PROSITE); G3DSA:1.10.630.10 (GENE3D),PTHR24296 (PANTHER),PTHR24296:SF47 (PANTHER),CYTOPLASMIC_DOMAIN (unknown),NON_CYTOPLASMIC_DOMAIN (unknown),TRANSMEMBRANE (unknown),TMhelix (TMHMM)	F:GO:0005506; P:GO:0055114; F:GO:0020037	26.1	misc.cytochrome P450	(at2g45510 : 652.0) member of CYP704A; "cytochrome P450, family 704, subfamily A, polypeptide 2" (CYP704A2); FUNCTIONS IN: electron carrier activity, monooxygenase activity, iron ion binding, oxygen binding, heme binding; INVOLVED IN: oxidation reduction; LOCATED IN: endoplasmic reticulum; EXPRESSED IN: callus; CONTAINS InterPro DOMAIN/s: Cytochrome P450 (InterPro:IPR001128), Cytochrome P450, E-c…
	Ca	1	MtrunA17Chr1_48184695	5.18e-06	chr1:48184695..48184695	1	NONE	MtrunA17Chr1g0201931	No	0	0	0	0.291396	0	0.247421	0	NA	NA	NA	NA	Retrovirus-related Pol poly from transposon TNT 1-94	NA	NA	NA	NA	IPR013103 (PFAM); PTHR11439 (PANTHER),PTHR11439:SF215 (PANTHER),SSF56672 (SUPERFAMILY)	no GO terms	35.2	not assigned.unknown	(original description: len=108 end=48181662 begin=48180083 type=prot chr=MtrunA17Chr1 strand=- gn=MtrunA17Chr1g0201931 def=Putative RNA-directed DNA polymerase)
	Ca	1	MtrunA17Chr1_48184695	5.18e-06	chr1:48184695..48184695	1	NONE	MtrunA17Chr1g0201921	No
	Ca	5	MtrunA17Chr5_33179613	5.22e-06	chr5:33179613..33180690	6	MtrunA17Chr5_33179639(1),MtrunA17Chr5_33179758(1),MtrunA17Chr5_33180426(1),MtrunA17Chr5_33180432(1),MtrunA17Chr5_33180690(1)	MtrunA17Chr5g0432471	No	0.428228	0.60296	1.82025	4.2588	4.74955	14.1296	2.06254	CAMK_CAMKL-CHK1	NA	NA	Medtr5g075060	CBL-interacting serine threonine- kinase 10	F:GO:0005524; P:GO:0007165; C:GO:0016021; F:GO:0004674; P:GO:0006468	F:ATP binding; P:signal transduction; C:integral component of membrane; F:protein serine/threonine kinase activity; P:protein phosphorylation	EC:2.7.11	Transferring phosphorus-containing groups	IPR000719 (PFAM); IPR004041 (PFAM); IPR008271 (PROSITE); IPR011009 (SUPERFAMILY); IPR017441 (PROSITE); IPR018451 (PROFILE); IPR020636 (PANTHER); G3DSA:1.10.510.10 (GENE3D),G3DSA:3.30.200.20 (GENE3D),PTHR24347:SF329 (PANTHER),CYTOPLASMIC_DOMAIN (unknown),NON_CYTOPLASMIC_DOMAIN (unknown),TRANSMEMBRANE (unknown),TMhelix (TMHMM)	F:GO:0005524; P:GO:0007165; F:GO:0004672; P:GO:0006468	29.4	protein.postranslational modification	(at5g58380 : 621.0) Encodes a CBL-interacting protein kinase with similarity to SOS protein kinase.; SOS3-interacting protein 1 (SIP1); FUNCTIONS IN: protein serine/threonine kinase activity, protein kinase activity, kinase activity, ATP binding; INVOLVED IN: signal transduction, protein amino acid phosphorylation; LOCATED IN: cellular_component unknown; EXPRESSED IN: 23 plant structures; EXPRESS…
	Ca	1	MtrunA17Chr1_7170163	5.37e-06	chr1:7170163..7170163	1	NONE	MtrunA17Chr1g0155311	No	0.158872	0.334727	0	0.302396	0.427444	0.197781	1.12739	NA	NA	NA	Medtr1g022375	60S ribosomal L7-2-like	C:GO:0030529; C:GO:0005840	C:intracellular ribonucleoprotein complex; C:ribosome	NA	NA	IPR016082 (G3DSA:3.30.1390.GENE3D); PTHR11524 (PANTHER)	no GO terms	29.2.1.2.2.7	protein.synthesis.ribosomal protein.eukaryotic.60S subunit.L7	(at2g44120 : 123.0) Ribosomal protein L30/L7 family protein; FUNCTIONS IN: structural constituent of ribosome, transcription regulator activity; INVOLVED IN: translation; LOCATED IN: in 7 components; EXPRESSED IN: 22 plant structures; EXPRESSED DURING: 13 growth stages; CONTAINS InterPro DOMAIN/s: Ribosomal protein L30, N-terminal (InterPro:IPR012988), Ribosomal protein L30p/L7e, conserved region…
	Ca	1	MtrunA17Chr1_7170163	5.37e-06	chr1:7170163..7170163	1	NONE	MtrunA17Chr1g0155321	No	0.015652	0.039437	0.043907	0	0.022633	0	0.654698	NA	NA	NA	Medtr1g022380	disease resistance RGA4	F:GO:0043531; P:GO:0006952	F:ADP binding; P:defense response	NA	NA	IPR002182 (PFAM); IPR027417 (G3DSA:3.40.50.GENE3D); Coil (COIL),PR00364 (PRINTS),PTHR23155 (PANTHER),PTHR23155:SF720 (PANTHER)	F:GO:0043531	20.1.7	stress.biotic.PR-proteins	(at3g14470 : 429.0) NB-ARC domain-containing disease resistance protein; FUNCTIONS IN: protein binding; INVOLVED IN: apoptosis, defense response; LOCATED IN: endomembrane system; EXPRESSED IN: 23 plant structures; EXPRESSED DURING: 14 growth stages; CONTAINS InterPro DOMAIN/s: Leucine-rich repeat-containing protein (InterPro:IPR015766), NB-ARC (InterPro:IPR002182), Leucine-rich repeat (InterPro:I…
	Ca	3	MtrunA17Chr3_11834790	5.46e-06	chr3:11834790..11834790	1	NONE	MtrunA17Chr3g0090451	No	0	0	0	0	0	0	0	NA	NA	NA	Medtr3g034610	specific tissue	NA	NA	NA	NA	IPR024489 (PRODOM); PTHR33731 (PANTHER),PTHR33731:SF5 (PANTHER),NON_CYTOPLASMIC_DOMAIN (unknown),SIGNAL_PEPTIDE (unknown),SIGNAL_PEPTIDE_C_REGION (unknown),SIGNAL_PEPTIDE_H_REGION (unknown),SIGNAL_PEPTIDE_N_REGION (unknown),SignalP-noTM (SIGNALP)	no GO terms	35.2	not assigned.unknown	(original description: len=594 end=11830816 begin=11827701 type=prot chr=MtrunA17Chr3 strand=+ gn=MtrunA17Chr3g0090451 def=Putative organ specific protein)
	Ca	3	MtrunA17Chr3_11834790	5.46e-06	chr3:11834790..11834790	1	NONE	MtrunA17Chr3g0090461	No	0	0	0	0	0	0	0	NA	NA	NA	NA	---NA---	NA	NA	NA	NA	CYTOPLASMIC_DOMAIN (unknown),NON_CYTOPLASMIC_DOMAIN (unknown),TRANSMEMBRANE (unknown),TMhelix (TMHMM)	no GO terms	35.2	not assigned.unknown	no hits & (original description: len=72 begin=11829726 strand=- chr=MtrunA17Chr3 gn=MtrunA17Chr3g0090461 type=prot end=11830826 def=hypothetical protein)
	Ca	3	MtrunA17Chr3_11834790	5.46e-06	chr3:11834790..11834790	1	NONE	MtrunA17Chr3g0090471	No	0	0	0.046853	1.64523	0.772839	1.67742	0.17806	NA	NA	NA	Medtr3g034640	specific tissue	NA	NA	NA	NA	IPR024489 (PRODOM); PTHR33731 (PANTHER),PTHR33731:SF5 (PANTHER),NON_CYTOPLASMIC_DOMAIN (unknown),SIGNAL_PEPTIDE (unknown),SIGNAL_PEPTIDE_C_REGION (unknown),SIGNAL_PEPTIDE_H_REGION (unknown),SIGNAL_PEPTIDE_N_REGION (unknown),SignalP-noTM (SIGNALP)	no GO terms	35.2	not assigned.unknown	(original description: len=467 type=prot strand=+ chr=MtrunA17Chr3 gn=MtrunA17Chr3g0090471 begin=11838607 end=11843888 def=Putative organ specific protein)
	Ca	7	MtrunA17Chr7_2928301	5.78e-06	chr7:2928301..2928301	1	NONE	MtrunA17Chr7g0217371	No	0.020108	0	0.451399	0.052124	0	0.140567	0	NA	NA	NA	Medtr7g010730	LRR receptor-like kinase	C:GO:0016021; P:GO:0016310; F:GO:0016301	C:integral component of membrane; P:phosphorylation; F:kinase activity	NA	NA	IPR001611 (PFAM); IPR003591 (SMART); IPR013210 (PFAM); PR00019 (PRINTS),PTHR27004 (PANTHER),PTHR27004:SF85 (PANTHER),SM00365 (SMART),CYTOPLASMIC_DOMAIN (unknown),NON_CYTOPLASMIC_DOMAIN (unknown),SIGNAL_PEPTIDE (unknown),SIGNAL_PEPTIDE_C_REGION (unknown),SIGNAL_PEPTIDE_H_REGION (unknown),SIGNAL_PEPTIDE_N_REGION (unknown),TRANSMEMBRANE (unknown),TMhelix (TMHMM),SSF52047 (SUPERFAMILY)	F:GO:0005515	20.1.7	stress.biotic.PR-proteins	(at1g45616 : 396.0) receptor like protein 6 (RLP6); INVOLVED IN: signal transduction, defense response; LOCATED IN: membrane; EXPRESSED IN: leaf; CONTAINS InterPro DOMAIN/s: Leucine-rich repeat-containing N-terminal domain, type 2 (InterPro:IPR013210), Leucine-rich repeat (InterPro:IPR001611); BEST Arabidopsis thaliana protein match is: receptor like protein 7 (TAIR:AT1G47890.1); Has 122755 Blast…
	Ca	7	MtrunA17Chr7_2928301	5.78e-06	chr7:2928301..2928301	1	NONE	MtrunA17Chr7g0217381	No	0.209395	0.307766	0.34266	0.678496	0.416328	3.13208	2.51294	NA	NA	NA	Medtr7g010750	transmembrane amino acid transporter family	C:GO:0016021; F:GO:0015171; P:GO:0003333	C:integral component of membrane; F:amino acid transmembrane transporter activity; P:amino acid transmembrane transport	NA	NA	IPR013057 (PFAM); PTHR22950 (PANTHER),PTHR22950:SF382 (PANTHER),CYTOPLASMIC_DOMAIN (unknown),NON_CYTOPLASMIC_DOMAIN (unknown),TRANSMEMBRANE (unknown),TMhelix (TMHMM)	no GO terms	34.3	transport.amino acids	(at3g28960 : 409.0) Transmembrane amino acid transporter family protein; FUNCTIONS IN: amino acid transmembrane transporter activity; INVOLVED IN: amino acid transport; LOCATED IN: plasma membrane, membrane; EXPRESSED IN: 19 plant structures; EXPRESSED DURING: 9 growth stages; CONTAINS InterPro DOMAIN/s: Amino acid transporter, transmembrane (InterPro:IPR013057); BEST Arabidopsis thaliana protein…
	Ca	8	MtrunA17Chr8_23095252	5.81e-06	chr8:23095252..23095252	1	NONE	NA	No
	Ca	1	MtrunA17Chr1_1559848	5.88e-06	chr1:1559848..1559848	1	NONE	NA	No
[truncated: 1,165 more rows]
