# Supplementary material for: Genome-wide association study identified candidate genes for seed size and seed composition improvement in M. truncatula
Source: Sci Rep. 2021 Feb 19;11:4224. doi: 10.1038/s41598-021-83581-7 (PMC7895968; doi:10.1038/s41598-021-83581-7)
Supplement: Supplementary file 14 — Supplementary Table S7. [file 41598_2021_83581_MOESM14_ESM.xlsx]

## Sheet: Mt TPM gene atlasv5
Supplementary Table S3: Expression values in major Medicago plant organs of the 44,473 Medicago transcripts identified in Medicago genome (v5), including the 375 transcripts that have seed-specific or seed preferential expressions. Values expressed in transcript per million (TPM, i.e. normalized by library sizes and transcript lengths) and indication of transcripts specifically expressed in seeds…
Name	Seed-Pod	blade	flower	Nodule	4wk roots	22d root	22d shoot	Seed Specific expression	Seed Preferential expression (5 times more expressed in seeds than other tissues)
MtrunA17Chr8g0339771	141.341	0	0.233504	0	0	0	0	1	1
MtrunA17Chr3g0100311	137.884	0	0.604363	0	0	0.267414	0	1	1
MtrunA17Chr4g0012921	60.6622	0	0.393001	0	0	0	0	1	1
MtrunA17Chr1g0196841	46.418	0.226659	0	0.174891	0.390233	0.442451	0.281239	1	1
MtrunA17Chr4g0013441	45.5317	0	0.244242	0	0	0	0.0731185	1	1
MtrunA17Chr1g0165761	43.6375	0	0.421814	0.58468	0	0	0	1	1
MtrunA17Chr8g0340231	37.9989	0	0.80267	0	0	0	0	1	1
MtrunA17Chr1g0176361	36.2874	0	0.66387	0	0	0	0	1	1
MtrunA17Chr3g0095721	34.149	0	0.188764	0	0	0	0.034256	1	1
MtrunA17Chr4g0019741	30.5682	0	0.138306	0	0	0	0	1	1
MtrunA17Chr7g0244811	24.8885	0	0.381534	0	0	0	0	1	1
MtrunA17Chr8g0340221	24.4783	0	0.542105	0	0	0	0	1	1
MtrunA17Chr4g0018721	23.3161	0	0.138573	0	0	0	0	1	1
MtrunA17Chr8g0354451	22.3436	0	0.803567	0	0	0	0	1	1
MtrunA17Chr7g0227501	20.7727	0	0	0.283406	0	0.468763	0	1	1
MtrunA17Chr4g0040291	18.3487	0	0.176273	0.162889	0	0	0	1	1
MtrunA17Chr6g0470591	18.2684	0	0.59842	0	0	0	0	1	1
MtrunA17Chr3g0098091	15.9203	0	0	0	0	0	0.159166	1	1
MtrunA17Chr6g0453911	15.7566	0	0.374579	0	0	0.165741	0	1	1
MtrunA17Chr1g0168781	14.7274	0	0	0	0	0.0419267	0	1	1
MtrunA17Chr4g0024211	14.2598	0	0.140742	0	0	0	0	1	1
MtrunA17Chr4g0005641	13.9428	0	0.70509	0.081444	0	0.038998	0	1	1
MtrunA17Chr6g0460221	13.4936	0	0.630869	0	0	0	0	1	1
MtrunA17Chr4g0053921	13.3521	0	0	0	0	0.331459	0	1	1
MtrunA17Chr4g0056211	13.0917	0.70481	0	0	0	0	0	1	1
MtrunA17Chr7g0244741	12.9086	0	0.174139	0	0	0.114828	0	1	1
MtrunA17Chr4g0062001	11.672	0	0.168824	0	0	0.055662	0	1	1
MtrunA17Chr8g0352671	10.9713	0	0	0.059497	0	0	0	1	1
MtrunA17Chr2g0320091	10.9427	0	0.203737	0	0	0	0	1	1
MtrunA17Chr7g0275481	10.635	0	0.532735	0	0	0	0	1	1
MtrunA17Chr8g0366651	10.6127	0	0	0	0	0.107146	0.351559	1	1
MtrunA17Chr2g0295701	8.78274	0	0.181157	0.167402	0	0.955649	0	1	1
MtrunA17Chr5g0434111	8.66143	0	0	0	0.166992	0	0.834147	1	1
MtrunA17Chr2g0308341	8.63884	0	0.390865	0	0.134319	0	0.283731	1	1
MtrunA17Chr5g0428281	8.21816	0	0.492597	0	0	0	0	1	1
MtrunA17Chr5g0444581	8.09165	0	0.292355	0	0	0	0	1	1
MtrunA17Chr3g0143251	7.49901	0	0.579679	0	0.037151	0	0	1	1
MtrunA17Chr1g0185811	7.09539	0	0.353837	0	0.049082	0.043624	0	1	1
MtrunA17Chr2g0315951	6.49647	0	0.325426	0	0	0	0	1	1
MtrunA17Chr2g0307991	6.39894	0.106072	0.177141	0.054564	0.730485	0.185397	0.487631	1	1
MtrunA17Chr3g0139621	6.36605	0	0	0	0.402349	0.311983	0	1	1
MtrunA17Chr7g0241371	6.21041	0	0.223352	0	0	0	0	1	1
MtrunA17Chr4g0020131	5.83625	0	0	0	0	0.258718	0	1	1
MtrunA17Chr4g0069861	5.80167	0	0.437943	0	0.400318	0.0852997	0	1	1
MtrunA17Chr2g0319551	5.75371	0	0.949429	0	0	0	0	1	1
MtrunA17Chr3g0089091	5.66763	0	0.340849	0	0	0	0	1	1
MtrunA17Chr8g0376941	5.04351	0	0	0	0	0	0.151852	1	1
MtrunA17Chr6g0478191	5.0245	0	0	0.083491	0	0	0	1	1
MtrunA17Chr8g0352271	4.81197	0	0.306499	0	0	0	0	1	1
MtrunA17Chr8g0364751	4.67608	0	0.226161	0	0	0.10007	0	1	1
MtrunA17Chr5g0434321	4.42481	0	0.730144	0	0	0	0	1	1
MtrunA17Chr1g0157001	4.40091	0	0.071776	0	0	0	0	1	1
MtrunA17Chr5g0434101	4.26237	0	0.446149	0.49473	0.09199	0	0	1	1
MtrunA17Chr2g0308661	4.23119	0	0	0	0	0.525186	0	1	1
MtrunA17Chr8g0376481	3.87827	0	0.191872	0	0	0.0312903	0.051334	1	1
MtrunA17Chr3g0125471	3.85615	0	0.737633	0	0	0	0	1	1
MtrunA17Chr4g0017431	3.83472	0	0	0.213009	0.316856	0	0	1	1
MtrunA17Chr5g0440711	3.80655	0	0.368817	0	0	0	0	1	1
MtrunA17Chr6g0459661	3.63657	0	0.255033	0	0	0	0	1	1
MtrunA17Chr5g0420811	3.3708	0	0.135314	0.227145	0.06975	0.0446133	0	1	1
MtrunA17Chr8g0337731	3.20473	0	0	0.346139	0	0	0	1	1
MtrunA17Chr1g0185821	3.18516	0	0	0	0.046425	0	0	1	1
MtrunA17Chr2g0292011	2.91852	0.040643	0.157373	0	0.071454	0	0.365561	1	1
MtrunA17Chr5g0440791	2.88934	0	0.299663	0	0	0.132593	0	1	1
MtrunA17Chr5g0440801	2.88934	0	0.299663	0	0	0.132593	0	1	1
MtrunA17Chr2g0301431	2.88066	0	0	0	0	0.178777	0	1	1
MtrunA17Chr2g0326211	2.63515	0	0.256671	0	0	0	0	1	1
MtrunA17Chr6g0449621	2.52341	0	0.141573	0	0	0.125285	0	1	1
MtrunA17Chr3g0101971	2.44921	0	0	0	0	0.351527	0	1	1
MtrunA17Chr6g0459671	2.4417	0	0.26344	0	0	0	0	1	1
MtrunA17Chr7g0249161	2.39475	0	0.409969	0	0	0	0	1	1
MtrunA17Chr4g0006961	2.11991	0	0.410773	0	0	0	0	1	1
MtrunA17Chr5g0398241	2.10508	0	0.38504	0	0	0.0449447	0	1	1
MtrunA17Chr1g0163431	2.07355	0	0.389371	0	0	0	0	1	1
MtrunA17Chr7g0250091	1.89209	0	0.265385	0.081745	0	0.0782837	0	1	1
MtrunA17Chr2g0294081	1.8321	0	0.30539	0	0.078709	0.0841257	0.110842	1	1
MtrunA17Chr8g0352261	1.71509	0.014184	0.059379	0.043913	0	0	0.03567	1	1
MtrunA17Chr1g0205141	1.69244	0	0.037091	0	0	0.024458	0	1	1
MtrunA17Chr8g0367231	1.67695	0	0	0	0	0	0.219817	1	1
MtrunA17Chr2g0311471	1.67064	0	0	0	0.092913	0	0	1	1
MtrunA17Chr6g0460531	1.62325	0	0.133928	0.123759	0	0	0	1	1
MtrunA17Chr1g0150301	1.50653	0	0.075466	0	0	0	0	1	1
MtrunA17Chr5g0435971	1.4567	0	0.177746	0	0	0	0	1	1
MtrunA17Chr8g0364761	1.4435	0	0	0	0	0.0389503	0	1	1
MtrunA17Chr4g0069471	1.41255	0	0	0	0	0	0.143819	1	1
MtrunA17Chr1g0163371	1.40444	0	0	0	0	0.111324	0	1	1
MtrunA17Chr8g0376711	1.38664	0	0	0	0	0.057545	0	1	1
MtrunA17Chr4g0033191	1.38249	0	0.115689	0	0.09914	0.0695603	0.0300035	1	1
MtrunA17Chr4g0046361	1.27364	0	0.119525	0	0	0.07282	0.059733	1	1
MtrunA17Chr4g0058681	1.26607	0.227858	0	0	0	0	0.092075	1	1
MtrunA17Chr8g0342481	1.22998	0	0.216384	0	0	0	0.205126	1	1
MtrunA17Chr3g0084511	1.04384	0	0	0	0.098074	0	0	1	1
MtrunA17Chr2g0300111	1.04193	0	0	0	0	0.186578	0.191232	1	1
MtrunA17Chr4g0076381	1.03303	0	0	0.121719	0	0.14514	0	1	1
MtrunA17Chr5g0415051	166.645	0	0	0	0	0	0	1	0
MtrunA17Chr5g0415111	90.3421	0	0	0	0	0	0	1	0
MtrunA17Chr4g0015191	84.3075	0	0	0	0	0	0	1	0
MtrunA17Chr3g0090081	70.3454	0	0	0	0	0	0	1	0
MtrunA17Chr6g0471881	49.4849	0	0	0	0	0	0	1	0
MtrunA17Chr2g0316071	48.8212	0	0	0	0	0	0	1	0
MtrunA17Chr8g0357501	33.3316	0	0	0	0	0	0	1	0
MtrunA17Chr4g0016001	26.8319	0	0	0	0	0	0	1	0
MtrunA17Chr4g0016981	26.6718	0	0	0	0	0	0	1	0
MtrunA17Chr7g0237961	26.3547	0	0	0	0	0	0	1	0
MtrunA17Chr8g0336281	26.3364	0	0	0	0	0	0	1	0
MtrunA17Chr8g0340241	24.9407	0	0	0	0	0	0	1	0
MtrunA17Chr5g0419281	21.1142	0	0	0	0	0	0	1	0
MtrunA17Chr4g0030251	21.0504	0	0	0	0	0	0	1	0
MtrunA17Chr3g0097991	20.7502	0	0	0	0	0	0	1	0
MtrunA17Chr7g0275831	20.6597	0	0	0	0	0	0	1	0
MtrunA17Chr3g0139191	19.7614	0	0	0	0	0	0	1	0
MtrunA17Chr2g0324601	19.7545	0	0	0	0	0	0	1	0
MtrunA17Chr3g0097961	19.3392	0	0	0	0	0	0	1	0
MtrunA17Chr7g0238311	17.8543	0	0	0	0	0	0	1	0
MtrunA17Chr8g0385311	16.1657	0	0	0	0	0	0	1	0
MtrunA17Chr1g0174391	14.389	0	0	0	0	0	0	1	0
MtrunA17Chr7g0251811	14.316	0	0	0	0	0	0	1	0
MtrunA17Chr1g0147471	14.2883	0	0	0	0	0	0	1	0
MtrunA17Chr2g0293721	11.2904	0	0	0	0	0	0	1	0
MtrunA17Chr2g0315121	11.2008	0	0	0	0	0	0	1	0
MtrunA17Chr7g0214091	10.6054	0	0	0	0	0	0	1	0
MtrunA17Chr1g0193571	10.2426	0	0	0	0	0	0	1	0
MtrunA17Chr4g0006891	9.99232	0	0	0	0	0	0	1	0
MtrunA17Chr2g0295181	9.58216	0	0	0	0	0	0	1	0
MtrunA17CPg0492651	9.57487	0	0	0	0	0	0	1	0
MtrunA17Chr7g0220641	9.35435	0	0	0	0	0	0	1	0
MtrunA17Chr2g0294051	9.20799	0	0	0	0	0	0	1	0
MtrunA17Chr5g0415071	9.17188	0	0	0	0	0	0	1	0
MtrunA17Chr5g0444841	8.86774	0	0	0	0	0	0	1	0
MtrunA17Chr1g0184411	8.822	0	0	0	0	0	0	1	0
MtrunA17Chr8g0387811	8.822	0	0	0	0	0	0	1	0
MtrunA17Chr3g0097981	8.62144	0	0	0	0	0	0	1	0
MtrunA17Chr2g0301451	8.47621	0	0	0	0	0	0	1	0
MtrunA17Chr5g0446911	7.99918	0	0	0	0	0	0	1	0
MtrunA17Chr7g0223481	7.4777	0	0	0	0	0	0	1	0
MtrunA17Chr6g0483251	7.33289	0	0	0	0	0	0	1	0
MtrunA17Chr4g0076001	6.83665	0	0	0	0	0	0	1	0
MtrunA17Chr8g0355061	6.41289	0	0	0	0	0	0	1	0
MtrunA17Chr3g0098011	6.11957	0	0	0	0	0	0	1	0
MtrunA17Chr4g0004851	6.05618	0	0	0	0	0	0	1	0
MtrunA17Chr3g0098101	5.88175	0	0	0	0	0	0	1	0
MtrunA17Chr7g0237971	5.4473	0	0	0	0	0	0	1	0
MtrunA17Chr5g0415091	5.43568	0	0	0	0	0	0	1	0
MtrunA17Chr1g0162261	5.24546	0	0	0	0	0	0	1	0
MtrunA17Chr8g0339821	5.12663	0	0	0	0	0	0	1	0
MtrunA17Chr7g0247501	4.97358	0	0	0	0	0	0	1	0
MtrunA17Chr1g0180861	4.94126	0	0	0	0	0	0	1	0
MtrunA17Chr1g0174351	4.64686	0	0	0	0	0	0	1	0
MtrunA17Chr2g0318461	4.58594	0	0	0	0	0	0	1	0
MtrunA17Chr5g0420401	4.53497	0	0	0	0	0	0	1	0
MtrunA17Chr3g0108801	4.4691	0	0	0	0	0	0	1	0
MtrunA17Chr7g0238001	4.33526	0	0	0	0	0	0	1	0
MtrunA17Chr5g0434871	4.2381	0	0	0	0	0	0	1	0
MtrunA17Chr5g0417161	4.06744	0	0	0	0	0	0	1	0
MtrunA17Chr2g0328651	4.06744	0	0	0	0	0	0	1	0
MtrunA17Chr0c03g0490051	3.98523	0	0	0	0	0	0	1	0
MtrunA17Chr1g0152261	3.91975	0	0	0	0	0	0	1	0
MtrunA17Chr1g0185831	3.89921	0	0	0	0	0	0	1	0
MtrunA17Chr8g0359521	3.72731	0	0	0	0	0	0	1	0
MtrunA17Chr6g0451521	3.64105	0	0	0	0	0	0	1	0
MtrunA17Chr6g0470601	3.54188	0	0	0	0	0	0	1	0
MtrunA17Chr8g0366831	3.53264	0	0	0	0	0	0	1	0
MtrunA17Chr1g0179911	3.51892	0	0	0	0	0	0	1	0
MtrunA17Chr4g0072581	3.41116	0	0	0	0	0	0	1	0
MtrunA17Chr2g0292351	3.41116	0	0	0	0	0	0	1	0
MtrunA17Chr8g0339391	3.26418	0	0	0	0	0	0	1	0
MtrunA17Chr1g0206841	3.23297	0	0	0	0	0	0	1	0
MtrunA17Chr6g0485061	3.22996	0	0	0	0	0	0	1	0
MtrunA17Chr1g0212441	3.10184	0	0	0	0	0	0	1	0
MtrunA17Chr8g0391401	2.89248	0	0	0	0	0	0	1	0
MtrunA17Chr7g0258141	2.87711	0	0	0	0	0	0	1	0
MtrunA17Chr3g0104571	2.78672	0	0	0	0	0	0	1	0
MtrunA17Chr4g0068791	2.75676	0	0	0	0	0	0	1	0
MtrunA17Chr5g0432081	2.75516	0	0	0	0	0	0	1	0
MtrunA17Chr1g0176991	2.71702	0	0	0	0	0	0	1	0
MtrunA17Chr1g0151931	2.71293	0	0	0	0	0	0	1	0
MtrunA17Chr2g0299711	2.69039	0	0	0	0	0	0	1	0
MtrunA17Chr7g0244721	2.67319	0	0	0	0	0	0	1	0
MtrunA17Chr7g0226431	2.66639	0	0	0	0	0	0	1	0
MtrunA17Chr2g0286261	2.66639	0	0	0	0	0	0	1	0
MtrunA17Chr1g0174321	2.62747	0	0	0	0	0	0	1	0
MtrunA17Chr4g0012601	2.52973	0	0	0	0	0	0	1	0
MtrunA17Chr8g0337721	2.46123	0	0	0	0	0	0	1	0
MtrunA17Chr6g0472641	2.41665	0	0	0	0	0	0	1	0
MtrunA17Chr3g0098001	2.41465	0	0	0	0	0	0	1	0
MtrunA17Chr5g0444811	2.40355	0	0	0	0	0	0	1	0
MtrunA17Chr5g0423321	2.39766	0	0	0	0	0	0	1	0
MtrunA17Chr2g0288231	2.39766	0	0	0	0	0	0	1	0
MtrunA17Chr3g0084531	2.33005	0	0	0	0	0	0	1	0
MtrunA17Chr5g0409921	2.2806	0	0	0	0	0	0	1	0
MtrunA17Chr6g0468651	2.2785	0	0	0	0	0	0	1	0
MtrunA17Chr2g0315931	2.2785	0	0	0	0	0	0	1	0
MtrunA17Chr5g0413061	2.27035	0	0	0	0	0	0	1	0
MtrunA17Chr2g0320571	2.25742	0	0	0	0	0	0	1	0
MtrunA17Chr1g0170141	2.22183	0	0	0	0	0	0	1	0
MtrunA17Chr3g0103001	2.14799	0	0	0	0	0	0	1	0
MtrunA17Chr2g0315961	2.12071	0	0	0	0	0	0	1	0
MtrunA17Chr4g0024951	2.11446	0	0	0	0	0	0	1	0
MtrunA17Chr3g0105341	2.06479	0	0	0	0	0	0	1	0
MtrunA17Chr2g0300741	2.04781	0	0	0	0	0	0	1	0
MtrunA17Chr1g0198381	2.01081	0	0	0	0	0	0	1	0
MtrunA17Chr5g0401511	1.96582	0	0	0	0	0	0	1	0
MtrunA17Chr8g0357491	1.92918	0	0	0	0	0	0	1	0
MtrunA17Chr4g0026131	1.91866	0	0	0	0	0	0	1	0
MtrunA17Chr7g0244651	1.81631	0	0	0	0	0	0	1	0
MtrunA17Chr2g0321141	1.81189	0	0	0	0	0	0	1	0
MtrunA17Chr8g0338181	1.80405	0	0	0	0	0	0	1	0
MtrunA17Chr6g0449161	1.78069	0	0	0	0	0	0	1	0
MtrunA17Chr6g0465611	1.7747	0	0	0	0	0	0	1	0
MtrunA17Chr6g0462811	1.75147	0	0	0	0	0	0	1	0
MtrunA17Chr7g0249181	1.71183	0	0	0	0	0	0	1	0
MtrunA17Chr8g0388221	1.71049	0	0	0	0	0	0	1	0
MtrunA17Chr8g0392741	1.69975	0	0	0	0	0	0	1	0
MtrunA17Chr5g0419511	1.62162	0	0	0	0	0	0	1	0
MtrunA17Chr3g0143231	1.61448	0	0	0	0	0	0	1	0
MtrunA17Chr5g0444561	1.57527	0	0	0	0	0	0	1	0
MtrunA17Chr2g0321771	1.52385	0	0	0	0	0	0	1	0
MtrunA17Chr3g0085141	1.52385	0	0	0	0	0	0	1	0
MtrunA17Chr3g0135411	1.50229	0	0	0	0	0	0	1	0
MtrunA17Chr6g0451941	1.48625	0	0	0	0	0	0	1	0
MtrunA17Chr2g0282441	1.4804	0	0	0	0	0	0	1	0
MtrunA17Chr6g0450751	1.47344	0	0	0	0	0	0	1	0
MtrunA17Chr6g0460611	1.43856	0	0	0	0	0	0	1	0
MtrunA17Chr5g0398641	1.42433	0	0	0	0	0	0	1	0
MtrunA17Chr2g0302741	1.42102	0	0	0	0	0	0	1	0
MtrunA17Chr3g0090041	1.38462	0	0	0	0	0	0	1	0
MtrunA17Chr1g0177641	1.38243	0	0	0	0	0	0	1	0
MtrunA17Chr3g0111311	1.38198	0	0	0	0	0	0	1	0
MtrunA17Chr3g0086791	1.35851	0	0	0	0	0	0	1	0
MtrunA17Chr8g0339411	1.35851	0	0	0	0	0	0	1	0
MtrunA17Chr2g0297121	1.35851	0	0	0	0	0	0	1	0
MtrunA17Chr6g0472791	1.35851	0	0	0	0	0	0	1	0
MtrunA17Chr3g0099841	1.35851	0	0	0	0	0	0	1	0
MtrunA17Chr6g0481651	1.35851	0	0	0	0	0	0	1	0
MtrunA17Chr5g0412561	1.35851	0	0	0	0	0	0	1	0
MtrunA17Chr3g0098081	1.29812	0	0	0	0	0	0	1	0
MtrunA17Chr5g0417901	1.29484	0	0	0	0	0	0	1	0
MtrunA17Chr4g0006791	1.2836	0	0	0	0	0	0	1	0
MtrunA17Chr3g0090121	1.2836	0	0	0	0	0	0	1	0
MtrunA17Chr4g0019971	1.26519	0	0	0	0	0	0	1	0
MtrunA17Chr1g0161931	1.25805	0	0	0	0	0	0	1	0
MtrunA17Chr1g0174331	1.2391	0	0	0	0	0	0	1	0
MtrunA17Chr6g0460521	1.21737	0	0	0	0	0	0	1	0
MtrunA17Chr4g0030521	1.21368	0	0	0	0	0	0	1	0
MtrunA17Chr1g0166541	1.20198	0	0	0	0	0	0	1	0
MtrunA17Chr3g0135681	1.19246	0	0	0	0	0	0	1	0
MtrunA17Chr6g0449791	1.17875	0	0	0	0	0	0	1	0
MtrunA17Chr2g0324271	1.14857	0	0	0	0	0	0	1	0
MtrunA17Chr7g0244751	1.14431	0	0	0	0	0	0	1	0
MtrunA17Chr1g0165731	1.13925	0	0	0	0	0	0	1	0
MtrunA17Chr5g0445851	1.10258	0	0	0	0	0	0	1	0
MtrunA17Chr5g0396171	1.08806	0	0	0	0	0	0	1	0
MtrunA17Chr2g0311381	1.07616	0	0	0	0	0	0	1	0
MtrunA17Chr4g0024961	1.06824	0	0	0	0	0	0	1	0
MtrunA17Chr6g0465371	1.06824	0	0	0	0	0	0	1	0
MtrunA17Chr4g0024201	1.04223	0	0	0	0	0	0	1	0
MtrunA17Chr2g0308651	1.00837	0	0	0	0	0	0	1	0
MtrunA17Chr2g0297241	1.00574	0	0	0	0	0	0	1	0
MtrunA17Chr5g0443081	1.00538	0	0	0	0	0	0	1	0
MtrunA17Chr5g0444481	4.59018	0	0.942173	0	0	0	0	1	0
MtrunA17Chr3g0121421	3.97397	0	0	0.930513	0	0	0	1	0
MtrunA17Chr3g0105211	3.092	0	0	0	0.745168	0.528169	0	1	0
MtrunA17Chr6g0467341	2.92889	0.101092	0.056275	0	0	0	0.877085	1	0
MtrunA17Chr5g0415001	2.90236	0	0.678475	0	0	0	0	1	0
MtrunA17Chr6g0460951	2.829	0.495003	0.165332	0	0	0.49553	0.862706	1	0
MtrunA17Chr2g0302991	2.4135	0	0.833041	0.307917	0	0.0611943	0.0844235	1	0
MtrunA17Chr2g0280061	2.38443	0.152431	0.914706	0	0	0	0	1	0
MtrunA17Chr2g0328461	2.25172	0	0.515565	0.07655	0.075411	0.923924	0.918884	1	0
MtrunA17Chr4g0005011	2.22938	0	0.208462	0	0	0.0922387	0.619541	1	0
MtrunA17Chr7g0222091	2.2096	0	0	0	0	0.585838	0	1	0
MtrunA17Chr1g0147241	2.11228	0	0.074067	0.598164	0	0	0	1	0
MtrunA17Chr3g0099031	2.08208	0.029639	0.692959	0	0	0	0.913478	1	0
MtrunA17Chr2g0298491	1.97214	0	0	0.426017	0	0	0.350413	1	0
MtrunA17Chr4g0062031	1.88691	0.212144	0	0.327383	0.091311	0.817125	0.403924	1	0
MtrunA17Chr7g0217811	1.88384	0	0	0	0	0.718535	0.430428	1	0
MtrunA17Chr7g0261351	1.87733	0.053069	0.132938	0.245688	0	0.441062	0.295557	1	0
MtrunA17Chr4g0053341	1.83127	0.085447	0.713484	0	0	0	0	1	0
MtrunA17Chr6g0460711	1.79332	0	0.745277	0	0	0.06143	0	1	0
MtrunA17Chr7g0226071	1.77298	0	0.647921	0.149682	0	0	0	1	0
MtrunA17Chr3g0136631	1.75711	0	0.89619	0	0	0	0	1	0
MtrunA17Chr8g0386441	1.71537	0	0.390159	0	0.067038	0	0	1	0
MtrunA17Chr2g0307721	1.67803	0	0.403474	0.09321	0.069326	0.162001	0.178892	1	0
MtrunA17Chr6g0456801	1.65405	0	0.386663	0	0	0	0	1	0
MtrunA17Chr2g0289811	1.61648	0	0	0	0	0.501605	0	1	0
MtrunA17Chr1g0192941	1.60179	0	0	0.43155	0.962912	0	0	1	0
MtrunA17Chr2g0300131	1.5453	0.117987	0.591117	0.728314	0.81254	0.287961	0.292797	1	0
MtrunA17Chr2g0323351	1.53571	0.071656	0.957328	0	0	0	0.268778	1	0
MtrunA17Chr2g0286171	1.52522	0	0	0.127805	0.142585	0.666385	0	1	0
MtrunA17Chr3g0104251	1.51492	0.141465	0.46341	0.100642	0.050375	0.018951	0.189684	1	0
MtrunA17Chr5g0425701	1.51367	0	0.796154	0	0	0	0	1	0
MtrunA17Chr8g0336241	1.47755	0	0.638066	0.839077	0	0	0.18721	1	0
MtrunA17Chr8g0350421	1.44439	0.475354	0	0	0	0	0	1	0
MtrunA17Chr7g0271561	1.39136	0	0.465191	0	0.059173	0.0378483	0	1	0
MtrunA17Chr6g0457351	1.38498	0.075326	0.602706	0.473387	0.797512	0.206394	0.203857	1	0
MtrunA17Chr2g0298311	1.36521	0	0.957419	0	0	0	0	1	0
MtrunA17Chr4g0027761	1.3613	0	0	0.58813	0	0.233765	0	1	0
MtrunA17Chr2g0280941	1.34657	0	0	0	0.271259	0.628379	0.709323	1	0
MtrunA17Chr6g0474961	1.32282	0	0.893407	0	0	0	0	1	0
MtrunA17Chr8g0354931	1.31476	0	0.614693	0	0	0	0	1	0
MtrunA17Chr4g0075781	1.29602	0	0.620332	0	0	0.287386	0.204732	1	0
MtrunA17Chr4g0048051	1.29124	0	0.238301	0.308291	0.147404	0.284487	0.284918	1	0
MtrunA17Chr3g0104481	1.28995	0	0.301548	0	0	0.153634	0.1146	1	0
MtrunA17Chr4g0057591	1.26175	0	0	0	0.319366	0.745102	0.580264	1	0
MtrunA17Chr3g0094921	1.19752	0.182867	0.152695	0.141101	0.629675	0.0675633	0	1	0
MtrunA17Chr3g0106351	1.17202	0	0.410967	0	0	0.871598	0.624735	1	0
MtrunA17Chr1g0193821	1.16935	0.263177	0.882308	0.26852	0.149786	0.148047	0.773031	1	0
MtrunA17Chr4g0041091	1.1313	0	0	0.57419	0.484611	0.580559	0	1	0
MtrunA17Chr8g0338161	1.11158	0	0	0.624354	0	0.109796	0.207673	1	0
MtrunA17Chr8g0362261	1.10567	0	0.581557	0	0	0.566607	0	1	0
MtrunA17Chr8g0358051	1.08288	0	0.817479	0	0	0.246745	0.54389	1	0
MtrunA17Chr6g0483221	1.08117	0	0.257775	0	0	0	0	1	0
MtrunA17Chr4g0025651	1.06824	0	0.642136	0	0	0	0.466129	1	0
MtrunA17Chr1g0193551	1.06161	0	0.297802	0.412787	0	0	0	1	0
MtrunA17Chr5g0439151	1.04644	0.585922	0	0	0.504383	0.216478	0.727012	1	0
MtrunA17Chr7g0273741	1.04233	0.264215	0.941859	0	0	0	0	1	0
MtrunA17Chr4g0016641	1.0403	0.433278	0.985512	0.487289	0	0	0	1	0
MtrunA17Chr3g0083851	1.04016	0	0	0	0.428345	0	0	1	0
MtrunA17Chr3g0102311	1.02551	0	0.958923	0	0.494295	0	0	1	0
MtrunA17Chr8g0377951	1.01801	0.015	0.976959	0.648151	0.103301	0.634906	0.407755	1	0
MtrunA17Chr2g0330921	1.00172	0	0.26344	0	0.362121	0.577766	0.127489	1	0
MtrunA17Chr4g0013451	408.636	0.622655	15.4985	0.28646	0.853824	0.0408827	0.0450055	0	1
MtrunA17Chr3g0077751	361.746	0	45.5967	0	0	0	0	0	1
MtrunA17Chr4g0013431	256.905	0.524831	11.6552	0.564868	1.48997	0.754595	0.571037	0	1
MtrunA17Chr4g0013411	240.305	0.448327	7.93516	0	0.113911	0.0198147	0.22755	0	1
MtrunA17Chr5g0405991	210.255	18.2336	31.1443	0.491986	3.91542	1.11188	2.80786	0	1
MtrunA17Chr8g0366621	184.178	0.158328	1.32204	0	0	0	0.200972	0	1
MtrunA17Chr3g0077761	160.175	0.136715	11.6441	0	0	0.150553	0	0	1
MtrunA17Chr2g0295161	145.308	0	2.03545	0	0.349737	0	0	0	1
MtrunA17Chr5g0397591	121.041	0	11.7637	0	0.551258	0.176298	0.203213	0	1
MtrunA17Chr8g0339791	99.3098	0	3.30663	0	0	0	0	0	1
MtrunA17Chr4g0013421	74.3137	0	0	0	1.01405	0	0	0	1
MtrunA17Chr8g0387711	64.9795	0	2.6731	0.58813	1.96843	2.78577	0.558755	0	1
MtrunA17Chr8g0339801	51.0593	0	3.94494	0	0	0	0	0	1
MtrunA17Chr8g0347751	50.5471	0.076492	0.702586	0.177066	0.790169	1.65092	0.807843	0	1
MtrunA17Chr1g0152821	41.1512	0	7.38186	0	0	0	0	0	1
MtrunA17Chr4g0006481	39.0888	0	2.11024	0.042109	0	0.316002	0.401112	0	1
MtrunA17Chr2g0295171	38.7634	0.206054	0.344111	0	0.354757	0	1.02269	0	1
MtrunA17Chr2g0313781	34.4418	1.1033	1.80713	0	0	0	0.187483	0	1
MtrunA17Chr1g0163331	32.6172	0.044545	3.92227	1.7229	0.179184	0.801081	0.0817665	0	1
MtrunA17Chr8g0343221	24.5521	0	1.00268	0	0	0	0	0	1
MtrunA17Chr1g0159971	18.7613	0.258845	1.62102	0.149794	0.612762	0.807454	0.931686	0	1
MtrunA17Chr4g0006501	16.2969	0	1.2301	0	0.075671	0	0.052416	0	1
MtrunA17Chr8g0366631	14.2387	0.099229	0.332347	0	0	0.0733233	1.48314	0	1
MtrunA17Chr5g0425531	12.1997	0	1.80401	0.592751	0	0.033647	0	0	1
MtrunA17Chr4g0019791	10.0538	0	1.41014	0	0	0	0	0	1
MtrunA17Chr5g0443101	8.01126	0	1.49821	0	0	0	0	0	1
MtrunA17Chr8g0341401	6.76619	0	1.02563	0	0	0	0.38769	0	1
MtrunA17Chr7g0246121	6.3925	0.032043	1.03889	0	0	0.129535	0.116532	0	1
MtrunA17Chr3g0144831	0.988787	0	0	0	0	0	0.143819	0	1
MtrunA17Chr3g0133871	0.962924	0	0.168824	0	0	0	0	0	1
MtrunA17Chr6g0453941	0.961191	0	0	0	0	0.0546777	0	0	1
MtrunA17Chr4g0020651	0.946854	0	0.070717	0	0	0	0	0	1
MtrunA17Chr2g0293411	0.930983	0	0	0	0	0.0222223	0	0	1
MtrunA17Chr6g0455701	0.924964	0	0.051019	0	0	0.027602	0.0421155	0	1
MtrunA17Chr3g0144841	0.904105	0	0	0	0	0	0.137693	0	1
MtrunA17Chr3g0115411	0.817794	0	0.114704	0	0	0	0	0	1
MtrunA17Chr4g0026191	0.806018	0	0	0.114782	0	0.0549607	0	0	1
MtrunA17Chr4g0057481	0.780877	0	0	0.039705	0	0.03998	0	0	1
MtrunA17Chr2g0330671	0.759531	0.078413	0.066076	0	0.080431	0	0	0	1
MtrunA17Chr8g0376581	0.738009	0	0	0	0	0.140141	0	0	1
MtrunA17Chr6g0451821	0.723466	0	0	0.117211	0	0	0	0	1
MtrunA17Chr5g0444031	0.719659	0	0.126698	0	0	0	0	0	1
MtrunA17Chr7g0217321	0.714367	0	0	0.102877	0	0	0	0	1
MtrunA17Chr5g0429421	0.624552	0	0.116799	0.026983	0.030103	0	0	0	1
MtrunA17Chr8g0384481	0.579386	0	0	0	0.083779	0	0	0	1
MtrunA17Chr8g0347421	0.567714	0	0.063973	0.052604	0	0.032812	0	0	1
MtrunA17Chr6g0460691	0.561003	0	0.078686	0	0.081121	0.086703	0	0	1
MtrunA17Chr4g0009561	0.538794	0	0.081634	0	0	0	0	0	1
MtrunA17Chr1g0206831	0.395951	0	0	0	0	0	0.06719	0	1
MtrunA17Chr1g0146271	0.348877	0	0.04111	0	0	0	0.027819	0	1
MtrunA17Chr1g0207231	0.342231	0	0	0	0	0.0270597	0	0	1
MtrunA17Chr3g0106761	0.30324	0	0	0	0	0	0.056066	0	1
MtrunA17Chr6g0466331	0.180973	0	0.018802	0	0.019384	0	0	0	1
MtrunA17Chr6g0465511	0.180973	0	0.018802	0	0.019384	0	0	0	1
MtrunA17Chr4g0003971	0.078045	0.010925	0	0	0	0.00807267	0	0	1
MtrunA17Chr1g0205191	0.976665	0	0	0	0	0	0	0	0
MtrunA17Chr8g0358871	0.976665	0	0	0	0	0	0	0	0
MtrunA17Chr3g0095931	0.976665	0	0	0	0	0	0	0	0
MtrunA17Chr5g0398301	0.955751	0	0	0	0	0	0	0	0
MtrunA17Chr1g0169471	0.949541	0	0	0	0	0	0	0	0
MtrunA17Chr1g0160111	0.939761	0	0	0	0	0	0	0	0
MtrunA17Chr8g0378401	0.923881	0	0	0	0	0	0	0	0
MtrunA17Chr8g0355321	0.919743	0	0	0	0	0	0	0	0
MtrunA17Chr7g0263301	0.887891	0	0	0	0	0	0	0	0
MtrunA17Chr4g0005231	0.878134	0	0	0	0	0	0	0	0
MtrunA17Chr1g0188771	0.872192	0	0	0	0	0	0	0	0
MtrunA17Chr5g0407301	0.869079	0	0	0	0	0	0	0	0
MtrunA17Chr6g0458551	0.869078	0	0	0	0	0	0	0	0
MtrunA17Chr6g0469821	0.854595	0	0	0	0	0	0	0	0
MtrunA17Chr7g0267371	0.854595	0	0	0	0	0	0	0	0
MtrunA17Chr5g0411381	0.842558	0	0	0	0	0	0	0	0
MtrunA17Chr7g0267411	0.827027	0	0	0	0	0	0	0	0
MtrunA17Chr1g0178151	0.75964	0	0	0	0	0	0	0	0
MtrunA17Chr7g0215711	0.74061	0	0	0	0	0	0	0	0
MtrunA17Chr7g0252221	0.73778	0	0	0	0	0	0	0	0
MtrunA17Chr4g0054201	0.733643	0	0	0	0	0	0	0	0
MtrunA17Chr2g0298341	0.727315	0	0	0	0	0	0	0	0
MtrunA17Chr7g0272701	0.722193	0	0	0	0	0	0	0	0
MtrunA17Chr7g0244791	0.700009	0	0	0	0	0	0	0	0
MtrunA17Chr1g0177561	0.697628	0	0	0	0	0	0	0	0
MtrunA17Chr2g0300961	0.697628	0	0	0	0	0	0	0	0
MtrunA17Chr3g0099491	0.697628	0	0	0	0	0	0	0	0
MtrunA17Chr7g0254221	0.692915	0	0	0	0	0	0	0	0
MtrunA17Chr6g0483241	0.683676	0	0	0	0	0	0	0	0
MtrunA17Chr1g0159271	0.682604	0	0	0	0	0	0	0	0
MtrunA17Chr3g0122061	0.682604	0	0	0	0	0	0	0	0
MtrunA17Chr2g0299601	0.682604	0	0	0	0	0	0	0	0
MtrunA17Chr3g0087011	0.673754	0	0	0	0	0	0	0	0
MtrunA17Chr2g0316771	0.661976	0	0	0	0	0	0	0	0
MtrunA17Chr1g0162181	0.659948	0	0	0	0	0	0	0	0
MtrunA17Chr4g0048871	0.610425	0	0	0	0	0	0	0	0
MtrunA17Chr2g0315631	0.605618	0	0	0	0	0	0	0	0
MtrunA17Chr1g0177661	0.601827	0	0	0	0	0	0	0	0
MtrunA17Chr6g0449191	0.599716	0	0	0	0	0	0	0	0
MtrunA17Chr3g0096031	0.599714	0	0	0	0	0	0	0	0
MtrunA17Chr3g0096041	0.599714	0	0	0	0	0	0	0	0
MtrunA17Chr6g0458541	0.589206	0	0	0	0	0	0	0	0
MtrunA17Chr1g0163421	0.587656	0	0	0	0	0	0	0	0
MtrunA17Chr4g0001111	0.580341	0	0	0	0	0	0	0	0
MtrunA17Chr1g0193871	0.569626	0	0	0	0	0	0	0	0
MtrunA17Chr6g0470881	0.561387	0	0	0	0	0	0	0	0
MtrunA17Chr5g0444851	0.552752	0	0	0	0	0	0	0	0
MtrunA17Chr6g0466941	0.54015	0	0	0	0	0	0	0	0
MtrunA17Chr8g0370781	0.534122	0	0	0	0	0	0	0	0
MtrunA17Chr4g0028791	0.534084	0	0	0	0	0	0	0	0
MtrunA17Chr2g0290761	0.529981	0	0	0	0	0	0	0	0
MtrunA17Chr6g0460551	0.517914	0	0	0	0	0	0	0	0
MtrunA17Chr6g0467271	0.517914	0	0	0	0	0	0	0	0
MtrunA17Chr2g0280671	0.511053	0	0	0	0	0	0	0	0
MtrunA17Chr8g0339741	0.507665	0	0	0	0	0	0	0	0
MtrunA17Chr5g0421191	0.48834	0	0	0	0	0	0	0	0
MtrunA17Chr7g0219031	0.488332	0	0	0	0	0	0	0	0
MtrunA17Chr4g0019481	0.488332	0	0	0	0	0	0	0	0
MtrunA17Chr2g0301401	0.488332	0	0	0	0	0	0	0	0
MtrunA17Chr3g0089081	0.472653	0	0	0	0	0	0	0	0
MtrunA17Chr2g0311391	0.46988	0	0	0	0	0	0	0	0
MtrunA17Chr3g0143171	0.46503	0	0	0	0	0	0	0	0
MtrunA17Chr7g0237981	0.463335	0	0	0	0	0	0	0	0
MtrunA17Chr2g0285051	0.461941	0	0	0	0	0	0	0	0
MtrunA17Chr7g0218471	0.461941	0	0	0	0	0	0	0	0
MtrunA17Chr4g0043101	0.461941	0	0	0	0	0	0	0	0
MtrunA17Chr7g0232741	0.457817	0	0	0	0	0	0	0	0
MtrunA17Chr3g0142091	0.456671	0	0	0	0	0	0	0	0
MtrunA17Chr7g0245481	0.449785	0	0	0	0	0	0	0	0
MtrunA17Chr2g0302691	0.446361	0	0	0	0	0	0	0	0
MtrunA17Chr7g0271371	0.438253	0	0	0	0	0	0	0	0
MtrunA17Chr8g0339401	0.432706	0	0	0	0	0	0	0	0
MtrunA17Chr3g0107351	0.432706	0	0	0	0	0	0	0	0
MtrunA17Chr5g0444471	0.427297	0	0	0	0	0	0	0	0
MtrunA17Chr1g0178101	0.427297	0	0	0	0	0	0	0	0
MtrunA17Chr8g0367691	0.421097	0	0	0	0	0	0	0	0
MtrunA17Chr6g0449151	0.416876	0	0	0	0	0	0	0	0
MtrunA17Chr8g0381631	0.40695	0	0	0	0	0	0	0	0
MtrunA17Chr5g0423151	0.406133	0	0	0	0	0	0	0	0
MtrunA17Chr1g0174451	0.396564	0	0	0	0	0	0	0	0
MtrunA17Chr7g0225121	0.394428	0	0	0	0	0	0	0	0
MtrunA17Chr8g0352591	0.386694	0	0	0	0	0	0	0	0
MtrunA17Chr8g0346351	0.384088	0	0	0	0	0	0	0	0
MtrunA17Chr2g0278031	0.37982	0	0	0	0	0	0	0	0
MtrunA17Chr3g0103161	0.37982	0	0	0	0	0	0	0	0
MtrunA17Chr7g0237991	0.37982	0	0	0	0	0	0	0	0
MtrunA17Chr1g0189891	0.378418	0	0	0	0	0	0	0	0
MtrunA17Chr7g0245771	0.366255	0	0	0	0	0	0	0	0
MtrunA17Chr6g0460291	0.356081	0	0	0	0	0	0	0	0
MtrunA17Chr8g0374591	0.356081	0	0	0	0	0	0	0	0
MtrunA17Chr3g0105791	0.354409	0	0	0	0	0	0	0	0
MtrunA17Chr3g0098021	0.353385	0	0	0	0	0	0	0	0
MtrunA17Chr1g0186681	0.348814	0	0	0	0	0	0	0	0
MtrunA17Chr2g0311321	0.341838	0	0	0	0	0	0	0	0
MtrunA17Chr5g0419861	0.341838	0	0	0	0	0	0	0	0
MtrunA17Chr4g0031161	0.341838	0	0	0	0	0	0	0	0
MtrunA17Chr1g0165751	0.337376	0	0	0	0	0	0	0	0
MtrunA17Chr4g0068931	0.335135	0	0	0	0	0	0	0	0
MtrunA17Chr1g0179181	0.335135	0	0	0	0	0	0	0	0
MtrunA17Chr6g0459681	0.331881	0	0	0	0	0	0	0	0
MtrunA17Chr5g0432981	0.331881	0	0	0	0	0	0	0	0
MtrunA17Chr1g0149391	0.330811	0	0	0	0	0	0	0	0
MtrunA17Chr4g0006911	0.32869	0	0	0	0	0	0	0	0
MtrunA17Chr4g0001451	0.32869	0	0	0	0	0	0	0	0
MtrunA17Chr8g0391201	0.322489	0	0	0	0	0	0	0	0
MtrunA17Chr4g0028211	0.318483	0	0	0	0	0	0	0	0
MtrunA17Chr1g0158911	0.316517	0	0	0	0	0	0	0	0
MtrunA17Chr3g0132781	0.316517	0	0	0	0	0	0	0	0
MtrunA17Chr2g0315941	0.314039	0	0	0	0	0	0	0	0
MtrunA17Chr4g0065591	0.310762	0	0	0	0	0	0	0	0
MtrunA17Chr7g0259541	0.310762	0	0	0	0	0	0	0	0
MtrunA17Chr4g0051131	0.309531	0	0	0	0	0	0	0	0
MtrunA17Chr2g0310991	0.307962	0	0	0	0	0	0	0	0
MtrunA17Chr2g0299351	0.30704	0	0	0	0	0	0	0	0
MtrunA17Chr7g0227891	0.305212	0	0	0	0	0	0	0	0
MtrunA17Chr4g0014241	0.304774	0	0	0	0	0	0	0	0
MtrunA17Chr5g0414551	0.302511	0	0	0	0	0	0	0	0
MtrunA17Chr2g0315161	0.301368	0	0	0	0	0	0	0	0
MtrunA17Chr3g0131081	0.300297	0	0	0	0	0	0	0	0
MtrunA17Chr1g0170721	0.284865	0	0	0	0	0	0	0	0
MtrunA17Chr3g0135381	0.281161	0	0	0	0	0	0	0	0
MtrunA17Chr4g0044791	0.280195	0	0	0	0	0	0	0	0
MtrunA17Chr4g0006921	0.273523	0	0	0	0	0	0	0	0
MtrunA17Chr8g0363811	0.2713	0	0	0	0	0	0	0	0
MtrunA17Chr2g0301611	0.269164	0	0	0	0	0	0	0	0
MtrunA17Chr8g0337601	0.262101	0	0	0	0	0	0	0	0
MtrunA17Chr1g0191101	0.261598	0	0	0	0	0	0	0	0
MtrunA17Chr5g0431251	0.258968	0	0	0	0	0	0	0	0
MtrunA17Chr5g0395911	0.255867	0	0	0	0	0	0	0	0
MtrunA17Chr2g0332631	0.255103	0	0	0	0	0	0	0	0
MtrunA17Chr2g0296611	0.255103	0	0	0	0	0	0	0	0
MtrunA17Chr8g0337581	0.251479	0	0	0	0	0	0	0	0
MtrunA17Chr1g0189911	0.251351	0	0	0	0	0	0	0	0
MtrunA17Chr2g0315391	0.251345	0	0	0	0	0	0	0	0
MtrunA17Chr3g0100091	0.250431	0	0	0	0	0	0	0	0
MtrunA17Chr8g0379291	0.247709	0	0	0	0	0	0	0	0
MtrunA17Chr1g0198901	0.24417	0	0	0	0	0	0	0	0
MtrunA17Chr3g0143371	0.24417	0	0	0	0	0	0	0	0
MtrunA17Chr2g0299481	0.242303	0	0	0	0	0	0	0	0
MtrunA17Chr4g0066821	0.239047	0	0	0	0	0	0	0	0
MtrunA17Chr8g0337541	0.234136	0	0	0	0	0	0	0	0
MtrunA17Chr4g0007201	0.232704	0	0	0	0	0	0	0	0
MtrunA17Chr7g0227601	0.232017	0	0	0	0	0	0	0	0
MtrunA17Chr1g0186041	0.231667	0	0	0	0	0	0	0	0
MtrunA17Chr5g0420351	0.230972	0	0	0	0	0	0	0	0
MtrunA17Chr7g0274221	0.230972	0	0	0	0	0	0	0	0
MtrunA17Chr7g0259261	0.230972	0	0	0	0	0	0	0	0
MtrunA17Chr1g0161821	0.228909	0	0	0	0	0	0	0	0
MtrunA17Chr1g0175681	0.224893	0	0	0	0	0	0	0	0
MtrunA17Chr2g0314151	0.224893	0	0	0	0	0	0	0	0
MtrunA17Chr8g0362291	0.224893	0	0	0	0	0	0	0	0
MtrunA17Chr5g0435831	0.223911	0	0	0	0	0	0	0	0
MtrunA17Chr4g0070461	0.221973	0	0	0	0	0	0	0	0
MtrunA17Chr6g0487291	0.221973	0	0	0	0	0	0	0	0
MtrunA17Chr4g0011191	0.221016	0	0	0	0	0	0	0	0
MtrunA17Chr7g0234041	0.220256	0	0	0	0	0	0	0	0
MtrunA17Chr4g0032421	0.219127	0	0	0	0	0	0	0	0
MtrunA17Chr5g0397491	0.219127	0	0	0	0	0	0	0	0
MtrunA17Chr2g0321161	0.219127	0	0	0	0	0	0	0	0
MtrunA17Chr6g0465691	0.217696	0	0	0	0	0	0	0	0
MtrunA17Chr2g0309831	0.215019	0	0	0	0	0	0	0	0
MtrunA17Chr3g0111731	0.214992	0	0	0	0	0	0	0	0
MtrunA17Chr2g0321361	0.213649	0	0	0	0	0	0	0	0
MtrunA17Chr3g0113971	0.212322	0	0	0	0	0	0	0	0
MtrunA17Chr4g0027371	0.212322	0	0	0	0	0	0	0	0
MtrunA17Chr2g0300841	0.212193	0	0	0	0	0	0	0	0
MtrunA17Chr2g0299521	0.211011	0	0	0	0	0	0	0	0
MtrunA17Chr1g0194471	0.211011	0	0	0	0	0	0	0	0
MtrunA17Chr8g0356071	0.211011	0	0	0	0	0	0	0	0
MtrunA17Chr7g0251671	0.211011	0	0	0	0	0	0	0	0
MtrunA17Chr4g0007461	0.208897	0	0	0	0	0	0	0	0
MtrunA17Chr2g0296681	0.205103	0	0	0	0	0	0	0	0
MtrunA17Chr2g0288481	0.203475	0	0	0	0	0	0	0	0
MtrunA17Chr5g0400531	0.203475	0	0	0	0	0	0	0	0
MtrunA17Chr7g0224521	0.201081	0	0	0	0	0	0	0	0
MtrunA17Chr4g0019081	0.19887	0	0	0	0	0	0	0	0
MtrunA17Chr6g0472681	0.197283	0	0	0	0	0	0	0	0
MtrunA17Chr6g0472701	0.197283	0	0	0	0	0	0	0	0
MtrunA17Chr6g0472671	0.197283	0	0	0	0	0	0	0	0
MtrunA17Chr7g0222221	0.197026	0	0	0	0	0	0	0	0
MtrunA17Chr1g0187701	0.196459	0	0	0	0	0	0	0	0
MtrunA17Chr3g0095821	0.196459	0	0	0	0	0	0	0	0
MtrunA17Chr7g0228481	0.195336	0	0	0	0	0	0	0	0
MtrunA17Chr3g0110021	0.192585	0	0	0	0	0	0	0	0
MtrunA17Chr5g0395931	0.192044	0	0	0	0	0	0	0	0
MtrunA17Chr1g0169601	0.190056	0	0	0	0	0	0	0	0
MtrunA17Chr7g0233151	0.18991	0	0	0	0	0	0	0	0
MtrunA17Chr1g0203501	0.18991	0	0	0	0	0	0	0	0
MtrunA17Chr7g0229131	0.18991	0	0	0	0	0	0	0	0
MtrunA17Chr2g0301521	0.187823	0	0	0	0	0	0	0	0
MtrunA17Chr5g0417591	0.185781	0	0	0	0	0	0	0	0
MtrunA17Chr6g0463081	0.185781	0	0	0	0	0	0	0	0
MtrunA17Chr3g0096971	0.183784	0	0	0	0	0	0	0	0
MtrunA17Chr2g0288771	0.183784	0	0	0	0	0	0	0	0
MtrunA17Chr4g0039161	0.183784	0	0	0	0	0	0	0	0
MtrunA17Chr8g0349471	0.183127	0	0	0	0	0	0	0	0
MtrunA17Chr8g0349481	0.183127	0	0	0	0	0	0	0	0
MtrunA17Chr8g0349551	0.183127	0	0	0	0	0	0	0	0
MtrunA17Chr8g0349501	0.183127	0	0	0	0	0	0	0	0
MtrunA17Chr8g0345701	0.181829	0	0	0	0	0	0	0	0
MtrunA17Chr5g0428561	0.181829	0	0	0	0	0	0	0	0
MtrunA17Chr3g0077891	0.181829	0	0	0	0	0	0	0	0
MtrunA17Chr2g0287321	0.179915	0	0	0	0	0	0	0	0
MtrunA17Chr6g0464651	0.178041	0	0	0	0	0	0	0	0
MtrunA17Chr3g0104171	0.176205	0	0	0	0	0	0	0	0
MtrunA17Chr6g0464711	0.176205	0	0	0	0	0	0	0	0
MtrunA17Chr8g0357161	0.174681	0	0	0	0	0	0	0	0
MtrunA17Chr3g0136871	0.174407	0	0	0	0	0	0	0	0
MtrunA17Chr8g0357771	0.172645	0	0	0	0	0	0	0	0
MtrunA17Chr7g0272981	0.167568	0	0	0	0	0	0	0	0
MtrunA17Chr8g0374501	0.167568	0	0	0	0	0	0	0	0
MtrunA17Chr5g0432601	0.164337	0	0	0	0	0	0	0	0
MtrunA17Chr2g0297981	0.16278	0	0	0	0	0	0	0	0
MtrunA17Chr6g0460541	0.162316	0	0	0	0	0	0	0	0
MtrunA17Chr3g0121891	0.159241	0	0	0	0	0	0	0	0
MtrunA17Chr6g0468041	0.158258	0	0	0	0	0	0	0	0
MtrunA17Chr1g0165041	0.158258	0	0	0	0	0	0	0	0
MtrunA17Chr2g0290771	0.156806	0	0	0	0	0	0	0	0
MtrunA17Chr8g0354961	0.156806	0	0	0	0	0	0	0	0
MtrunA17Chr4g0044611	0.15609	0	0	0	0	0	0	0	0
MtrunA17Chr7g0244641	0.153981	0	0	0	0	0	0	0	0
MtrunA17Chr7g0245491	0.153981	0	0	0	0	0	0	0	0
MtrunA17Chr5g0405531	0.152606	0	0	0	0	0	0	0	0
MtrunA17Chr3g0091821	0.152606	0	0	0	0	0	0	0	0
MtrunA17Chr7g0239141	0.148625	0	0	0	0	0	0	0	0
MtrunA17Chr3g0135451	0.148625	0	0	0	0	0	0	0	0
MtrunA17Chr1g0170741	0.147344	0	0	0	0	0	0	0	0
MtrunA17Chr1g0164651	0.147344	0	0	0	0	0	0	0	0
MtrunA17Chr2g0279091	0.147344	0	0	0	0	0	0	0	0
MtrunA17Chr5g0417581	0.147344	0	0	0	0	0	0	0	0
MtrunA17Chr5g0440071	0.14667	0	0	0	0	0	0	0	0
MtrunA17Chr8g0362251	0.146085	0	0	0	0	0	0	0	0
MtrunA17Chr2g0310351	0.143629	0	0	0	0	0	0	0	0
MtrunA17Chr3g0103981	0.142432	0	0	0	0	0	0	0	0
MtrunA17Chr7g0229651	0.142432	0	0	0	0	0	0	0	0
MtrunA17Chr6g0454121	0.141248	0	0	0	0	0	0	0	0
MtrunA17Chr3g0080481	0.138959	0	0	0	0	0	0	0	0
MtrunA17Chr6g0467041	0.138396	0	0	0	0	0	0	0	0
MtrunA17Chr4g0046521	0.137838	0	0	0	0	0	0	0	0
MtrunA17Chr3g0086891	0.137838	0	0	0	0	0	0	0	0
MtrunA17Chr8g0348681	0.136735	0	0	0	0	0	0	0	0
MtrunA17Chr1g0153851	0.136735	0	0	0	0	0	0	0	0
MtrunA17Chr1g0156961	0.135912	0	0	0	0	0	0	0	0
MtrunA17Chr6g0465471	0.13565	0	0	0	0	0	0	0	0
MtrunA17Chr6g0466161	0.13565	0	0	0	0	0	0	0	0
MtrunA17Chr2g0311251	0.132594	0	0	0	0	0	0	0	0
MtrunA17Chr2g0295851	0.132495	0	0	0	0	0	0	0	0
MtrunA17Chr4g0058511	0.132495	0	0	0	0	0	0	0	0
MtrunA17Chr1g0149681	0.131984	0	0	0	0	0	0	0	0
MtrunA17Chr7g0218761	0.131476	0	0	0	0	0	0	0	0
MtrunA17Chr7g0253271	0.130472	0	0	0	0	0	0	0	0
MtrunA17Chr2g0307951	0.130472	0	0	0	0	0	0	0	0
MtrunA17Chr8g0361741	0.128995	0	0	0	0	0	0	0	0
MtrunA17Chr3g0099411	0.125676	0	0	0	0	0	0	0	0
MtrunA17Chr3g0097181	0.125676	0	0	0	0	0	0	0	0
MtrunA17Chr6g0486701	0.124758	0	0	0	0	0	0	0	0
MtrunA17Chr6g0484981	0.124758	0	0	0	0	0	0	0	0
MtrunA17Chr3g0134451	0.124456	0	0	0	0	0	0	0	0
MtrunA17Chr1g0206691	0.123854	0	0	0	0	0	0	0	0
MtrunA17Chr7g0223471	0.123755	0	0	0	0	0	0	0	0
MtrunA17Chr4g0035671	0.122085	0	0	0	0	0	0	0	0
MtrunA17Chr7g0231131	0.122085	0	0	0	0	0	0	0	0
MtrunA17Chr4g0028501	0.121219	0	0	0	0	0	0	0	0
MtrunA17Chr2g0318471	0.120365	0	0	0	0	0	0	0	0
MtrunA17Chr3g0113751	0.119246	0	0	0	0	0	0	0	0
MtrunA17Chr5g0423301	0.118694	0	0	0	0	0	0	0	0
MtrunA17Chr1g0177651	0.115486	0	0	0	0	0	0	0	0
MtrunA17Chr6g0470631	0.114711	0	0	0	0	0	0	0	0
MtrunA17Chr6g0470651	0.114711	0	0	0	0	0	0	0	0
MtrunA17Chr3g0129891	0.114711	0	0	0	0	0	0	0	0
MtrunA17Chr6g0468171	0.114711	0	0	0	0	0	0	0	0
MtrunA17Chr5g0441901	0.113946	0	0	0	0	0	0	0	0
MtrunA17Chr8g0350851	0.113191	0	0	0	0	0	0	0	0
MtrunA17Chr1g0187831	0.113086	0	0	0	0	0	0	0	0
MtrunA17Chr2g0292791	0.11027	0	0	0	0	0	0	0	0
MtrunA17Chr1g0175791	0.108866	0	0	0	0	0	0	0	0
MtrunA17Chr2g0285631	0.108866	0	0	0	0	0	0	0	0
MtrunA17Chr3g0133511	0.107496	0	0	0	0	0	0	0	0
MtrunA17Chr3g0119991	0.106824	0	0	0	0	0	0	0	0
MtrunA17Chr8g0370121	0.106824	0	0	0	0	0	0	0	0
MtrunA17Chr8g0339871	0.106161	0	0	0	0	0	0	0	0
MtrunA17Chr2g0291301	0.106161	0	0	0	0	0	0	0	0
MtrunA17Chr4g0057491	0.105791	0	0	0	0	0	0	0	0
MtrunA17Chr5g0408131	0.104858	0	0	0	0	0	0	0	0
MtrunA17Chr3g0079971	0.104538	0	0	0	0	0	0	0	0
MtrunA17Chr2g0319701	0.104219	0	0	0	0	0	0	0	0
MtrunA17Chr4g0037551	0.104219	0	0	0	0	0	0	0	0
MtrunA17Chr7g0251471	0.104007	0	0	0	0	0	0	0	0
MtrunA17Chr8g0369521	0.102757	0	0	0	0	0	0	0	0
MtrunA17Chr8g0391581	0.102347	0	0	0	0	0	0	0	0
MtrunA17Chr5g0428681	0.101135	0	0	0	0	0	0	0	0
MtrunA17Chr7g0218741	0.099953	0	0	0	0	0	0	0	0
MtrunA17Chr3g0120201	0.099377	0	0	0	0	0	0	0	0
MtrunA17Chr6g0460471	0.099371	0	0	0	0	0	0	0	0
MtrunA17Chr6g0460401	0.099371	0	0	0	0	0	0	0	0
MtrunA17Chr7g0274761	0.096564	0	0	0	0	0	0	0	0
MtrunA17Chr2g0293791	0.096022	0	0	0	0	0	0	0	0
MtrunA17Chr2g0308691	0.095485	0	0	0	0	0	0	0	0
MtrunA17Chr8g0348691	0.095485	0	0	0	0	0	0	0	0
MtrunA17Chr8g0354381	0.093912	0	0	0	0	0	0	0	0
MtrunA17Chr6g0474401	0.092389	0	0	0	0	0	0	0	0
MtrunA17Chr1g0189511	0.091892	0	0	0	0	0	0	0	0
MtrunA17Chr5g0447881	0.091401	0	0	0	0	0	0	0	0
MtrunA17Chr7g0231211	0.090433	0	0	0	0	0	0	0	0
MtrunA17Chr4g0028181	0.089957	0	0	0	0	0	0	0	0
MtrunA17Chr7g0229211	0.089957	0	0	0	0	0	0	0	0
MtrunA17Chr2g0303271	0.089486	0	0	0	0	0	0	0	0
MtrunA17Chr3g0079061	0.088559	0	0	0	0	0	0	0	0
MtrunA17Chr6g0459801	0.088103	0	0	0	0	0	0	0	0
MtrunA17Chr6g0459711	0.088103	0	0	0	0	0	0	0	0
MtrunA17Chr1g0204241	0.087941	0	0	0	0	0	0	0	0
MtrunA17Chr7g0260801	0.087651	0	0	0	0	0	0	0	0
MtrunA17Chr6g0479301	0.086323	0	0	0	0	0	0	0	0
MtrunA17Chr2g0303861	0.085034	0	0	0	0	0	0	0	0
MtrunA17Chr4g0010471	0.085034	0	0	0	0	0	0	0	0
MtrunA17Chr6g0469631	0.084613	0	0	0	0	0	0	0	0
MtrunA17Chr3g0137871	0.084197	0	0	0	0	0	0	0	0
MtrunA17Chr4g0047331	0.08297	0	0	0	0	0	0	0	0
MtrunA17Chr4g0004991	0.080622	0	0	0	0	0	0	0	0
MtrunA17Chr3g0116871	0.079374	0	0	0	0	0	0	0	0
MtrunA17Chr6g0452481	0.079309	0	0	0	0	0	0	0	0
MtrunA17Chr1g0213701	0.079129	0	0	0	0	0	0	0	0
MtrunA17Chr2g0316471	0.078045	0	0	0	0	0	0	0	0
MtrunA17Chr3g0086021	0.078045	0	0	0	0	0	0	0	0
MtrunA17Chr5g0432911	0.07769	0	0	0	0	0	0	0	0
MtrunA17Chr2g0290231	0.075964	0	0	0	0	0	0	0	0
MtrunA17Chr2g0299361	0.074637	0	0	0	0	0	0	0	0
MtrunA17Chr5g0447711	0.074637	0	0	0	0	0	0	0	0
MtrunA17Chr4g0048311	0.074313	0	0	0	0	0	0	0	0
MtrunA17Chr2g0315111	0.072118	0	0	0	0	0	0	0	0
MtrunA17Chr4g0025181	0.072118	0	0	0	0	0	0	0	0
MtrunA17Chr8g0366921	0.071815	0	0	0	0	0	0	0	0
MtrunA17Chr6g0465451	0.070921	0	0	0	0	0	0	0	0
MtrunA17Chr8g0373341	0.070628	0	0	0	0	0	0	0	0
MtrunA17Chr6g0465751	0.070058	0	0	0	0	0	0	0	0
MtrunA17Chr1g0151871	0.069763	0	0	0	0	0	0	0	0
MtrunA17Chr5g0419311	0.069763	0	0	0	0	0	0	0	0
MtrunA17Chr5g0440181	0.069236	0	0	0	0	0	0	0	0
MtrunA17Chr6g0479411	0.068105	0	0	0	0	0	0	0	0
MtrunA17Chr4g0033381	0.066765	0	0	0	0	0	0	0	0
MtrunA17Chr6g0483161	0.066301	0	0	0	0	0	0	0	0
MtrunA17Chr8g0338651	0.066143	0	0	0	0	0	0	0	0
MtrunA17Chr3g0080511	0.065486	0	0	0	0	0	0	0	0
MtrunA17Chr5g0427891	0.065234	0	0	0	0	0	0	0	0
MtrunA17Chr1g0177201	0.064498	0	0	0	0	0	0	0	0
MtrunA17Chr7g0253201	0.064255	0	0	0	0	0	0	0	0
MtrunA17Chr8g0373331	0.063869	0	0	0	0	0	0	0	0
MtrunA17Chr1g0171951	0.063776	0	0	0	0	0	0	0	0
MtrunA17Chr5g0427191	0.063303	0	0	0	0	0	0	0	0
MtrunA17Chr3g0105461	0.062838	0	0	0	0	0	0	0	0
MtrunA17Chr7g0235361	0.062152	0	0	0	0	0	0	0	0
MtrunA17Chr4g0010631	0.061927	0	0	0	0	0	0	0	0
MtrunA17Chr1g0165101	0.061704	0	0	0	0	0	0	0	0
MtrunA17Chr1g0204661	0.061704	0	0	0	0	0	0	0	0
MtrunA17Chr6g0471901	0.061261	0	0	0	0	0	0	0	0
MtrunA17Chr1g0205961	0.06061	0	0	0	0	0	0	0	0
MtrunA17Chr4g0066041	0.059972	0	0	0	0	0	0	0	0
MtrunA17Chr2g0310461	0.059762	0	0	0	0	0	0	0	0
MtrunA17Chr5g0395421	0.059745	0	0	0	0	0	0	0	0
MtrunA17Chr3g0077781	0.059554	0	0	0	0	0	0	0	0
MtrunA17Chr3g0140371	0.059554	0	0	0	0	0	0	0	0
MtrunA17Chr6g0466451	0.058938	0	0	0	0	0	0	0	0
MtrunA17Chr4g0068681	0.058334	0	0	0	0	0	0	0	0
MtrunA17Chr2g0278091	0.058136	0	0	0	0	0	0	0	0
MtrunA17Chr8g0383411	0.057939	0	0	0	0	0	0	0	0
MtrunA17Chr6g0460451	0.05769	0	0	0	0	0	0	0	0
MtrunA17Chr4g0060541	0.057355	0	0	0	0	0	0	0	0
MtrunA17Chr6g0460421	0.057164	0	0	0	0	0	0	0	0
MtrunA17Chr8g0350371	0.056973	0	0	0	0	0	0	0	0
MtrunA17Chr1g0169051	0.056409	0	0	0	0	0	0	0	0
MtrunA17Chr4g0049091	0.056409	0	0	0	0	0	0	0	0
MtrunA17Chr5g0431691	0.056223	0	0	0	0	0	0	0	0
MtrunA17Chr5g0437831	0.056039	0	0	0	0	0	0	0	0
MtrunA17Chr7g0247701	0.055674	0	0	0	0	0	0	0	0
MtrunA17Chr3g0099251	0.055465	0	0	0	0	0	0	0	0
MtrunA17Chr7g0238531	0.054607	0	0	0	0	0	0	0	0
MtrunA17Chr6g0471031	0.054335	0	0	0	0	0	0	0	0
MtrunA17Chr2g0303301	0.054088	0	0	0	0	0	0	0	0
MtrunA17Chr7g0220331	0.054088	0	0	0	0	0	0	0	0
MtrunA17Chr7g0228821	0.053918	0	0	0	0	0	0	0	0
MtrunA17Chr3g0121881	0.053748	0	0	0	0	0	0	0	0
MtrunA17Chr3g0137701	0.05358	0	0	0	0	0	0	0	0
MtrunA17Chr8g0347431	0.05358	0	0	0	0	0	0	0	0
MtrunA17Chr3g0143331	0.053488	0	0	0	0	0	0	0	0
MtrunA17Chr3g0120931	0.052398	0	0	0	0	0	0	0	0
MtrunA17Chr3g0135431	0.051951	0	0	0	0	0	0	0	0
MtrunA17Chr1g0177191	0.051637	0	0	0	0	0	0	0	0
MtrunA17Chr4g0010161	0.051482	0	0	0	0	0	0	0	0
MtrunA17Chr8g0345961	0.050196	0	0	0	0	0	0	0	0
MtrunA17Chr6g0456501	0.049256	0	0	0	0	0	0	0	0
MtrunA17Chr1g0161101	0.04802	0	0	0	0	0	0	0	0
MtrunA17Chr6g0459021	0.046827	0	0	0	0	0	0	0	0
MtrunA17Chr2g0288611	0.044829	0	0	0	0	0	0	0	0
MtrunA17Chr7g0262261	0.044337	0	0	0	0	0	0	0	0
MtrunA17Chr4g0067161	0.04428	0	0	0	0	0	0	0	0
MtrunA17Chr7g0217951	0.04428	0	0	0	0	0	0	0	0
MtrunA17Chr7g0259181	0.044051	0	0	0	0	0	0	0	0
MtrunA17Chr4g0011101	0.043825	0	0	0	0	0	0	0	0
MtrunA17Chr6g0459041	0.042837	0	0	0	0	0	0	0	0
MtrunA17Chr1g0168321	0.042622	0	0	0	0	0	0	0	0
MtrunA17Chr5g0394131	0.041995	0	0	0	0	0	0	0	0
MtrunA17Chr2g0325461	0.041624	0	0	0	0	0	0	0	0
MtrunA17Chr2g0290341	0.041113	0	0	0	0	0	0	0	0
MtrunA17Chr5g0435421	0.039887	0	0	0	0	0	0	0	0
MtrunA17Chr1g0153941	0.039382	0	0	0	0	0	0	0	0
MtrunA17Chr8g0372031	0.037814	0	0	0	0	0	0	0	0
MtrunA17Chr2g0289911	0.0374	0	0	0	0	0	0	0	0
MtrunA17Chr8g0362241	0.037319	0	0	0	0	0	0	0	0
MtrunA17Chr1g0170101	0.036916	0	0	0	0	0	0	0	0
MtrunA17Chr2g0292761	0.036757	0	0	0	0	0	0	0	0
MtrunA17Chr7g0223651	0.036463	0	0	0	0	0	0	0	0
MtrunA17Chr7g0239471	0.035766	0	0	0	0	0	0	0	0
MtrunA17Chr5g0420711	0.035386	0	0	0	0	0	0	0	0
MtrunA17Chr4g0025061	0.03231	0	0	0	0	0	0	0	0
MtrunA17Chr5g0432591	0.032188	0	0	0	0	0	0	0	0
MtrunA17Chr6g0476861	0.029489	0	0	0	0	0	0	0	0
MtrunA17Chr4g0024031	0.029464	0	0	0	0	0	0	0	0
MtrunA17Chr3g0125461	0.027189	0	0	0	0	0	0	0	0
MtrunA17Chr5g0433321	0.024328	0	0	0	0	0	0	0	0
MtrunA17Chr4g0024641	0.022476	0	0	0	0	0	0	0	0
MtrunA17Chr6g0464211	0.021724	0	0	0	0	0	0	0	0
MtrunA17Chr4g0005551	0.018598	0	0	0	0	0	0	0	0
MtrunA17Chr8g0380981	0.017548	0	0	0	0	0	0	0	0
MtrunA17Chr8g0338331	0.010859	0	0	0	0	0	0	0	0
MtrunA17Chr7g0246201	0	0	0	0	0	0	0	0	0
MtrunA17Chr5g0422551	0	0	0	0	0	0	0	0	0
MtrunA17Chr3g0082441	0	0	0	0	0	0	0	0	0
MtrunA17Chr5g0425661	0	0	0	0	0	0	0	0	0
MtrunA17Chr7g0232671	0	0	0	0	0	0	0	0	0
MtrunA17Chr3g0143551	0	0	0	0	0	0	0	0	0
MtrunA17Chr8g0335491	0	0	0	0	0	0	0	0	0
MtrunA17Chr3g0078191	0	0	0	0	0	0	0	0	0
MtrunA17Chr8g0340531	0	0	0	0	0	0	0	0	0
MtrunA17Chr3g0119941	0	0	0	0	0	0	0	0	0
MtrunA17Chr3g0078421	0	0	0	0	0	0	0	0	0
MtrunA17Chr6g0479961	0	0	0	0	0	0	0	0	0
MtrunA17Chr3g0087721	0	0	0	0	0	0	0	0	0
MtrunA17Chr4g0074511	0	0	0	0	0	0	0	0	0
MtrunA17Chr1g0168371	0	0	0	0	0	0	0	0	0
MtrunA17Chr2g0310101	0	0	0	0	0	0	0	0	0
MtrunA17Chr2g0324951	0	0	0	0	0	0	0	0	0
MtrunA17Chr8g0339911	0	0	0	0	0	0	0	0	0
MtrunA17Chr1g0195941	0	0	0	0	0	0	0	0	0
MtrunA17Chr2g0286461	0	0	0	0	0	0	0	0	0
MtrunA17Chr1g0187731	0	0	0	0	0	0	0	0	0
MtrunA17Chr2g0287411	0	0	0	0	0	0	0	0	0
MtrunA17Chr3g0078461	0	0	0	0	0	0	0	0	0
MtrunA17Chr7g0220041	0	0	0	0	0	0	0	0	0
MtrunA17Chr8g0363211	0	0	0	0	0	0	0	0	0
MtrunA17Chr1g0211521	0	0	0	0	0	0	0	0	0
MtrunA17Chr6g0485831	0	0	0	0	0	0	0	0	0
MtrunA17Chr6g0454311	0	0	0	0	0	0	0	0	0
MtrunA17Chr8g0358841	0	0	0	0	0	0	0	0	0
MtrunA17Chr3g0112351	0	0	0	0	0	0	0	0	0
MtrunA17Chr3g0100081	0	0	0	0	0	0	0	0	0
MtrunA17Chr7g0264281	0	0	0	0	0	0	0	0	0
MtrunA17Chr7g0225811	0	0	0	0	0	0	0	0	0
MtrunA17Chr8g0341431	0	0	0	0	0	0	0	0	0
MtrunA17Chr6g0452541	0	0	0	0	0	0	0	0	0
MtrunA17Chr2g0305881	0	0	0	0	0	0	0	0	0
MtrunA17Chr2g0291001	0	0	0	0	0	0	0	0	0
MtrunA17Chr1g0194041	0	0	0	0	0	0	0	0	0
MtrunA17Chr7g0223701	0	0	0	0	0	0	0	0	0
MtrunA17Chr5g0411001	0	0	0	0	0	0	0	0	0
MtrunA17Chr5g0399621	0	0	0	0	0	0	0	0	0
MtrunA17Chr4g0012731	0	0	0	0	0	0	0	0	0
MtrunA17Chr8g0335721	0	0	0	0	0	0	0	0	0
MtrunA17Chr2g0296771	0	0	0	0	0	0	0	0	0
MtrunA17Chr6g0456481	0	0	0	0	0	0	0	0	0
MtrunA17Chr3g0138551	0	0	0	0	0	0	0	0	0
MtrunA17Chr5g0417171	0	0	0	0	0	0	0	0	0
MtrunA17Chr1g0174381	0	0	0	0	0	0	0	0	0
MtrunA17Chr5g0443271	0	0	0	0	0	0	0	0	0
MtrunA17Chr5g0440901	0	0	0	0	0	0	0	0	0
MtrunA17Chr5g0413021	0	0	0	0	0	0	0	0	0
MtrunA17Chr8g0361291	0	0	0	0	0	0	0	0	0
MtrunA17Chr2g0330321	0	0	0	0	0	0	0	0	0
MtrunA17Chr1g0164251	0	0	0	0	0	0	0	0	0
MtrunA17Chr6g0462201	0	0	0	0	0	0	0	0	0
MtrunA17Chr6g0476931	0	0	0	0	0	0	0	0	0
MtrunA17Chr1g0194781	0	0	0	0	0	0	0	0	0
MtrunA17Chr6g0465381	0	0	0	0	0	0	0	0	0
MtrunA17Chr3g0097621	0	0	0	0	0	0	0	0	0
MtrunA17Chr4g0058991	0	0	0	0	0	0	0	0	0
MtrunA17Chr1g0170921	0	0	0	0	0	0	0	0	0
MtrunA17Chr5g0399681	0	0	0	0	0	0	0	0	0
MtrunA17Chr2g0312241	0	0	0	0	0	0	0	0	0
MtrunA17Chr2g0293871	0	0	0	0	0	0	0	0	0
MtrunA17Chr5g0423911	0	0	0	0	0	0	0	0	0
MtrunA17Chr6g0457651	0	0	0	0	0	0	0	0	0
MtrunA17Chr3g0089371	0	0	0	0	0	0	0	0	0
MtrunA17Chr4g0070351	0	0	0	0	0	0	0	0	0
MtrunA17Chr4g0002501	0	0	0	0	0	0	0	0	0
MtrunA17Chr5g0439861	0	0	0	0	0	0	0	0	0
MtrunA17Chr8g0348211	0	0	0	0	0	0	0	0	0
MtrunA17Chr4g0011091	0	0	0	0	0	0	0	0	0
MtrunA17Chr7g0264451	0	0	0	0	0	0	0	0	0
MtrunA17Chr7g0245281	0	0	0	0	0	0	0	0	0
MtrunA17Chr5g0444971	0	0	0	0	0	0	0	0	0
MtrunA17Chr8g0344881	0	0	0	0	0	0	0	0	0
MtrunA17Chr8g0354481	0	0	0	0	0	0	0	0	0
MtrunA17Chr5g0446171	0	0	0	0	0	0	0	0	0
MtrunA17Chr5g0416771	0	0	0	0	0	0	0	0	0
MtrunA17Chr4g0011691	0	0	0	0	0	0	0	0	0
MtrunA17Chr8g0358041	0	0	0	0	0	0	0	0	0
MtrunA17Chr3g0084951	0	0	0	0	0	0	0	0	0
MtrunA17Chr3g0118311	0	0	0	0	0	0	0	0	0
MtrunA17Chr4g0066191	0	0	0	0	0	0	0	0	0
MtrunA17Chr2g0302291	0	0	0	0	0	0	0	0	0
MtrunA17Chr1g0169761	0	0	0	0	0	0	0	0	0
MtrunA17Chr7g0224201	0	0	0	0	0	0	0	0	0
MtrunA17Chr3g0093561	0	0	0	0	0	0	0	0	0
MtrunA17Chr3g0105501	0	0	0	0	0	0	0	0	0
MtrunA17Chr3g0118921	0	0	0	0	0	0	0	0	0
MtrunA17Chr3g0083861	0	0	0	0	0	0	0	0	0
MtrunA17Chr7g0238751	0	0	0	0	0	0	0	0	0
MtrunA17Chr3g0082621	0	0	0	0	0	0	0	0	0
MtrunA17Chr3g0093021	0	0	0	0	0	0	0	0	0
MtrunA17Chr2g0316581	0	0	0	0	0	0	0	0	0
MtrunA17Chr6g0461101	0	0	0	0	0	0	0	0	0
MtrunA17Chr1g0180961	0	0	0	0	0	0	0	0	0
MtrunA17Chr3g0142631	0	0	0	0	0	0	0	0	0
MtrunA17Chr6g0456471	0	0	0	0	0	0	0	0	0
MtrunA17Chr7g0250191	0	0	0	0	0	0	0	0	0
MtrunA17Chr2g0298451	0	0	0	0	0	0	0	0	0
MtrunA17Chr2g0333891	0	0	0	0	0	0	0	0	0
MtrunA17Chr6g0480721	0	0	0	0	0	0	0	0	0
MtrunA17Chr4g0003191	0	0	0	0	0	0	0	0	0
MtrunA17Chr5g0423961	0	0	0	0	0	0	0	0	0
MtrunA17Chr1g0211861	0	0	0	0	0	0	0	0	0
MtrunA17Chr2g0303011	0	0	0	0	0	0	0	0	0
MtrunA17Chr6g0473491	0	0	0	0	0	0	0	0	0
MtrunA17Chr3g0096331	0	0	0	0	0	0	0	0	0
MtrunA17Chr7g0243391	0	0	0	0	0	0	0	0	0
MtrunA17Chr1g0209841	0	0	0	0	0	0	0	0	0
MtrunA17Chr2g0311351	0	0	0	0	0	0	0	0	0
MtrunA17Chr7g0260591	0	0	0	0	0	0	0	0	0
MtrunA17Chr7g0238411	0	0	0	0	0	0	0	0	0
MtrunA17Chr1g0174491	0	0	0	0	0	0	0	0	0
MtrunA17Chr4g0025001	0	0	0	0	0	0	0	0	0
MtrunA17Chr8g0354651	0	0	0	0	0	0	0	0	0
MtrunA17Chr2g0312171	0	0	0	0	0	0	0	0	0
MtrunA17Chr2g0317271	0	0	0	0	0	0	0	0	0
MtrunA17Chr8g0354011	0	0	0	0	0	0	0	0	0
MtrunA17Chr1g0147531	0	0	0	0	0	0	0	0	0
MtrunA17Chr3g0080541	0	0	0	0	0	0	0	0	0
MtrunA17Chr5g0409681	0	0	0	0	0	0	0	0	0
MtrunA17Chr4g0058481	0	0	0	0	0	0	0	0	0
MtrunA17Chr7g0218901	0	0	0	0	0	0	0	0	0
MtrunA17Chr7g0218891	0	0	0	0	0	0	0	0	0
MtrunA17Chr1g0196591	0	0	0	0	0	0	0	0	0
MtrunA17Chr2g0308911	0	0	0	0	0	0	0	0	0
MtrunA17Chr4g0027351	0	0	0	0	0	0	0	0	0
MtrunA17Chr3g0135771	0	0	0	0	0	0	0	0	0
MtrunA17Chr4g0012541	0	0	0	0	0	0	0	0	0
MtrunA17Chr3g0085281	0	0	0	0	0	0	0	0	0
MtrunA17Chr6g0484381	0	0	0	0	0	0	0	0	0
MtrunA17Chr3g0141771	0	0	0	0	0	0	0	0	0
MtrunA17Chr5g0428651	0	0	0	0	0	0	0	0	0
MtrunA17Chr3g0118431	0	0	0	0	0	0	0	0	0
MtrunA17Chr1g0172921	0	0	0	0	0	0	0	0	0
MtrunA17Chr7g0265181	0	0	0	0	0	0	0	0	0
MtrunA17Chr3g0112641	0	0	0	0	0	0	0	0	0
MtrunA17Chr5g0416411	0	0	0	0	0	0	0	0	0
MtrunA17Chr3g0143021	0	0	0	0	0	0	0	0	0
MtrunA17Chr7g0233311	0	0	0	0	0	0	0	0	0
MtrunA17Chr8g0356211	0	0	0	0	0	0	0	0	0
MtrunA17Chr5g0404871	0	0	0	0	0	0	0	0	0
MtrunA17Chr2g0320241	0	0	0	0	0	0	0	0	0
MtrunA17Chr7g0243831	0	0	0	0	0	0	0	0	0
MtrunA17Chr7g0254271	0	0	0	0	0	0	0	0	0
MtrunA17Chr6g0468281	0	0	0	0	0	0	0	0	0
MtrunA17Chr7g0215191	0	0	0	0	0	0	0	0	0
MtrunA17Chr8g0354461	0	0	0	0	0	0	0	0	0
MtrunA17Chr2g0327371	0	0	0	0	0	0	0	0	0
MtrunA17Chr8g0347501	0	0	0	0	0	0	0	0	0
MtrunA17Chr6g0453391	0	0	0	0	0	0	0	0	0
MtrunA17Chr8g0364321	0	0	0	0	0	0	0	0	0
MtrunA17Chr4g0017951	0	0	0	0	0	0	0	0	0
MtrunA17Chr1g0172771	0	0	0	0	0	0	0	0	0
MtrunA17Chr3g0110731	0	0	0	0	0	0	0	0	0
MtrunA17Chr5g0429411	0	0	0	0	0	0	0	0	0
MtrunA17Chr2g0326041	0	0	0	0	0	0	0	0	0
MtrunA17Chr7g0238621	0	0	0	0	0	0	0	0	0
MtrunA17Chr7g0268521	0	0	0	0	0	0	0	0	0
MtrunA17Chr7g0233331	0	0	0	0	0	0	0	0	0
MtrunA17Chr7g0253761	0	0	0	0	0	0	0	0	0
MtrunA17Chr6g0463811	0	0	0	0	0	0	0	0	0
MtrunA17Chr4g0042541	0	0	0	0	0	0	0	0	0
MtrunA17Chr5g0412551	0	0	0	0	0	0	0	0	0
MtrunA17Chr7g0234521	0	0	0	0	0	0	0	0	0
MtrunA17Chr6g0461571	0	0	0	0	0	0	0	0	0
MtrunA17Chr1g0180171	0	0	0	0	0	0	0	0	0
MtrunA17Chr4g0002691	0	0	0	0	0	0	0	0	0
MtrunA17Chr1g0182141	0	0	0	0	0	0	0	0	0
MtrunA17Chr1g0184471	0	0	0	0	0	0	0	0	0
MtrunA17Chr6g0462091	0	0	0	0	0	0	0	0	0
MtrunA17Chr3g0091311	0	0	0	0	0	0	0	0	0
MtrunA17Chr8g0347911	0	0	0	0	0	0	0	0	0
MtrunA17Chr1g0167171	0	0	0	0	0	0	0	0	0
MtrunA17Chr1g0180591	0	0	0	0	0	0	0	0	0
MtrunA17Chr1g0176891	0	0	0	0	0	0	0	0	0
MtrunA17Chr1g0201191	0	0	0	0	0	0	0	0	0
MtrunA17Chr7g0214371	0	0	0	0	0	0	0	0	0
MtrunA17Chr1g0192491	0	0	0	0	0	0	0	0	0
MtrunA17Chr3g0129741	0	0	0	0	0	0	0	0	0
MtrunA17Chr1g0161311	0	0	0	0	0	0	0	0	0
MtrunA17Chr0c01g0489611	0	0	0	0	0	0	0	0	0
MtrunA17Chr8g0339381	0	0	0	0	0	0	0	0	0
MtrunA17Chr6g0459811	0	0	0	0	0	0	0	0	0
MtrunA17Chr2g0284131	0	0	0	0	0	0	0	0	0
MtrunA17Chr1g0166161	0	0	0	0	0	0	0	0	0
MtrunA17Chr4g0076481	0	0	0	0	0	0	0	0	0
MtrunA17Chr1g0212821	0	0	0	0	0	0	0	0	0
MtrunA17Chr1g0179031	0	0	0	0	0	0	0	0	0
MtrunA17Chr5g0436891	0	0	0	0	0	0	0	0	0
MtrunA17Chr6g0477651	0	0	0	0	0	0	0	0	0
MtrunA17Chr6g0469791	0	0	0	0	0	0	0	0	0
MtrunA17Chr7g0218491	0	0	0	0	0	0	0	0	0
MtrunA17Chr8g0371291	0	0	0	0	0	0	0	0	0
MtrunA17Chr3g0106421	0	0	0	0	0	0	0	0	0
MtrunA17Chr4g0051401	0	0	0	0	0	0	0	0	0
MtrunA17Chr8g0339001	0	0	0	0	0	0	0	0	0
MtrunA17Chr7g0236161	0	0	0	0	0	0	0	0	0
MtrunA17Chr8g0338721	0	0	0	0	0	0	0	0	0
MtrunA17Chr3g0085101	0	0	0	0	0	0	0	0	0
MtrunA17Chr6g0455631	0	0	0	0	0	0	0	0	0
MtrunA17Chr3g0123031	0	0	0	0	0	0	0	0	0
MtrunA17Chr5g0432791	0	0	0	0	0	0	0	0	0
MtrunA17Chr4g0066461	0	0	0	0	0	0	0	0	0
MtrunA17Chr7g0256761	0	0	0	0	0	0	0	0	0
MtrunA17Chr6g0455881	0	0	0	0	0	0	0	0	0
MtrunA17Chr2g0304031	0	0	0	0	0	0	0	0	0
MtrunA17Chr2g0311371	0	0	0	0	0	0	0	0	0
MtrunA17Chr3g0134651	0	0	0	0	0	0	0	0	0
MtrunA17Chr6g0464501	0	0	0	0	0	0	0	0	0
MtrunA17Chr3g0119931	0	0	0	0	0	0	0	0	0
MtrunA17Chr1g0174311	0	0	0	0	0	0	0	0	0
MtrunA17Chr1g0200111	0	0	0	0	0	0	0	0	0
MtrunA17Chr1g0174911	0	0	0	0	0	0	0	0	0
MtrunA17Chr5g0428691	0	0	0	0	0	0	0	0	0
MtrunA17Chr1g0168701	0	0	0	0	0	0	0	0	0
MtrunA17Chr5g0435801	0	0	0	0	0	0	0	0	0
MtrunA17Chr2g0303631	0	0	0	0	0	0	0	0	0
MtrunA17Chr4g0007171	0	0	0	0	0	0	0	0	0
MtrunA17Chr6g0476151	0	0	0	0	0	0	0	0	0
MtrunA17Chr3g0105111	0	0	0	0	0	0	0	0	0
MtrunA17Chr7g0217511	0	0	0	0	0	0	0	0	0
MtrunA17Chr7g0235891	0	0	0	0	0	0	0	0	0
MtrunA17Chr1g0164761	0	0	0	0	0	0	0	0	0
MtrunA17Chr3g0111841	0	0	0	0	0	0	0	0	0
MtrunA17Chr7g0241361	0	0	0	0	0	0	0	0	0
MtrunA17Chr6g0462801	0	0	0	0	0	0	0	0	0
MtrunA17Chr6g0465461	0	0	0	0	0	0	0	0	0
MtrunA17Chr2g0303311	0	0	0	0	0	0	0	0	0
MtrunA17Chr7g0227221	0	0	0	0	0	0	0	0	0
MtrunA17Chr7g0244671	0	0	0	0	0	0	0	0	0
MtrunA17Chr3g0133501	0	0	0	0	0	0	0	0	0
MtrunA17Chr4g0011951	0	0	0	0	0	0	0	0	0
MtrunA17Chr4g0002681	0	0	0	0	0	0	0	0	0
MtrunA17Chr8g0363651	0	0	0	0	0	0	0	0	0
MtrunA17Chr7g0248391	0	0	0	0	0	0	0	0	0
MtrunA17Chr1g0153301	0	0	0	0	0	0	0	0	0
MtrunA17Chr1g0169071	0	0	0	0	0	0	0	0	0
MtrunA17Chr4g0001771	0	0	0	0	0	0	0	0	0
MtrunA17Chr1g0174421	0	0	0	0	0	0	0	0	0
MtrunA17Chr4g0025541	0	0	0	0	0	0	0	0	0
MtrunA17Chr2g0293561	0	0	0	0	0	0	0	0	0
MtrunA17Chr6g0479661	0	0	0	0	0	0	0	0	0
MtrunA17Chr4g0069931	0	0	0	0	0	0	0	0	0
MtrunA17Chr3g0088681	0	0	0	0	0	0	0	0	0
MtrunA17Chr5g0426991	0	0	0	0	0	0	0	0	0
MtrunA17Chr7g0221621	0	0	0	0	0	0	0	0	0
MtrunA17Chr7g0235521	0	0	0	0	0	0	0	0	0
MtrunA17Chr3g0128981	0	0	0	0	0	0	0	0	0
MtrunA17Chr1g0209401	0	0	0	0	0	0	0	0	0
MtrunA17Chr5g0448341	0	0	0	0	0	0	0	0	0
MtrunA17Chr2g0292311	0	0	0	0	0	0	0	0	0
MtrunA17Chr4g0073061	0	0	0	0	0	0	0	0	0
MtrunA17Chr8g0365501	0	0	0	0	0	0	0	0	0
MtrunA17Chr5g0434731	0	0	0	0	0	0	0	0	0
MtrunA17Chr3g0078231	0	0	0	0	0	0	0	0	0
MtrunA17Chr6g0481671	0	0	0	0	0	0	0	0	0
MtrunA17Chr5g0409931	0	0	0	0	0	0	0	0	0
MtrunA17Chr6g0476381	0	0	0	0	0	0	0	0	0
MtrunA17Chr5g0403741	0	0	0	0	0	0	0	0	0
MtrunA17Chr8g0359851	0	0	0	0	0	0	0	0	0
MtrunA17Chr3g0078611	0	0	0	0	0	0	0	0	0
MtrunA17Chr1g0150391	0	0	0	0	0	0	0	0	0
MtrunA17Chr3g0083961	0	0	0	0	0	0	0	0	0
MtrunA17Chr8g0352601	0	0	0	0	0	0	0	0	0
MtrunA17Chr1g0147901	0	0	0	0	0	0	0	0	0
MtrunA17Chr4g0002621	0	0	0	0	0	0	0	0	0
MtrunA17Chr2g0300401	0	0	0	0	0	0	0	0	0
MtrunA17Chr1g0162101	0	0	0	0	0	0	0	0	0
MtrunA17Chr3g0142531	0	0	0	0	0	0	0	0	0
MtrunA17Chr2g0281161	0	0	0	0	0	0	0	0	0
MtrunA17Chr0c02g0489821	0	0	0	0	0	0	0	0	0
MtrunA17Chr4g0027621	0	0	0	0	0	0	0	0	0
MtrunA17Chr7g0276661	0	0	0	0	0	0	0	0	0
MtrunA17Chr0c01g0489001	0	0	0	0	0	0	0	0	0
MtrunA17Chr3g0101301	0	0	0	0	0	0	0	0	0
MtrunA17Chr1g0170601	0	0	0	0	0	0	0	0	0
MtrunA17Chr7g0224431	0	0	0	0	0	0	0	0	0
MtrunA17Chr5g0419301	0	0	0	0	0	0	0	0	0
MtrunA17Chr5g0402231	0	0	0	0	0	0	0	0	0
MtrunA17Chr1g0183951	0	0	0	0	0	0	0	0	0
MtrunA17Chr5g0411741	0	0	0	0	0	0	0	0	0
MtrunA17Chr2g0296841	0	0	0	0	0	0	0	0	0
MtrunA17Chr1g0167261	0	0	0	0	0	0	0	0	0
MtrunA17Chr8g0367051	0	0	0	0	0	0	0	0	0
MtrunA17Chr4g0018881	0	0	0	0	0	0	0	0	0
MtrunA17Chr8g0390101	0	0	0	0	0	0	0	0	0
MtrunA17Chr7g0266111	0	0	0	0	0	0	0	0	0
MtrunA17Chr7g0218871	0	0	0	0	0	0	0	0	0
MtrunA17Chr3g0100911	0	0	0	0	0	0	0	0	0
MtrunA17Chr2g0314171	0	0	0	0	0	0	0	0	0
MtrunA17Chr2g0292841	0	0	0	0	0	0	0	0	0
MtrunA17Chr5g0422421	0	0	0	0	0	0	0	0	0
MtrunA17Chr6g0469811	0	0	0	0	0	0	0	0	0
MtrunA17Chr4g0012581	0	0	0	0	0	0	0	0	0
MtrunA17Chr1g0197961	0	0	0	0	0	0	0	0	0
MtrunA17Chr3g0125931	0	0	0	0	0	0	0	0	0
MtrunA17Chr4g0048141	0	0	0	0	0	0	0	0	0
MtrunA17Chr3g0078471	0	0	0	0	0	0	0	0	0
MtrunA17Chr7g0222701	0	0	0	0	0	0	0	0	0
MtrunA17Chr3g0105511	0	0	0	0	0	0	0	0	0
MtrunA17Chr3g0130261	0	0	0	0	0	0	0	0	0
MtrunA17Chr8g0365611	0	0	0	0	0	0	0	0	0
MtrunA17Chr1g0211161	0	0	0	0	0	0	0	0	0
MtrunA17Chr7g0216171	0	0	0	0	0	0	0	0	0
MtrunA17Chr8g0372331	0	0	0	0	0	0	0	0	0
MtrunA17Chr8g0350981	0	0	0	0	0	0	0	0	0
MtrunA17Chr2g0320531	0	0	0	0	0	0	0	0	0
MtrunA17Chr7g0224021	0	0	0	0	0	0	0	0	0
MtrunA17Chr5g0435321	0	0	0	0	0	0	0	0	0
MtrunA17Chr8g0339371	0	0	0	0	0	0	0	0	0
MtrunA17Chr7g0253121	0	0	0	0	0	0	0	0	0
MtrunA17Chr1g0183701	0	0	0	0	0	0	0	0	0
MtrunA17Chr6g0463651	0	0	0	0	0	0	0	0	0
MtrunA17Chr7g0241231	0	0	0	0	0	0	0	0	0
MtrunA17Chr6g0464671	0	0	0	0	0	0	0	0	0
MtrunA17Chr2g0325271	0	0	0	0	0	0	0	0	0
MtrunA17Chr8g0349691	0	0	0	0	0	0	0	0	0
MtrunA17Chr5g0440871	0	0	0	0	0	0	0	0	0
MtrunA17Chr7g0238591	0	0	0	0	0	0	0	0	0
MtrunA17Chr5g0423331	0	0	0	0	0	0	0	0	0
MtrunA17Chr4g0024701	0	0	0	0	0	0	0	0	0
MtrunA17Chr4g0025251	0	0	0	0	0	0	0	0	0
MtrunA17Chr7g0229901	0	0	0	0	0	0	0	0	0
MtrunA17Chr2g0326701	0	0	0	0	0	0	0	0	0
MtrunA17Chr2g0303581	0	0	0	0	0	0	0	0	0
MtrunA17Chr4g0007311	0	0	0	0	0	0	0	0	0
MtrunA17Chr8g0382591	0	0	0	0	0	0	0	0	0
MtrunA17Chr6g0458631	0	0	0	0	0	0	0	0	0
MtrunA17Chr1g0175711	0	0	0	0	0	0	0	0	0
MtrunA17Chr4g0073781	0	0	0	0	0	0	0	0	0
MtrunA17Chr5g0416871	0	0	0	0	0	0	0	0	0
MtrunA17Chr6g0452891	0	0	0	0	0	0	0	0	0
MtrunA17Chr7g0216521	0	0	0	0	0	0	0	0	0
MtrunA17Chr7g0265171	0	0	0	0	0	0	0	0	0
MtrunA17Chr1g0178001	0	0	0	0	0	0	0	0	0
MtrunA17Chr1g0171911	0	0	0	0	0	0	0	0	0
MtrunA17Chr4g0076571	0	0	0	0	0	0	0	0	0
MtrunA17Chr5g0420271	0	0	0	0	0	0	0	0	0
MtrunA17Chr8g0380201	0	0	0	0	0	0	0	0	0
MtrunA17Chr4g0022711	0	0	0	0	0	0	0	0	0
MtrunA17Chr7g0228361	0	0	0	0	0	0	0	0	0
MtrunA17Chr5g0431031	0	0	0	0	0	0	0	0	0
MtrunA17Chr3g0096541	0	0	0	0	0	0	0	0	0
MtrunA17Chr5g0440081	0	0	0	0	0	0	0	0	0
MtrunA17Chr1g0171961	0	0	0	0	0	0	0	0	0
MtrunA17Chr7g0270561	0	0	0	0	0	0	0	0	0
MtrunA17Chr3g0118831	0	0	0	0	0	0	0	0	0
MtrunA17Chr3g0084891	0	0	0	0	0	0	0	0	0
MtrunA17Chr2g0314531	0	0	0	0	0	0	0	0	0
MtrunA17Chr8g0352991	0	0	0	0	0	0	0	0	0
MtrunA17Chr2g0326121	0	0	0	0	0	0	0	0	0
MtrunA17Chr4g0068781	0	0	0	0	0	0	0	0	0
MtrunA17Chr2g0314241	0	0	0	0	0	0	0	0	0
MtrunA17Chr5g0425671	0	0	0	0	0	0	0	0	0
MtrunA17Chr6g0480691	0	0	0	0	0	0	0	0	0
MtrunA17Chr4g0014121	0	0	0	0	0	0	0	0	0
MtrunA17Chr2g0306601	0	0	0	0	0	0	0	0	0
MtrunA17Chr1g0187361	0	0	0	0	0	0	0	0	0
MtrunA17Chr7g0264161	0	0	0	0	0	0	0	0	0
MtrunA17Chr1g0165191	0	0	0	0	0	0	0	0	0
MtrunA17Chr2g0307691	0	0	0	0	0	0	0	0	0
MtrunA17Chr7g0221331	0	0	0	0	0	0	0	0	0
MtrunA17Chr4g0046251	0	0	0	0	0	0	0	0	0
MtrunA17Chr5g0395121	0	0	0	0	0	0	0	0	0
MtrunA17Chr3g0094221	0	0	0	0	0	0	0	0	0
MtrunA17Chr7g0240831	0	0	0	0	0	0	0	0	0
MtrunA17Chr8g0378301	0	0	0	0	0	0	0	0	0
MtrunA17Chr7g0253701	0	0	0	0	0	0	0	0	0
MtrunA17Chr2g0293751	0	0	0	0	0	0	0	0	0
MtrunA17Chr8g0368221	0	0	0	0	0	0	0	0	0
MtrunA17Chr1g0149841	0	0	0	0	0	0	0	0	0
MtrunA17Chr4g0024931	0	0	0	0	0	0	0	0	0
MtrunA17Chr8g0360461	0	0	0	0	0	0	0	0	0
MtrunA17Chr5g0416921	0	0	0	0	0	0	0	0	0
MtrunA17Chr3g0091251	0	0	0	0	0	0	0	0	0
MtrunA17Chr3g0097611	0	0	0	0	0	0	0	0	0
MtrunA17Chr7g0215111	0	0	0	0	0	0	0	0	0
MtrunA17Chr8g0341481	0	0	0	0	0	0	0	0	0
MtrunA17Chr5g0445291	0	0	0	0	0	0	0	0	0
MtrunA17Chr5g0424091	0	0	0	0	0	0	0	0	0
MtrunA17Chr6g0470211	0	0	0	0	0	0	0	0	0
MtrunA17Chr2g0293141	0	0	0	0	0	0	0	0	0
MtrunA17Chr4g0048301	0	0	0	0	0	0	0	0	0
MtrunA17Chr3g0104991	0	0	0	0	0	0	0	0	0
MtrunA17Chr7g0229111	0	0	0	0	0	0	0	0	0
MtrunA17Chr2g0332301	0	0	0	0	0	0	0	0	0
MtrunA17Chr7g0241191	0	0	0	0	0	0	0	0	0
MtrunA17Chr5g0424801	0	0	0	0	0	0	0	0	0
MtrunA17Chr1g0177341	0	0	0	0	0	0	0	0	0
MtrunA17Chr5g0421071	0	0	0	0	0	0	0	0	0
MtrunA17Chr5g0446551	0	0	0	0	0	0	0	0	0
MtrunA17Chr8g0338101	0	0	0	0	0	0	0	0	0
MtrunA17Chr4g0012911	0	0	0	0	0	0	0	0	0
MtrunA17Chr3g0084241	0	0	0	0	0	0	0	0	0
MtrunA17Chr7g0254051	0	0	0	0	0	0	0	0	0
MtrunA17Chr4g0036851	0	0	0	0	0	0	0	0	0
MtrunA17Chr1g0212761	0	0	0	0	0	0	0	0	0
MtrunA17Chr6g0472691	0	0	0	0	0	0	0	0	0
MtrunA17Chr4g0008891	0	0	0	0	0	0	0	0	0
MtrunA17Chr8g0361391	0	0	0	0	0	0	0	0	0
MtrunA17Chr4g0023721	0	0	0	0	0	0	0	0	0
MtrunA17Chr2g0286561	0	0	0	0	0	0	0	0	0
MtrunA17Chr8g0372311	0	0	0	0	0	0	0	0	0
MtrunA17Chr1g0166151	0	0	0	0	0	0	0	0	0
MtrunA17Chr8g0364691	0	0	0	0	0	0	0	0	0
MtrunA17Chr4g0008631	0	0	0	0	0	0	0	0	0
MtrunA17Chr6g0460441	0	0	0	0	0	0	0	0	0
MtrunA17Chr7g0220851	0	0	0	0	0	0	0	0	0
MtrunA17Chr5g0416801	0	0	0	0	0	0	0	0	0
MtrunA17Chr2g0277701	0	0	0	0	0	0	0	0	0
MtrunA17Chr7g0218451	0	0	0	0	0	0	0	0	0
MtrunA17Chr8g0383111	0	0	0	0	0	0	0	0	0
MtrunA17Chr3g0142971	0	0	0	0	0	0	0	0	0
MtrunA17Chr2g0288981	0	0	0	0	0	0	0	0	0
MtrunA17Chr6g0474051	0	0	0	0	0	0	0	0	0
MtrunA17Chr6g0462761	0	0	0	0	0	0	0	0	0
MtrunA17Chr4g0007221	0	0	0	0	0	0	0	0	0
MtrunA17Chr7g0247041	0	0	0	0	0	0	0	0	0
MtrunA17Chr4g0048891	0	0	0	0	0	0	0	0	0
MtrunA17Chr5g0420421	0	0	0	0	0	0	0	0	0
MtrunA17Chr7g0247961	0	0	0	0	0	0	0	0	0
MtrunA17Chr6g0479361	0	0	0	0	0	0	0	0	0
MtrunA17Chr3g0133421	0	0	0	0	0	0	0	0	0
MtrunA17Chr3g0118761	0	0	0	0	0	0	0	0	0
MtrunA17Chr5g0444981	0	0	0	0	0	0	0	0	0
MtrunA17Chr1g0176901	0	0	0	0	0	0	0	0	0
MtrunA17Chr6g0458731	0	0	0	0	0	0	0	0	0
MtrunA17Chr5g0410751	0	0	0	0	0	0	0	0	0
MtrunA17Chr6g0472051	0	0	0	0	0	0	0	0	0
MtrunA17Chr1g0169061	0	0	0	0	0	0	0	0	0
MtrunA17Chr3g0107281	0	0	0	0	0	0	0	0	0
MtrunA17Chr4g0011071	0	0	0	0	0	0	0	0	0
MtrunA17Chr1g0187301	0	0	0	0	0	0	0	0	0
MtrunA17Chr5g0408021	0	0	0	0	0	0	0	0	0
MtrunA17Chr8g0361961	0	0	0	0	0	0	0	0	0
MtrunA17Chr1g0187871	0	0	0	0	0	0	0	0	0
MtrunA17Chr8g0381571	0	0	0	0	0	0	0	0	0
MtrunA17Chr5g0415251	0	0	0	0	0	0	0	0	0
MtrunA17Chr5g0432971	0	0	0	0	0	0	0	0	0
MtrunA17Chr4g0029621	0	0	0	0	0	0	0	0	0
MtrunA17Chr7g0224461	0	0	0	0	0	0	0	0	0
MtrunA17Chr2g0322851	0	0	0	0	0	0	0	0	0
MtrunA17Chr1g0172911	0	0	0	0	0	0	0	0	0
MtrunA17Chr6g0483551	0	0	0	0	0	0	0	0	0
MtrunA17Chr2g0312071	0	0	0	0	0	0	0	0	0
MtrunA17Chr3g0079301	0	0	0	0	0	0	0	0	0
MtrunA17Chr6g0470781	0	0	0	0	0	0	0	0	0
MtrunA17Chr4g0002571	0	0	0	0	0	0	0	0	0
MtrunA17Chr1g0171541	0	0	0	0	0	0	0	0	0
MtrunA17Chr1g0147791	0	0	0	0	0	0	0	0	0
MtrunA17Chr1g0159701	0	0	0	0	0	0	0	0	0
MtrunA17Chr8g0355601	0	0	0	0	0	0	0	0	0
MtrunA17Chr8g0368561	0	0	0	0	0	0	0	0	0
MtrunA17Chr4g0073621	0	0	0	0	0	0	0	0	0
MtrunA17Chr2g0292861	0	0	0	0	0	0	0	0	0
MtrunA17Chr5g0421991	0	0	0	0	0	0	0	0	0
MtrunA17Chr7g0227491	0	0	0	0	0	0	0	0	0
MtrunA17Chr1g0168201	0	0	0	0	0	0	0	0	0
MtrunA17Chr6g0454161	0	0	0	0	0	0	0	0	0
MtrunA17Chr2g0277421	0	0	0	0	0	0	0	0	0
MtrunA17Chr2g0311191	0	0	0	0	0	0	0	0	0
MtrunA17Chr4g0014581	0	0	0	0	0	0	0	0	0
MtrunA17Chr1g0206011	0	0	0	0	0	0	0	0	0
MtrunA17Chr5g0416811	0	0	0	0	0	0	0	0	0
MtrunA17Chr6g0472831	0	0	0	0	0	0	0	0	0
MtrunA17Chr4g0066411	0	0	0	0	0	0	0	0	0
MtrunA17Chr7g0229391	0	0	0	0	0	0	0	0	0
MtrunA17Chr2g0310521	0	0	0	0	0	0	0	0	0
MtrunA17Chr8g0361951	0	0	0	0	0	0	0	0	0
MtrunA17Chr8g0344031	0	0	0	0	0	0	0	0	0
MtrunA17Chr8g0386031	0	0	0	0	0	0	0	0	0
MtrunA17Chr7g0217931	0	0	0	0	0	0	0	0	0
MtrunA17Chr2g0288541	0	0	0	0	0	0	0	0	0
MtrunA17Chr6g0469721	0	0	0	0	0	0	0	0	0
MtrunA17Chr1g0197091	0	0	0	0	0	0	0	0	0
MtrunA17Chr5g0421141	0	0	0	0	0	0	0	0	0
MtrunA17Chr3g0135481	0	0	0	0	0	0	0	0	0
MtrunA17Chr8g0390641	0	0	0	0	0	0	0	0	0
MtrunA17Chr5g0443601	0	0	0	0	0	0	0	0	0
MtrunA17Chr3g0103971	0	0	0	0	0	0	0	0	0
MtrunA17Chr7g0227651	0	0	0	0	0	0	0	0	0
MtrunA17Chr5g0431001	0	0	0	0	0	0	0	0	0
MtrunA17Chr7g0262331	0	0	0	0	0	0	0	0	0
MtrunA17Chr8g0335641	0	0	0	0	0	0	0	0	0
MtrunA17Chr5g0432321	0	0	0	0	0	0	0	0	0
MtrunA17Chr3g0084551	0	0	0	0	0	0	0	0	0
MtrunA17Chr1g0170041	0	0	0	0	0	0	0	0	0
MtrunA17Chr2g0302981	0	0	0	0	0	0	0	0	0
MtrunA17Chr3g0124571	0	0	0	0	0	0	0	0	0
MtrunA17Chr7g0228651	0	0	0	0	0	0	0	0	0
MtrunA17Chr2g0312841	0	0	0	0	0	0	0	0	0
MtrunA17Chr2g0301101	0	0	0	0	0	0	0	0	0
MtrunA17Chr4g0037731	0	0	0	0	0	0	0	0	0
MtrunA17Chr7g0228401	0	0	0	0	0	0	0	0	0
MtrunA17Chr8g0357031	0	0	0	0	0	0	0	0	0
MtrunA17Chr7g0219631	0	0	0	0	0	0	0	0	0
MtrunA17Chr2g0319421	0	0	0	0	0	0	0	0	0
MtrunA17Chr4g0057751	0	0	0	0	0	0	0	0	0
MtrunA17Chr2g0309621	0	0	0	0	0	0	0	0	0
MtrunA17Chr1g0147001	0	0	0	0	0	0	0	0	0
MtrunA17Chr3g0095951	0	0	0	0	0	0	0	0	0
MtrunA17Chr3g0107441	0	0	0	0	0	0	0	0	0
MtrunA17Chr8g0361641	0	0	0	0	0	0	0	0	0
MtrunA17Chr3g0096981	0	0	0	0	0	0	0	0	0
MtrunA17Chr5g0412951	0	0	0	0	0	0	0	0	0
MtrunA17Chr5g0442711	0	0	0	0	0	0	0	0	0
MtrunA17Chr7g0231781	0	0	0	0	0	0	0	0	0
MtrunA17Chr4g0028321	0	0	0	0	0	0	0	0	0
MtrunA17Chr2g0277791	0	0	0	0	0	0	0	0	0
MtrunA17Chr2g0281631	0	0	0	0	0	0	0	0	0
MtrunA17Chr6g0465271	0	0	0	0	0	0	0	0	0
MtrunA17Chr5g0406701	0	0	0	0	0	0	0	0	0
MtrunA17Chr3g0115831	0	0	0	0	0	0	0	0	0
MtrunA17Chr7g0256601	0	0	0	0	0	0	0	0	0
MtrunA17Chr3g0095601	0	0	0	0	0	0	0	0	0
MtrunA17Chr6g0468431	0	0	0	0	0	0	0	0	0
MtrunA17Chr1g0159801	0	0	0	0	0	0	0	0	0
MtrunA17Chr5g0423751	0	0	0	0	0	0	0	0	0
MtrunA17Chr2g0298261	0	0	0	0	0	0	0	0	0
MtrunA17Chr6g0459831	0	0	0	0	0	0	0	0	0
MtrunA17Chr8g0346821	0	0	0	0	0	0	0	0	0
MtrunA17Chr2g0290781	0	0	0	0	0	0	0	0	0
MtrunA17Chr3g0089001	0	0	0	0	0	0	0	0	0
MtrunA17Chr4g0073011	0	0	0	0	0	0	0	0	0
MtrunA17Chr2g0294501	0	0	0	0	0	0	0	0	0
MtrunA17Chr7g0238801	0	0	0	0	0	0	0	0	0
MtrunA17Chr2g0276921	0	0	0	0	0	0	0	0	0
MtrunA17Chr3g0128721	0	0	0	0	0	0	0	0	0
MtrunA17Chr3g0081881	0	0	0	0	0	0	0	0	0
MtrunA17Chr2g0289951	0	0	0	0	0	0	0	0	0
MtrunA17Chr3g0092211	0	0	0	0	0	0	0	0	0
MtrunA17Chr7g0267601	0	0	0	0	0	0	0	0	0
MtrunA17Chr1g0197421	0	0	0	0	0	0	0	0	0
MtrunA17Chr6g0472661	0	0	0	0	0	0	0	0	0
MtrunA17Chr7g0234361	0	0	0	0	0	0	0	0	0
MtrunA17Chr1g0180181	0	0	0	0	0	0	0	0	0
MtrunA17Chr3g0104901	0	0	0	0	0	0	0	0	0
MtrunA17Chr2g0303291	0	0	0	0	0	0	0	0	0
MtrunA17Chr2g0287611	0	0	0	0	0	0	0	0	0
MtrunA17Chr8g0372451	0	0	0	0	0	0	0	0	0
MtrunA17Chr2g0303601	0	0	0	0	0	0	0	0	0
MtrunA17Chr3g0094331	0	0	0	0	0	0	0	0	0
MtrunA17Chr4g0002611	0	0	0	0	0	0	0	0	0
MtrunA17Chr1g0184831	0	0	0	0	0	0	0	0	0
MtrunA17Chr1g0197951	0	0	0	0	0	0	0	0	0
MtrunA17Chr2g0308201	0	0	0	0	0	0	0	0	0
MtrunA17Chr5g0415241	0	0	0	0	0	0	0	0	0
MtrunA17Chr3g0100361	0	0	0	0	0	0	0	0	0
MtrunA17Chr3g0077911	0	0	0	0	0	0	0	0	0
MtrunA17Chr8g0373761	0	0	0	0	0	0	0	0	0
MtrunA17Chr8g0387611	0	0	0	0	0	0	0	0	0
MtrunA17Chr4g0041401	0	0	0	0	0	0	0	0	0
MtrunA17Chr4g0023261	0	0	0	0	0	0	0	0	0
MtrunA17Chr7g0222361	0	0	0	0	0	0	0	0	0
MtrunA17Chr5g0417651	0	0	0	0	0	0	0	0	0
MtrunA17Chr5g0411751	0	0	0	0	0	0	0	0	0
MtrunA17Chr6g0456991	0	0	0	0	0	0	0	0	0
MtrunA17Chr3g0078331	0	0	0	0	0	0	0	0	0
MtrunA17Chr7g0217711	0	0	0	0	0	0	0	0	0
MtrunA17Chr7g0234841	0	0	0	0	0	0	0	0	0
MtrunA17Chr7g0234151	0	0	0	0	0	0	0	0	0
MtrunA17Chr5g0430041	0	0	0	0	0	0	0	0	0
MtrunA17Chr6g0479101	0	0	0	0	0	0	0	0	0
MtrunA17Chr1g0160741	0	0	0	0	0	0	0	0	0
MtrunA17Chr8g0340801	0	0	0	0	0	0	0	0	0
MtrunA17Chr3g0088961	0	0	0	0	0	0	0	0	0
MtrunA17Chr5g0395371	0	0	0	0	0	0	0	0	0
MtrunA17Chr4g0042611	0	0	0	0	0	0	0	0	0
MtrunA17Chr8g0358731	0	0	0	0	0	0	0	0	0
MtrunA17Chr8g0362361	0	0	0	0	0	0	0	0	0
MtrunA17Chr5g0400631	0	0	0	0	0	0	0	0	0
MtrunA17Chr8g0365671	0	0	0	0	0	0	0	0	0
MtrunA17Chr7g0222001	0	0	0	0	0	0	0	0	0
MtrunA17Chr8g0347901	0	0	0	0	0	0	0	0	0
MtrunA17Chr0c01g0489381	0	0	0	0	0	0	0	0	0
MtrunA17Chr8g0392541	0	0	0	0	0	0	0	0	0
MtrunA17Chr4g0026781	0	0	0	0	0	0	0	0	0
MtrunA17Chr1g0202551	0	0	0	0	0	0	0	0	0
MtrunA17Chr3g0086351	0	0	0	0	0	0	0	0	0
MtrunA17Chr4g0018351	0	0	0	0	0	0	0	0	0
MtrunA17Chr7g0233241	0	0	0	0	0	0	0	0	0
MtrunA17Chr8g0381041	0	0	0	0	0	0	0	0	0
MtrunA17Chr5g0412661	0	0	0	0	0	0	0	0	0
MtrunA17Chr7g0247161	0	0	0	0	0	0	0	0	0
MtrunA17Chr3g0091211	0	0	0	0	0	0	0	0	0
MtrunA17Chr4g0000841	0	0	0	0	0	0	0	0	0
MtrunA17Chr5g0398591	0	0	0	0	0	0	0	0	0
MtrunA17Chr3g0145991	0	0	0	0	0	0	0	0	0
MtrunA17Chr7g0245861	0	0	0	0	0	0	0	0	0
MtrunA17Chr8g0368231	0	0	0	0	0	0	0	0	0
MtrunA17Chr7g0223821	0	0	0	0	0	0	0	0	0
MtrunA17Chr6g0459771	0	0	0	0	0	0	0	0	0
MtrunA17Chr2g0292001	0	0	0	0	0	0	0	0	0
MtrunA17Chr1g0154821	0	0	0	0	0	0	0	0	0
MtrunA17Chr4g0034281	0	0	0	0	0	0	0	0	0
MtrunA17Chr2g0298971	0	0	0	0	0	0	0	0	0
MtrunA17Chr1g0198851	0	0	0	0	0	0	0	0	0
MtrunA17Chr4g0049061	0	0	0	0	0	0	0	0	0
MtrunA17Chr8g0377431	0	0	0	0	0	0	0	0	0
MtrunA17Chr4g0032161	0	0	0	0	0	0	0	0	0
MtrunA17Chr8g0343571	0	0	0	0	0	0	0	0	0
MtrunA17Chr3g0098321	0	0	0	0	0	0	0	0	0
MtrunA17Chr7g0246811	0	0	0	0	0	0	0	0	0
MtrunA17Chr3g0125701	0	0	0	0	0	0	0	0	0
MtrunA17Chr1g0159851	0	0	0	0	0	0	0	0	0
MtrunA17Chr1g0175081	0	0	0	0	0	0	0	0	0
MtrunA17Chr7g0223801	0	0	0	0	0	0	0	0	0
MtrunA17Chr1g0149831	0	0	0	0	0	0	0	0	0
MtrunA17Chr3g0091121	0	0	0	0	0	0	0	0	0
MtrunA17Chr1g0155671	0	0	0	0	0	0	0	0	0
MtrunA17Chr1g0168561	0	0	0	0	0	0	0	0	0
MtrunA17Chr8g0357721	0	0	0	0	0	0	0	0	0
MtrunA17Chr3g0092511	0	0	0	0	0	0	0	0	0
MtrunA17Chr4g0024981	0	0	0	0	0	0	0	0	0
MtrunA17Chr5g0437651	0	0	0	0	0	0	0	0	0
MtrunA17Chr7g0254891	0	0	0	0	0	0	0	0	0
MtrunA17Chr3g0142681	0	0	0	0	0	0	0	0	0
MtrunA17Chr3g0099141	0	0	0	0	0	0	0	0	0
MtrunA17Chr5g0414571	0	0	0	0	0	0	0	0	0
MtrunA17Chr3g0096321	0	0	0	0	0	0	0	0	0
MtrunA17Chr5g0428171	0	0	0	0	0	0	0	0	0
MtrunA17Chr6g0482981	0	0	0	0	0	0	0	0	0
MtrunA17Chr5g0431711	0	0	0	0	0	0	0	0	0
MtrunA17Chr4g0048661	0	0	0	0	0	0	0	0	0
MtrunA17Chr4g0044781	0	0	0	0	0	0	0	0	0
MtrunA17Chr8g0340681	0	0	0	0	0	0	0	0	0
MtrunA17Chr4g0051321	0	0	0	0	0	0	0	0	0
MtrunA17Chr2g0320541	0	0	0	0	0	0	0	0	0
MtrunA17Chr1g0160861	0	0	0	0	0	0	0	0	0
MtrunA17Chr3g0082481	0	0	0	0	0	0	0	0	0
MtrunA17Chr5g0419201	0	0	0	0	0	0	0	0	0
MtrunA17Chr8g0362761	0	0	0	0	0	0	0	0	0
MtrunA17Chr8g0363991	0	0	0	0	0	0	0	0	0
MtrunA17Chr3g0135781	0	0	0	0	0	0	0	0	0
MtrunA17Chr8g0359621	0	0	0	0	0	0	0	0	0
MtrunA17Chr1g0149851	0	0	0	0	0	0	0	0	0
MtrunA17Chr3g0092661	0	0	0	0	0	0	0	0	0
MtrunA17Chr3g0105821	0	0	0	0	0	0	0	0	0
MtrunA17Chr2g0289971	0	0	0	0	0	0	0	0	0
MtrunA17Chr7g0256361	0	0	0	0	0	0	0	0	0
MtrunA17Chr2g0303621	0	0	0	0	0	0	0	0	0
MtrunA17Chr7g0252231	0	0	0	0	0	0	0	0	0
MtrunA17Chr7g0243781	0	0	0	0	0	0	0	0	0
MtrunA17Chr6g0470901	0	0	0	0	0	0	0	0	0
MtrunA17Chr8g0370801	0	0	0	0	0	0	0	0	0
MtrunA17Chr2g0283081	0	0	0	0	0	0	0	0	0
MtrunA17Chr3g0120571	0	0	0	0	0	0	0	0	0
MtrunA17Chr2g0314781	0	0	0	0	0	0	0	0	0
MtrunA17Chr1g0174941	0	0	0	0	0	0	0	0	0
MtrunA17Chr7g0268371	0	0	0	0	0	0	0	0	0
MtrunA17Chr7g0243981	0	0	0	0	0	0	0	0	0
MtrunA17Chr2g0285401	0	0	0	0	0	0	0	0	0
MtrunA17Chr7g0231571	0	0	0	0	0	0	0	0	0
MtrunA17Chr8g0353961	0	0	0	0	0	0	0	0	0
MtrunA17Chr7g0237231	0	0	0	0	0	0	0	0	0
MtrunA17Chr1g0174261	0	0	0	0	0	0	0	0	0
MtrunA17Chr2g0324691	0	0	0	0	0	0	0	0	0
MtrunA17Chr5g0398311	0	0	0	0	0	0	0	0	0
MtrunA17Chr5g0437851	0	0	0	0	0	0	0	0	0
MtrunA17Chr2g0319031	0	0	0	0	0	0	0	0	0
MtrunA17Chr8g0366321	0	0	0	0	0	0	0	0	0
MtrunA17Chr4g0029401	0	0	0	0	0	0	0	0	0
MtrunA17Chr8g0381401	0	0	0	0	0	0	0	0	0
MtrunA17Chr7g0270171	0	0	0	0	0	0	0	0	0
MtrunA17Chr5g0420251	0	0	0	0	0	0	0	0	0
MtrunA17Chr8g0372791	0	0	0	0	0	0	0	0	0
MtrunA17Chr1g0169751	0	0	0	0	0	0	0	0	0
MtrunA17Chr5g0429561	0	0	0	0	0	0	0	0	0
MtrunA17Chr3g0120971	0	0	0	0	0	0	0	0	0
MtrunA17Chr2g0286351	0	0	0	0	0	0	0	0	0
MtrunA17Chr7g0270901	0	0	0	0	0	0	0	0	0
MtrunA17Chr4g0011201	0	0	0	0	0	0	0	0	0
MtrunA17Chr8g0355911	0	0	0	0	0	0	0	0	0
MtrunA17Chr5g0416471	0	0	0	0	0	0	0	0	0
MtrunA17Chr1g0169131	0	0	0	0	0	0	0	0	0
MtrunA17Chr8g0379081	0	0	0	0	0	0	0	0	0
MtrunA17Chr1g0189691	0	0	0	0	0	0	0	0	0
MtrunA17Chr4g0027631	0	0	0	0	0	0	0	0	0
MtrunA17Chr6g0468001	0	0	0	0	0	0	0	0	0
MtrunA17Chr2g0293781	0	0	0	0	0	0	0	0	0
MtrunA17Chr3g0098421	0	0	0	0	0	0	0	0	0
MtrunA17Chr3g0088951	0	0	0	0	0	0	0	0	0
MtrunA17Chr3g0134911	0	0	0	0	0	0	0	0	0
MtrunA17Chr4g0013041	0	0	0	0	0	0	0	0	0
MtrunA17Chr5g0421431	0	0	0	0	0	0	0	0	0
MtrunA17Chr7g0225001	0	0	0	0	0	0	0	0	0
MtrunA17Chr6g0458371	0	0	0	0	0	0	0	0	0
MtrunA17Chr8g0373171	0	0	0	0	0	0	0	0	0
MtrunA17Chr6g0479791	0	0	0	0	0	0	0	0	0
MtrunA17Chr4g0023651	0	0	0	0	0	0	0	0	0
MtrunA17Chr8g0340181	0	0	0	0	0	0	0	0	0
MtrunA17Chr2g0299961	0	0	0	0	0	0	0	0	0
MtrunA17Chr1g0184641	0	0	0	0	0	0	0	0	0
MtrunA17Chr8g0360671	0	0	0	0	0	0	0	0	0
MtrunA17Chr4g0000971	0	0	0	0	0	0	0	0	0
MtrunA17Chr3g0096501	0	0	0	0	0	0	0	0	0
MtrunA17Chr7g0223681	0	0	0	0	0	0	0	0	0
MtrunA17Chr4g0072431	0	0	0	0	0	0	0	0	0
MtrunA17Chr7g0250311	0	0	0	0	0	0	0	0	0
MtrunA17Chr6g0470031	0	0	0	0	0	0	0	0	0
MtrunA17Chr2g0303021	0	0	0	0	0	0	0	0	0
MtrunA17Chr2g0326461	0	0	0	0	0	0	0	0	0
MtrunA17Chr6g0488241	0	0	0	0	0	0	0	0	0
MtrunA17Chr6g0473261	0	0	0	0	0	0	0	0	0
MtrunA17Chr8g0365591	0	0	0	0	0	0	0	0	0
MtrunA17Chr1g0170441	0	0	0	0	0	0	0	0	0
MtrunA17Chr6g0470261	0	0	0	0	0	0	0	0	0
MtrunA17Chr3g0097551	0	0	0	0	0	0	0	0	0
MtrunA17Chr3g0080551	0	0	0	0	0	0	0	0	0
MtrunA17Chr8g0337551	0	0	0	0	0	0	0	0	0
MtrunA17Chr1g0172781	0	0	0	0	0	0	0	0	0
MtrunA17Chr8g0338671	0	0	0	0	0	0	0	0	0
MtrunA17Chr4g0074421	0	0	0	0	0	0	0	0	0
MtrunA17Chr2g0311101	0	0	0	0	0	0	0	0	0
MtrunA17Chr4g0032031	0	0	0	0	0	0	0	0	0
MtrunA17Chr8g0356101	0	0	0	0	0	0	0	0	0
MtrunA17Chr3g0139771	0	0	0	0	0	0	0	0	0
MtrunA17Chr7g0223491	0	0	0	0	0	0	0	0	0
MtrunA17Chr2g0303341	0	0	0	0	0	0	0	0	0
MtrunA17Chr6g0480001	0	0	0	0	0	0	0	0	0
MtrunA17Chr5g0435541	0	0	0	0	0	0	0	0	0
MtrunA17Chr5g0444631	0	0	0	0	0	0	0	0	0
MtrunA17Chr2g0307921	0	0	0	0	0	0	0	0	0
MtrunA17Chr6g0471951	0	0	0	0	0	0	0	0	0
MtrunA17Chr8g0356111	0	0	0	0	0	0	0	0	0
MtrunA17Chr6g0451951	0	0	0	0	0	0	0	0	0
MtrunA17Chr2g0295291	0	0	0	0	0	0	0	0	0
MtrunA17Chr8g0338061	0	0	0	0	0	0	0	0	0
MtrunA17Chr8g0361651	0	0	0	0	0	0	0	0	0
MtrunA17Chr8g0348441	0	0	0	0	0	0	0	0	0
MtrunA17Chr4g0049171	0	0	0	0	0	0	0	0	0
MtrunA17Chr8g0359581	0	0	0	0	0	0	0	0	0
MtrunA17Chr8g0357461	0	0	0	0	0	0	0	0	0
MtrunA17Chr3g0133371	0	0	0	0	0	0	0	0	0
MtrunA17Chr2g0316621	0	0	0	0	0	0	0	0	0
MtrunA17Chr1g0161341	0	0	0	0	0	0	0	0	0
MtrunA17Chr5g0422181	0	0	0	0	0	0	0	0	0
MtrunA17Chr5g0441141	0	0	0	0	0	0	0	0	0
MtrunA17Chr7g0235821	0	0	0	0	0	0	0	0	0
MtrunA17Chr2g0297171	0	0	0	0	0	0	0	0	0
MtrunA17Chr7g0234461	0	0	0	0	0	0	0	0	0
MtrunA17Chr4g0027381	0	0	0	0	0	0	0	0	0
MtrunA17Chr8g0370751	0	0	0	0	0	0	0	0	0
MtrunA17Chr2g0331181	0	0	0	0	0	0	0	0	0
MtrunA17Chr1g0194621	0	0	0	0	0	0	0	0	0
MtrunA17Chr1g0149321	0	0	0	0	0	0	0	0	0
MtrunA17Chr3g0087201	0	0	0	0	0	0	0	0	0
MtrunA17Chr8g0340921	0	0	0	0	0	0	0	0	0
MtrunA17Chr1g0161731	0	0	0	0	0	0	0	0	0
MtrunA17Chr6g0459031	0	0	0	0	0	0	0	0	0
MtrunA17Chr3g0128191	0	0	0	0	0	0	0	0	0
MtrunA17Chr2g0302781	0	0	0	0	0	0	0	0	0
MtrunA17Chr1g0188611	0	0	0	0	0	0	0	0	0
MtrunA17Chr7g0219111	0	0	0	0	0	0	0	0	0
MtrunA17Chr2g0314141	0	0	0	0	0	0	0	0	0
MtrunA17Chr3g0084041	0	0	0	0	0	0	0	0	0
MtrunA17Chr8g0341331	0	0	0	0	0	0	0	0	0
MtrunA17Chr1g0172961	0	0	0	0	0	0	0	0	0
MtrunA17Chr5g0448651	0	0	0	0	0	0	0	0	0
MtrunA17Chr3g0098451	0	0	0	0	0	0	0	0	0
MtrunA17Chr8g0353471	0	0	0	0	0	0	0	0	0
MtrunA17Chr3g0107331	0	0	0	0	0	0	0	0	0
MtrunA17Chr6g0483941	0	0	0	0	0	0	0	0	0
MtrunA17Chr1g0201961	0	0	0	0	0	0	0	0	0
MtrunA17Chr5g0433651	0	0	0	0	0	0	0	0	0
MtrunA17Chr2g0323901	0	0	0	0	0	0	0	0	0
MtrunA17Chr7g0243811	0	0	0	0	0	0	0	0	0
MtrunA17Chr1g0179981	0	0	0	0	0	0	0	0	0
MtrunA17Chr4g0048571	0	0	0	0	0	0	0	0	0
MtrunA17Chr4g0050241	0	0	0	0	0	0	0	0	0
MtrunA17Chr3g0145631	0	0	0	0	0	0	0	0	0
MtrunA17Chr2g0317451	0	0	0	0	0	0	0	0	0
MtrunA17Chr7g0215251	0	0	0	0	0	0	0	0	0
MtrunA17Chr2g0285281	0	0	0	0	0	0	0	0	0
MtrunA17Chr6g0470091	0	0	0	0	0	0	0	0	0
MtrunA17Chr3g0104421	0	0	0	0	0	0	0	0	0
MtrunA17Chr6g0485481	0	0	0	0	0	0	0	0	0
MtrunA17Chr5g0412351	0	0	0	0	0	0	0	0	0
MtrunA17Chr7g0217001	0	0	0	0	0	0	0	0	0
MtrunA17Chr5g0414671	0	0	0	0	0	0	0	0	0
MtrunA17Chr3g0085961	0	0	0	0	0	0	0	0	0
MtrunA17Chr7g0241331	0	0	0	0	0	0	0	0	0
MtrunA17Chr4g0046541	0	0	0	0	0	0	0	0	0
MtrunA17Chr6g0457191	0	0	0	0	0	0	0	0	0
MtrunA17Chr2g0324771	0	0	0	0	0	0	0	0	0
MtrunA17Chr3g0134431	0	0	0	0	0	0	0	0	0
MtrunA17Chr6g0465651	0	0	0	0	0	0	0	0	0
MtrunA17Chr4g0060001	0	0	0	0	0	0	0	0	0
MtrunA17Chr5g0416681	0	0	0	0	0	0	0	0	0
MtrunA17Chr5g0443161	0	0	0	0	0	0	0	0	0
MtrunA17Chr8g0369711	0	0	0	0	0	0	0	0	0
MtrunA17Chr3g0095241	0	0	0	0	0	0	0	0	0
MtrunA17Chr3g0101081	0	0	0	0	0	0	0	0	0
MtrunA17Chr7g0223761	0	0	0	0	0	0	0	0	0
MtrunA17Chr7g0231791	0	0	0	0	0	0	0	0	0
MtrunA17Chr6g0466701	0	0	0	0	0	0	0	0	0
MtrunA17Chr0c01g0489551	0	0	0	0	0	0	0	0	0
MtrunA17Chr7g0246751	0	0	0	0	0	0	0	0	0
MtrunA17Chr7g0242441	0	0	0	0	0	0	0	0	0
MtrunA17Chr1g0150161	0	0	0	0	0	0	0	0	0
MtrunA17Chr8g0371951	0	0	0	0	0	0	0	0	0
MtrunA17Chr5g0438931	0	0	0	0	0	0	0	0	0
MtrunA17Chr1g0171531	0	0	0	0	0	0	0	0	0
MtrunA17Chr7g0223811	0	0	0	0	0	0	0	0	0
MtrunA17Chr3g0102971	0	0	0	0	0	0	0	0	0
MtrunA17Chr6g0464121	0	0	0	0	0	0	0	0	0
MtrunA17Chr3g0104441	0	0	0	0	0	0	0	0	0
MtrunA17Chr7g0215301	0	0	0	0	0	0	0	0	0
MtrunA17Chr6g0466081	0	0	0	0	0	0	0	0	0
MtrunA17Chr7g0239901	0	0	0	0	0	0	0	0	0
MtrunA17Chr3g0120261	0	0	0	0	0	0	0	0	0
MtrunA17Chr6g0449861	0	0	0	0	0	0	0	0	0
MtrunA17Chr1g0200101	0	0	0	0	0	0	0	0	0
MtrunA17Chr5g0431881	0	0	0	0	0	0	0	0	0
MtrunA17Chr3g0084101	0	0	0	0	0	0	0	0	0
MtrunA17Chr7g0232841	0	0	0	0	0	0	0	0	0
MtrunA17Chr2g0309311	0	0	0	0	0	0	0	0	0
MtrunA17Chr1g0212531	0	0	0	0	0	0	0	0	0
MtrunA17Chr3g0133471	0	0	0	0	0	0	0	0	0
MtrunA17Chr4g0066081	0	0	0	0	0	0	0	0	0
MtrunA17Chr8g0360151	0	0	0	0	0	0	0	0	0
MtrunA17Chr6g0458161	0	0	0	0	0	0	0	0	0
MtrunA17Chr3g0093851	0	0	0	0	0	0	0	0	0
MtrunA17Chr4g0070671	0	0	0	0	0	0	0	0	0
MtrunA17Chr4g0016701	0	0	0	0	0	0	0	0	0
MtrunA17Chr7g0241771	0	0	0	0	0	0	0	0	0
MtrunA17Chr5g0406821	0	0	0	0	0	0	0	0	0
MtrunA17Chr5g0423951	0	0	0	0	0	0	0	0	0
MtrunA17Chr5g0425651	0	0	0	0	0	0	0	0	0
MtrunA17Chr2g0308401	0	0	0	0	0	0	0	0	0
MtrunA17Chr7g0246521	0	0	0	0	0	0	0	0	0
MtrunA17Chr2g0324741	0	0	0	0	0	0	0	0	0
MtrunA17Chr7g0217341	0	0	0	0	0	0	0	0	0
MtrunA17Chr2g0279201	0	0	0	0	0	0	0	0	0
MtrunA17Chr5g0432371	0	0	0	0	0	0	0	0	0
MtrunA17Chr7g0239911	0	0	0	0	0	0	0	0	0
MtrunA17Chr7g0217071	0	0	0	0	0	0	0	0	0
MtrunA17Chr4g0004161	0	0	0	0	0	0	0	0	0
MtrunA17Chr3g0116851	0	0	0	0	0	0	0	0	0
MtrunA17Chr5g0427161	0	0	0	0	0	0	0	0	0
MtrunA17Chr1g0147711	0	0	0	0	0	0	0	0	0
MtrunA17Chr3g0123811	0	0	0	0	0	0	0	0	0
MtrunA17Chr3g0077721	0	0	0	0	0	0	0	0	0
MtrunA17Chr7g0261921	0	0	0	0	0	0	0	0	0
MtrunA17Chr4g0053771	0	0	0	0	0	0	0	0	0
MtrunA17Chr8g0379181	0	0	0	0	0	0	0	0	0
MtrunA17Chr3g0120611	0	0	0	0	0	0	0	0	0
MtrunA17Chr3g0083001	0	0	0	0	0	0	0	0	0
MtrunA17Chr3g0112651	0	0	0	0	0	0	0	0	0
MtrunA17Chr2g0291421	0	0	0	0	0	0	0	0	0
MtrunA17Chr2g0294691	0	0	0	0	0	0	0	0	0
MtrunA17Chr6g0453971	0	0	0	0	0	0	0	0	0
MtrunA17Chr6g0462921	0	0	0	0	0	0	0	0	0
MtrunA17Chr3g0137991	0	0	0	0	0	0	0	0	0
MtrunA17Chr1g0192951	0	0	0	0	0	0	0	0	0
MtrunA17Chr5g0424371	0	0	0	0	0	0	0	0	0
MtrunA17Chr8g0340011	0	0	0	0	0	0	0	0	0
MtrunA17Chr7g0241511	0	0	0	0	0	0	0	0	0
MtrunA17Chr3g0103471	0	0	0	0	0	0	0	0	0
MtrunA17Chr5g0396591	0	0	0	0	0	0	0	0	0
MtrunA17Chr3g0113741	0	0	0	0	0	0	0	0	0
MtrunA17Chr8g0335481	0	0	0	0	0	0	0	0	0
MtrunA17Chr2g0315581	0	0	0	0	0	0	0	0	0
MtrunA17Chr1g0162431	0	0	0	0	0	0	0	0	0
MtrunA17Chr4g0054031	0	0	0	0	0	0	0	0	0
MtrunA17Chr3g0098411	0	0	0	0	0	0	0	0	0
MtrunA17Chr1g0194941	0	0	0	0	0	0	0	0	0
MtrunA17Chr1g0149871	0	0	0	0	0	0	0	0	0
MtrunA17Chr4g0027081	0	0	0	0	0	0	0	0	0
MtrunA17Chr1g0163141	0	0	0	0	0	0	0	0	0
MtrunA17Chr3g0088331	0	0	0	0	0	0	0	0	0
MtrunA17Chr3g0082431	0	0	0	0	0	0	0	0	0
MtrunA17Chr4g0051581	0	0	0	0	0	0	0	0	0
MtrunA17Chr7g0242241	0	0	0	0	0	0	0	0	0
MtrunA17Chr7g0259391	0	0	0	0	0	0	0	0	0
MtrunA17Chr3g0112941	0	0	0	0	0	0	0	0	0
MtrunA17Chr1g0164281	0	0	0	0	0	0	0	0	0
MtrunA17Chr4g0002281	0	0	0	0	0	0	0	0	0
MtrunA17Chr7g0255001	0	0	0	0	0	0	0	0	0
MtrunA17Chr4g0025851	0	0	0	0	0	0	0	0	0
MtrunA17Chr5g0419061	0	0	0	0	0	0	0	0	0
MtrunA17Chr4g0040731	0	0	0	0	0	0	0	0	0
MtrunA17Chr8g0336971	0	0	0	0	0	0	0	0	0
MtrunA17Chr1g0164701	0	0	0	0	0	0	0	0	0
MtrunA17Chr3g0118861	0	0	0	0	0	0	0	0	0
MtrunA17Chr5g0444301	0	0	0	0	0	0	0	0	0
MtrunA17Chr7g0259981	0	0	0	0	0	0	0	0	0
MtrunA17Chr2g0314351	0	0	0	0	0	0	0	0	0
MtrunA17Chr8g0346661	0	0	0	0	0	0	0	0	0
MtrunA17Chr7g0246051	0	0	0	0	0	0	0	0	0
MtrunA17Chr1g0156761	0	0	0	0	0	0	0	0	0
MtrunA17Chr8g0361461	0	0	0	0	0	0	0	0	0
MtrunA17Chr3g0083881	0	0	0	0	0	0	0	0	0
MtrunA17Chr5g0433681	0	0	0	0	0	0	0	0	0
MtrunA17Chr7g0241991	0	0	0	0	0	0	0	0	0
MtrunA17Chr8g0384551	0	0	0	0	0	0	0	0	0
MtrunA17Chr7g0215001	0	0	0	0	0	0	0	0	0
MtrunA17Chr7g0258861	0	0	0	0	0	0	0	0	0
MtrunA17Chr4g0001491	0	0	0	0	0	0	0	0	0
MtrunA17Chr1g0163061	0	0	0	0	0	0	0	0	0
MtrunA17Chr3g0102221	0	0	0	0	0	0	0	0	0
MtrunA17Chr5g0441031	0	0	0	0	0	0	0	0	0
MtrunA17Chr5g0401971	0	0	0	0	0	0	0	0	0
MtrunA17Chr1g0163111	0	0	0	0	0	0	0	0	0
MtrunA17Chr7g0233271	0	0	0	0	0	0	0	0	0
MtrunA17Chr4g0024651	0	0	0	0	0	0	0	0	0
MtrunA17Chr6g0488411	0	0	0	0	0	0	0	0	0
MtrunA17Chr2g0287801	0	0	0	0	0	0	0	0	0
MtrunA17Chr1g0206171	0	0	0	0	0	0	0	0	0
MtrunA17Chr2g0298861	0	0	0	0	0	0	0	0	0
MtrunA17Chr5g0429761	0	0	0	0	0	0	0	0	0
MtrunA17Chr7g0214991	0	0	0	0	0	0	0	0	0
MtrunA17Chr6g0456591	0	0	0	0	0	0	0	0	0
MtrunA17Chr1g0170301	0	0	0	0	0	0	0	0	0
MtrunA17Chr2g0297111	0	0	0	0	0	0	0	0	0
MtrunA17Chr8g0369611	0	0	0	0	0	0	0	0	0
MtrunA17Chr2g0310531	0	0	0	0	0	0	0	0	0
MtrunA17Chr2g0313151	0	0	0	0	0	0	0	0	0
MtrunA17Chr3g0117041	0	0	0	0	0	0	0	0	0
MtrunA17Chr6g0469841	0	0	0	0	0	0	0	0	0
MtrunA17Chr8g0356351	0	0	0	0	0	0	0	0	0
MtrunA17Chr3g0098341	0	0	0	0	0	0	0	0	0
MtrunA17Chr4g0021541	0	0	0	0	0	0	0	0	0
MtrunA17Chr5g0411301	0	0	0	0	0	0	0	0	0
MtrunA17Chr1g0176811	0	0	0	0	0	0	0	0	0
MtrunA17Chr5g0411401	0	0	0	0	0	0	0	0	0
MtrunA17Chr2g0298831	0	0	0	0	0	0	0	0	0
MtrunA17Chr4g0049051	0	0	0	0	0	0	0	0	0
MtrunA17Chr7g0218461	0	0	0	0	0	0	0	0	0
MtrunA17Chr6g0484261	0	0	0	0	0	0	0	0	0
MtrunA17Chr2g0293861	0	0	0	0	0	0	0	0	0
MtrunA17Chr5g0419051	0	0	0	0	0	0	0	0	0
MtrunA17Chr5g0400721	0	0	0	0	0	0	0	0	0
MtrunA17Chr2g0287931	0	0	0	0	0	0	0	0	0
MtrunA17Chr2g0281931	0	0	0	0	0	0	0	0	0
MtrunA17Chr3g0093611	0	0	0	0	0	0	0	0	0
MtrunA17Chr2g0319871	0	0	0	0	0	0	0	0	0
MtrunA17Chr1g0176731	0	0	0	0	0	0	0	0	0
MtrunA17Chr3g0112621	0	0	0	0	0	0	0	0	0
MtrunA17Chr1g0182951	0	0	0	0	0	0	0	0	0
MtrunA17Chr7g0241501	0	0	0	0	0	0	0	0	0
MtrunA17Chr7g0241181	0	0	0	0	0	0	0	0	0
MtrunA17Chr7g0266911	0	0	0	0	0	0	0	0	0
MtrunA17Chr5g0441051	0	0	0	0	0	0	0	0	0
MtrunA17Chr1g0156311	0	0	0	0	0	0	0	0	0
MtrunA17Chr5g0438721	0	0	0	0	0	0	0	0	0
MtrunA17Chr5g0433541	0	0	0	0	0	0	0	0	0
MtrunA17Chr4g0034501	0	0	0	0	0	0	0	0	0
MtrunA17Chr1g0167461	0	0	0	0	0	0	0	0	0
MtrunA17Chr7g0272781	0	0	0	0	0	0	0	0	0
MtrunA17Chr4g0002581	0	0	0	0	0	0	0	0	0
MtrunA17MTg0491851	0	0	0	0	0	0	0	0	0
MtrunA17Chr5g0434831	0	0	0	0	0	0	0	0	0
MtrunA17Chr5g0409891	0	0	0	0	0	0	0	0	0
MtrunA17Chr1g0188311	0	0	0	0	0	0	0	0	0
MtrunA17Chr8g0355441	0	0	0	0	0	0	0	0	0
MtrunA17Chr6g0458441	0	0	0	0	0	0	0	0	0
MtrunA17Chr5g0429661	0	0	0	0	0	0	0	0	0
MtrunA17Chr6g0461781	0	0	0	0	0	0	0	0	0
MtrunA17Chr2g0294371	0	0	0	0	0	0	0	0	0
MtrunA17Chr5g0407891	0	0	0	0	0	0	0	0	0
MtrunA17Chr3g0083721	0	0	0	0	0	0	0	0	0
MtrunA17Chr5g0403411	0	0	0	0	0	0	0	0	0
MtrunA17Chr5g0399091	0	0	0	0	0	0	0	0	0
MtrunA17Chr4g0054341	0	0	0	0	0	0	0	0	0
MtrunA17Chr2g0286211	0	0	0	0	0	0	0	0	0
MtrunA17Chr6g0477221	0	0	0	0	0	0	0	0	0
MtrunA17Chr5g0444991	0	0	0	0	0	0	0	0	0
MtrunA17Chr1g0176521	0	0	0	0	0	0	0	0	0
MtrunA17Chr1g0170641	0	0	0	0	0	0	0	0	0
MtrunA17Chr4g0030281	0	0	0	0	0	0	0	0	0
MtrunA17Chr4g0055181	0	0	0	0	0	0	0	0	0
MtrunA17Chr2g0329961	0	0	0	0	0	0	0	0	0
MtrunA17Chr1g0172581	0	0	0	0	0	0	0	0	0
MtrunA17Chr7g0237181	0	0	0	0	0	0	0	0	0
MtrunA17Chr7g0223691	0	0	0	0	0	0	0	0	0
MtrunA17Chr4g0047811	0	0	0	0	0	0	0	0	0
MtrunA17Chr6g0474741	0	0	0	0	0	0	0	0	0
MtrunA17Chr0c01g0488981	0	0	0	0	0	0	0	0	0
MtrunA17Chr3g0091261	0	0	0	0	0	0	0	0	0
MtrunA17Chr8g0335711	0	0	0	0	0	0	0	0	0
MtrunA17Chr3g0124041	0	0	0	0	0	0	0	0	0
MtrunA17Chr4g0025021	0	0	0	0	0	0	0	0	0
MtrunA17Chr4g0041681	0	0	0	0	0	0	0	0	0
MtrunA17Chr4g0014991	0	0	0	0	0	0	0	0	0
MtrunA17Chr1g0147251	0	0	0	0	0	0	0	0	0
MtrunA17Chr4g0010621	0	0	0	0	0	0	0	0	0
MtrunA17Chr6g0466981	0	0	0	0	0	0	0	0	0
MtrunA17Chr5g0414601	0	0	0	0	0	0	0	0	0
MtrunA17Chr4g0038051	0	0	0	0	0	0	0	0	0
MtrunA17Chr7g0229581	0	0	0	0	0	0	0	0	0
MtrunA17Chr1g0172001	0	0	0	0	0	0	0	0	0
MtrunA17Chr1g0188901	0	0	0	0	0	0	0	0	0
MtrunA17Chr2g0312831	0	0	0	0	0	0	0	0	0
MtrunA17Chr7g0232041	0	0	0	0	0	0	0	0	0
MtrunA17Chr5g0397911	0	0	0	0	0	0	0	0	0
MtrunA17Chr7g0271911	0	0	0	0	0	0	0	0	0
MtrunA17Chr6g0467351	0	0	0	0	0	0	0	0	0
MtrunA17Chr5g0445721	0	0	0	0	0	0	0	0	0
MtrunA17Chr3g0104501	0	0	0	0	0	0	0	0	0
MtrunA17Chr3g0097081	0	0	0	0	0	0	0	0	0
MtrunA17Chr6g0479351	0	0	0	0	0	0	0	0	0
MtrunA17Chr7g0239831	0	0	0	0	0	0	0	0	0
MtrunA17Chr6g0485091	0	0	0	0	0	0	0	0	0
MtrunA17Chr8g0354501	0	0	0	0	0	0	0	0	0
MtrunA17Chr4g0001021	0	0	0	0	0	0	0	0	0
MtrunA17Chr4g0051141	0	0	0	0	0	0	0	0	0
MtrunA17Chr2g0301391	0	0	0	0	0	0	0	0	0
MtrunA17Chr7g0265911	0	0	0	0	0	0	0	0	0
MtrunA17Chr2g0298951	0	0	0	0	0	0	0	0	0
MtrunA17Chr3g0091171	0	0	0	0	0	0	0	0	0
MtrunA17Chr3g0089791	0	0	0	0	0	0	0	0	0
MtrunA17Chr4g0008621	0	0	0	0	0	0	0	0	0
MtrunA17Chr6g0483301	0	0	0	0	0	0	0	0	0
MtrunA17Chr6g0458421	0	0	0	0	0	0	0	0	0
MtrunA17Chr1g0189641	0	0	0	0	0	0	0	0	0
MtrunA17Chr7g0243181	0	0	0	0	0	0	0	0	0
MtrunA17Chr6g0479581	0	0	0	0	0	0	0	0	0
MtrunA17Chr1g0176981	0	0	0	0	0	0	0	0	0
MtrunA17Chr3g0104301	0	0	0	0	0	0	0	0	0
MtrunA17Chr8g0343941	0	0	0	0	0	0	0	0	0
MtrunA17Chr2g0306171	0	0	0	0	0	0	0	0	0
MtrunA17Chr5g0436931	0	0	0	0	0	0	0	0	0
MtrunA17Chr5g0398921	0	0	0	0	0	0	0	0	0
MtrunA17Chr7g0219231	0	0	0	0	0	0	0	0	0
MtrunA17Chr2g0309881	0	0	0	0	0	0	0	0	0
MtrunA17Chr1g0176411	0	0	0	0	0	0	0	0	0
MtrunA17Chr3g0121471	0	0	0	0	0	0	0	0	0
MtrunA17Chr3g0128681	0	0	0	0	0	0	0	0	0
MtrunA17Chr3g0095701	0	0	0	0	0	0	0	0	0
MtrunA17Chr3g0102621	0	0	0	0	0	0	0	0	0
MtrunA17Chr8g0380231	0	0	0	0	0	0	0	0	0
MtrunA17Chr7g0239851	0	0	0	0	0	0	0	0	0
MtrunA17Chr2g0314201	0	0	0	0	0	0	0	0	0
MtrunA17Chr8g0364421	0	0	0	0	0	0	0	0	0
MtrunA17Chr1g0163491	0	0	0	0	0	0	0	0	0
MtrunA17Chr2g0318661	0	0	0	0	0	0	0	0	0
MtrunA17Chr5g0397611	0	0	0	0	0	0	0	0	0
MtrunA17Chr7g0226121	0	0	0	0	0	0	0	0	0
MtrunA17Chr3g0104491	0	0	0	0	0	0	0	0	0
MtrunA17Chr7g0241941	0	0	0	0	0	0	0	0	0
MtrunA17Chr7g0265371	0	0	0	0	0	0	0	0	0
MtrunA17Chr8g0338271	0	0	0	0	0	0	0	0	0
MtrunA17Chr1g0165871	0	0	0	0	0	0	0	0	0
MtrunA17Chr2g0293801	0	0	0	0	0	0	0	0	0
MtrunA17Chr4g0027311	0	0	0	0	0	0	0	0	0
MtrunA17Chr5g0440151	0	0	0	0	0	0	0	0	0
MtrunA17Chr6g0464111	0	0	0	0	0	0	0	0	0
MtrunA17Chr4g0032101	0	0	0	0	0	0	0	0	0
MtrunA17Chr1g0169481	0	0	0	0	0	0	0	0	0
MtrunA17Chr8g0362541	0	0	0	0	0	0	0	0	0
MtrunA17Chr8g0367011	0	0	0	0	0	0	0	0	0
MtrunA17Chr3g0107721	0	0	0	0	0	0	0	0	0
MtrunA17Chr2g0287551	0	0	0	0	0	0	0	0	0
MtrunA17Chr6g0473561	0	0	0	0	0	0	0	0	0
MtrunA17Chr7g0226501	0	0	0	0	0	0	0	0	0
MtrunA17Chr8g0377121	0	0	0	0	0	0	0	0	0
MtrunA17Chr6g0477181	0	0	0	0	0	0	0	0	0
MtrunA17Chr4g0029951	0	0	0	0	0	0	0	0	0
MtrunA17Chr4g0075341	0	0	0	0	0	0	0	0	0
MtrunA17Chr1g0176671	0	0	0	0	0	0	0	0	0
MtrunA17Chr2g0310971	0	0	0	0	0	0	0	0	0
MtrunA17Chr2g0301211	0	0	0	0	0	0	0	0	0
MtrunA17Chr8g0357851	0	0	0	0	0	0	0	0	0
MtrunA17Chr3g0088371	0	0	0	0	0	0	0	0	0
MtrunA17Chr5g0407221	0	0	0	0	0	0	0	0	0
MtrunA17Chr7g0236451	0	0	0	0	0	0	0	0	0
MtrunA17Chr1g0164901	0	0	0	0	0	0	0	0	0
MtrunA17Chr7g0266261	0	0	0	0	0	0	0	0	0
MtrunA17Chr4g0025131	0	0	0	0	0	0	0	0	0
MtrunA17Chr2g0299281	0	0	0	0	0	0	0	0	0
MtrunA17Chr4g0030921	0	0	0	0	0	0	0	0	0
MtrunA17Chr4g0007591	0	0	0	0	0	0	0	0	0
MtrunA17Chr8g0368381	0	0	0	0	0	0	0	0	0
MtrunA17Chr6g0461121	0	0	0	0	0	0	0	0	0
MtrunA17Chr4g0009491	0	0	0	0	0	0	0	0	0
MtrunA17Chr6g0474871	0	0	0	0	0	0	0	0	0
MtrunA17Chr4g0035821	0	0	0	0	0	0	0	0	0
MtrunA17Chr6g0469861	0	0	0	0	0	0	0	0	0
MtrunA17Chr6g0471121	0	0	0	0	0	0	0	0	0
MtrunA17Chr7g0253791	0	0	0	0	0	0	0	0	0
MtrunA17Chr1g0184581	0	0	0	0	0	0	0	0	0
MtrunA17Chr1g0170631	0	0	0	0	0	0	0	0	0
MtrunA17Chr2g0308881	0	0	0	0	0	0	0	0	0
MtrunA17Chr4g0002751	0	0	0	0	0	0	0	0	0
MtrunA17Chr1g0171141	0	0	0	0	0	0	0	0	0
MtrunA17Chr2g0300421	0	0	0	0	0	0	0	0	0
MtrunA17Chr3g0135071	0	0	0	0	0	0	0	0	0
MtrunA17Chr7g0238791	0	0	0	0	0	0	0	0	0
MtrunA17Chr3g0103171	0	0	0	0	0	0	0	0	0
MtrunA17Chr1g0199911	0	0	0	0	0	0	0	0	0
MtrunA17Chr4g0024281	0	0	0	0	0	0	0	0	0
MtrunA17Chr4g0000801	0	0	0	0	0	0	0	0	0
MtrunA17Chr6g0457201	0	0	0	0	0	0	0	0	0
MtrunA17Chr6g0473281	0	0	0	0	0	0	0	0	0
MtrunA17Chr1g0187441	0	0	0	0	0	0	0	0	0
MtrunA17Chr7g0233301	0	0	0	0	0	0	0	0	0
MtrunA17Chr6g0459551	0	0	0	0	0	0	0	0	0
MtrunA17Chr4g0063381	0	0	0	0	0	0	0	0	0
MtrunA17Chr4g0050651	0	0	0	0	0	0	0	0	0
MtrunA17Chr2g0284051	0	0	0	0	0	0	0	0	0
MtrunA17Chr4g0013651	0	0	0	0	0	0	0	0	0
MtrunA17Chr4g0022361	0	0	0	0	0	0	0	0	0
MtrunA17Chr1g0167271	0	0	0	0	0	0	0	0	0
MtrunA17Chr7g0233491	0	0	0	0	0	0	0	0	0
MtrunA17Chr3g0107621	0	0	0	0	0	0	0	0	0
MtrunA17Chr8g0350141	0	0	0	0	0	0	0	0	0
MtrunA17Chr2g0295261	0	0	0	0	0	0	0	0	0
MtrunA17Chr2g0306611	0	0	0	0	0	0	0	0	0
MtrunA17Chr8g0335701	0	0	0	0	0	0	0	0	0
MtrunA17Chr2g0315681	0	0	0	0	0	0	0	0	0
MtrunA17Chr6g0475351	0	0	0	0	0	0	0	0	0
MtrunA17Chr5g0423581	0	0	0	0	0	0	0	0	0
MtrunA17Chr3g0100251	0	0	0	0	0	0	0	0	0
MtrunA17Chr1g0212981	0	0	0	0	0	0	0	0	0
MtrunA17Chr8g0379941	0	0	0	0	0	0	0	0	0
MtrunA17Chr6g0456741	0	0	0	0	0	0	0	0	0
MtrunA17Chr3g0140581	0	0	0	0	0	0	0	0	0
MtrunA17Chr7g0215021	0	0	0	0	0	0	0	0	0
MtrunA17Chr5g0438711	0	0	0	0	0	0	0	0	0
MtrunA17Chr3g0098461	0	0	0	0	0	0	0	0	0
MtrunA17Chr7g0227641	0	0	0	0	0	0	0	0	0
MtrunA17Chr8g0346791	0	0	0	0	0	0	0	0	0
MtrunA17Chr8g0338211	0	0	0	0	0	0	0	0	0
MtrunA17Chr8g0364771	0	0	0	0	0	0	0	0	0
MtrunA17Chr2g0293061	0	0	0	0	0	0	0	0	0
MtrunA17Chr8g0334491	0	0	0	0	0	0	0	0	0
MtrunA17Chr3g0113031	0	0	0	0	0	0	0	0	0
MtrunA17Chr6g0463771	0	0	0	0	0	0	0	0	0
MtrunA17Chr4g0038861	0	0	0	0	0	0	0	0	0
MtrunA17Chr3g0116861	0	0	0	0	0	0	0	0	0
MtrunA17Chr1g0209311	0	0	0	0	0	0	0	0	0
MtrunA17Chr6g0481461	0	0	0	0	0	0	0	0	0
MtrunA17Chr8g0344771	0	0	0	0	0	0	0	0	0
MtrunA17Chr3g0103931	0	0	0	0	0	0	0	0	0
MtrunA17Chr4g0075771	0	0	0	0	0	0	0	0	0
MtrunA17Chr2g0287301	0	0	0	0	0	0	0	0	0
MtrunA17Chr4g0018551	0	0	0	0	0	0	0	0	0
MtrunA17Chr5g0434791	0	0	0	0	0	0	0	0	0
MtrunA17Chr5g0424701	0	0	0	0	0	0	0	0	0
MtrunA17Chr7g0233591	0	0	0	0	0	0	0	0	0
MtrunA17Chr5g0393931	0	0	0	0	0	0	0	0	0
MtrunA17Chr5g0437701	0	0	0	0	0	0	0	0	0
MtrunA17Chr8g0370621	0	0	0	0	0	0	0	0	0
MtrunA17Chr3g0088671	0	0	0	0	0	0	0	0	0
MtrunA17Chr6g0460931	0	0	0	0	0	0	0	0	0
MtrunA17Chr4g0065071	0	0	0	0	0	0	0	0	0
MtrunA17Chr4g0016351	0	0	0	0	0	0	0	0	0
MtrunA17Chr4g0073871	0	0	0	0	0	0	0	0	0
MtrunA17Chr6g0474561	0	0	0	0	0	0	0	0	0
MtrunA17Chr4g0031281	0	0	0	0	0	0	0	0	0
MtrunA17Chr7g0251181	0	0	0	0	0	0	0	0	0
MtrunA17Chr1g0183431	0	0	0	0	0	0	0	0	0
MtrunA17Chr6g0459061	0	0	0	0	0	0	0	0	0
MtrunA17Chr7g0223001	0	0	0	0	0	0	0	0	0
MtrunA17Chr4g0000561	0	0	0	0	0	0	0	0	0
MtrunA17Chr1g0173141	0	0	0	0	0	0	0	0	0
MtrunA17Chr3g0080121	0	0	0	0	0	0	0	0	0
MtrunA17Chr4g0012761	0	0	0	0	0	0	0	0	0
MtrunA17Chr4g0008201	0	0	0	0	0	0	0	0	0
MtrunA17Chr5g0440401	0	0	0	0	0	0	0	0	0
MtrunA17Chr8g0342761	0	0	0	0	0	0	0	0	0
MtrunA17Chr2g0277561	0	0	0	0	0	0	0	0	0
MtrunA17Chr4g0010641	0	0	0	0	0	0	0	0	0
MtrunA17Chr3g0095741	0	0	0	0	0	0	0	0	0
MtrunA17Chr7g0216591	0	0	0	0	0	0	0	0	0
MtrunA17Chr3g0119461	0	0	0	0	0	0	0	0	0
MtrunA17Chr2g0320021	0	0	0	0	0	0	0	0	0
MtrunA17Chr3g0080921	0	0	0	0	0	0	0	0	0
MtrunA17Chr3g0110471	0	0	0	0	0	0	0	0	0
MtrunA17Chr1g0151721	0	0	0	0	0	0	0	0	0
MtrunA17Chr6g0462671	0	0	0	0	0	0	0	0	0
MtrunA17Chr7g0262351	0	0	0	0	0	0	0	0	0
MtrunA17Chr3g0118931	0	0	0	0	0	0	0	0	0
MtrunA17Chr3g0097201	0	0	0	0	0	0	0	0	0
MtrunA17Chr6g0449951	0	0	0	0	0	0	0	0	0
MtrunA17Chr3g0086361	0	0	0	0	0	0	0	0	0
MtrunA17Chr1g0162231	0	0	0	0	0	0	0	0	0
MtrunA17Chr6g0449321	0	0	0	0	0	0	0	0	0
MtrunA17Chr8g0359841	0	0	0	0	0	0	0	0	0
MtrunA17Chr5g0395401	0	0	0	0	0	0	0	0	0
MtrunA17Chr4g0028721	0	0	0	0	0	0	0	0	0
MtrunA17Chr8g0390871	0	0	0	0	0	0	0	0	0
MtrunA17Chr7g0267661	0	0	0	0	0	0	0	0	0
MtrunA17Chr5g0425801	0	0	0	0	0	0	0	0	0
MtrunA17Chr7g0250281	0	0	0	0	0	0	0	0	0
MtrunA17Chr7g0225521	0	0	0	0	0	0	0	0	0
MtrunA17Chr7g0233261	0	0	0	0	0	0	0	0	0
MtrunA17Chr2g0304781	0	0	0	0	0	0	0	0	0
MtrunA17Chr2g0287351	0	0	0	0	0	0	0	0	0
MtrunA17Chr5g0437441	0	0	0	0	0	0	0	0	0
MtrunA17Chr1g0195621	0	0	0	0	0	0	0	0	0
MtrunA17Chr5g0412161	0	0	0	0	0	0	0	0	0
MtrunA17Chr2g0297611	0	0	0	0	0	0	0	0	0
MtrunA17Chr8g0339131	0	0	0	0	0	0	0	0	0
MtrunA17Chr7g0243941	0	0	0	0	0	0	0	0	0
[truncated: 42,475 more rows]
